# Supplementary material for: Exploring the Luminescence, Redox, and Magnetic Properties in a Multivariate Metal–Organic Radical Framework
Source: Chem Mater. 2024 Jan 23;36(3):1333–41. doi: 10.1021/acs.chemmater.3c02460 (PMC10870702; doi:10.1021/acs.chemmater.3c02460)
Supplement: Supplementary file 2 — cm3c02460_si_002.cif [file cm3c02460_si_002.cif]

 
data_PTMTCZnMOF

#==============================================================================
# SUBMISSION DETAILS
#==============================================================================

_publ_contact_author_name         'Professor Manuel Souto'
_publ_contact_author_address
; CICECO - Aveiro Institute of Materials
  Department of Chemistry
  University of Aveiro
  3810-193
  Aveiro
  Portugal
;
_publ_contact_author_email        'manuel.souto@ua.pt'
_publ_contact_author_phone        '+351 234 370200'

_journal_name_full                'Chemistry of Materials'


# start Validation Reply Form
#=============================================================================

#===============
# ALERTS LEVEL A
#===============

_vrf_PLAT602_PTMTCZnMOF
;
PROBLEM: Solvent Accessible VOID(S) in Structure
RESPONSE: The crystal structure is porous and should contain a significant
number of highly disordered solvent molecules. These contribute to a 
considerable diffuse electron density that can not be easily nor properly 
modelled, hence the Alert raised by the checkCIF routines.
The data set was maintained original and this diffuse electron density 
was not stripped away using, for example, SQUEEZE in PLATON.
;


#===============
# ALERTS LEVEL B
#===============

_vrf_PLAT341_PTMTCZnMOF
;
PROBLEM: Low Bond Precision on  C-C Bonds
RESPONSE: The crystal selected for data collection was one of the best from
the various batches that were inspected. Nevertheless, the crystal diffracted
quite poorly at high angle, mostly motivated by the uncontrolled release of the
solvent molecules present inside the channels of the structure. This resulted
in an overall poor diffraction which was reflected in, for example, a low
precision for the various C-C bonds. Other aspects reflecting the poor quality
of the overall difraction pattern are also the high thermal parameters for 
the various atoms (giving rise to other Alerts).
;

_vrf_PLAT910_PTMTCZnMOF
;
PROBLEM: Missing # of FCF Reflection(s) Below Theta(Min).  
RESPONSE: Please see our response to _vrf_PLAT341_PTMTCZnMOF. Many thanks.
;

# end Validation Reply Form
#=============================================================================

 
#=============================================================================
_audit_creation_method            'SHELXL-2018/3, manual editing plus enCIFer'
_audit_creation_date              '30 May 2023'
_shelx_SHELXL_version_number      '2018/3'
#=============================================================================

_chemical_name_systematic         ?
_chemical_name_common             ?
_chemical_melting_point           ?
_chemical_formula_moiety          
 'C74 H34 Cl24 N6 O13 Zn3' 
_chemical_formula_sum
 'C74 H34 Cl24 N6 O13 Zn3' 
_chemical_formula_weight          2261.98

loop_
 _atom_type_symbol
 _atom_type_description
 _atom_type_scat_dispersion_real
 _atom_type_scat_dispersion_imag
 _atom_type_scat_source
 'C'  'C'   0.0033   0.0016
 'International Tables Vol C Tables 4.2.6.8 and 6.1.1.4'
 'H'  'H'   0.0000   0.0000
 'International Tables Vol C Tables 4.2.6.8 and 6.1.1.4'
 'Cl'  'Cl'   0.1484   0.1585
 'International Tables Vol C Tables 4.2.6.8 and 6.1.1.4'
 'N'  'N'   0.0061   0.0033
 'International Tables Vol C Tables 4.2.6.8 and 6.1.1.4'
 'O'  'O'   0.0106   0.0060
 'International Tables Vol C Tables 4.2.6.8 and 6.1.1.4'
 'Zn'  'Zn'   0.2839   1.4301
 'International Tables Vol C Tables 4.2.6.8 and 6.1.1.4'
 
_space_group_crystal_system       Monoclinic
_space_group_IT_number            9
_space_group_name_H-M_alt         'C c'
_space_group_name_Hall            'C -2yc'
 
_shelx_space_group_comment
;
The symmetry employed for this shelxl refinement is uniquely defined
by the following loop, which should always be used as a source of
symmetry information in preference to the above space-group names.
They are only intended as comments.
;
 
loop_
 _space_group_symop_operation_xyz
 'x, y, z'
 'x, -y, z+1/2'
 'x+1/2, y+1/2, z'
 'x+1/2, -y+1/2, z+1/2'
 
 
#=============================================================================
# CRYSTAL DATA
#=============================================================================

_cell_length_a                    48.835(6)
_cell_length_b                    8.8910(10)
_cell_length_c                    29.228(3)
_cell_angle_alpha                 90
_cell_angle_beta                  102.923(4)
_cell_angle_gamma                 90
_cell_volume                      12369(3)
_cell_formula_units_Z             4
_cell_measurement_temperature     150(2)
_cell_measurement_reflns_used     9981
_cell_measurement_theta_min       2.41
_cell_measurement_theta_max       22.12
 
_exptl_crystal_description        Block
_exptl_crystal_colour             Colourless
_exptl_crystal_density_meas       ?
_exptl_crystal_density_method     ?
_exptl_crystal_density_diffrn     1.215          
_exptl_crystal_F_000              4488
_exptl_transmission_factor_min    0.6101
_exptl_transmission_factor_max    0.7454
_exptl_crystal_size_max           0.180
_exptl_crystal_size_mid           0.150
_exptl_crystal_size_min           0.120
_exptl_absorpt_coefficient_mu     1.140
_shelx_estimated_absorpt_T_min    0.821
_shelx_estimated_absorpt_T_max    0.875
_exptl_absorpt_correction_type    multi-scan
_exptl_absorpt_correction_T_min   ?
_exptl_absorpt_correction_T_max   ?
_exptl_absorpt_process_details    
; 
  SADABS-2016/2
  Reference: Krause, L., Herbst-Irmer, R., Sheldrick G.M. & Stalke D.,
  J. Appl. Cryst. 48 (2015) 3-10.
; 
 
#=============================================================================
# EXPERIMENTAL DATA
#============================================================================= 
 
_exptl_absorpt_special_details    
;
?
;
_diffrn_ambient_temperature       150(2)
_diffrn_radiation_wavelength      0.71073 
_diffrn_radiation_type            MoK\a 
_diffrn_radiation_source          'Sealed tube' 
_diffrn_radiation_monochromator   'Multi-layer X-ray mirror' 
_diffrn_measurement_device_type   'Bruker D8 QUEST '
_diffrn_measurement_method        '\w / \f scans'
_diffrn_detector_area_resol_mean  10.4167 
_diffrn_standards_number          0 
_diffrn_standards_interval_count  . 
_diffrn_standards_interval_time   . 
_diffrn_standards_decay_%         ?
_diffrn_reflns_number             69097
_diffrn_reflns_av_unetI/netI      0.0986
_diffrn_reflns_av_R_equivalents   0.0860
_diffrn_reflns_limit_h_min        -58
_diffrn_reflns_limit_h_max        58
_diffrn_reflns_limit_k_min        -10
_diffrn_reflns_limit_k_max        10
_diffrn_reflns_limit_l_min        -35
_diffrn_reflns_limit_l_max        35
_diffrn_reflns_theta_min          3.519
_diffrn_reflns_theta_max          25.350
_diffrn_reflns_theta_full         25.242
_diffrn_measured_fraction_theta_max   0.993
_diffrn_measured_fraction_theta_full  0.993
_diffrn_reflns_Laue_measured_fraction_max    0.993
_diffrn_reflns_Laue_measured_fraction_full   0.993
_diffrn_reflns_point_group_measured_fraction_max   0.991
_diffrn_reflns_point_group_measured_fraction_full  0.991
_reflns_number_total              22460
_reflns_number_gt                 16468
_reflns_threshold_expression      'I > 2\s(I)'
_reflns_Friedel_coverage          0.997
_reflns_Friedel_fraction_max      0.990
_reflns_Friedel_fraction_full     0.990
 
_reflns_special_details
;
 Reflections were merged by SHELXL according to the crystal
 class for the calculation of statistics and refinement.
 
 _reflns_Friedel_fraction is defined as the number of unique
 Friedel pairs measured divided by the number that would be
 possible theoretically, ignoring centric projections and
 systematic absences. Completness statistics refer to single and
 composite reflections containing twin component 1 only.
;
 
_computing_data_collection        'APEX3 2016.9-0 (Bruker, 2016)'
_computing_cell_refinement        'SAINT V8.37a   (Bruker, 2015)'
_computing_data_reduction         'SAINT V8.37a   (Bruker, 2015)'
_computing_structure_solution     'SHELXT 2014/5 (Sheldrick, 2015a)'
_computing_structure_refinement   'SHELXL-2018/3 (Sheldrick, 2015b)'
_computing_molecular_graphics     'DIAMOND (Brandenburg, 1999)'  
_computing_publication_material   'SHELXL-2018/3 (Sheldrick, 2015b)'


#=============================================================================
# REFINEMENT DATA
#=============================================================================

_refine_special_details
;
 Refined as a 2-component inversion twin.
;
_refine_ls_structure_factor_coef  Fsqd
_refine_ls_matrix_type            full
_refine_ls_weighting_scheme       calc
_refine_ls_weighting_details
'w=1/[\s^2^(Fo^2^)+(0.1421P)^2^+77.1806P] where P=(Fo^2^+2Fc^2^)/3'
_atom_sites_solution_primary      ?
_atom_sites_solution_secondary    ?
_atom_sites_solution_hydrogens    geom
_refine_ls_hydrogen_treatment     constr
_refine_ls_extinction_method      none
_refine_ls_extinction_coef        .
_refine_ls_abs_structure_details
;
 Refined as an inversion twin.
;
_refine_ls_abs_structure_Flack    0.49(3)
_chemical_absolute_configuration  ?
_refine_ls_number_reflns          22460
_refine_ls_number_parameters      1082
_refine_ls_number_restraints      446
_refine_ls_R_factor_all           0.1261
_refine_ls_R_factor_gt            0.0948
_refine_ls_wR_factor_ref          0.2758
_refine_ls_wR_factor_gt           0.2518
_refine_ls_goodness_of_fit_ref    1.059
_refine_ls_restrained_S_all       1.056
_refine_ls_shift/su_max           0.001
_refine_ls_shift/su_mean          0.000

#=============================================================================
# ATOMIC COORDINATES AND DISPLACEMENT PARAMETERS
#=============================================================================

loop_
 _atom_site_label
 _atom_site_type_symbol
 _atom_site_fract_x
 _atom_site_fract_y
 _atom_site_fract_z
 _atom_site_U_iso_or_equiv
 _atom_site_adp_type
 _atom_site_occupancy
 _atom_site_site_symmetry_order  
 _atom_site_calc_flag
 _atom_site_refinement_flags_posn
 _atom_site_refinement_flags_adp
 _atom_site_refinement_flags_occupancy
 _atom_site_disorder_assembly
 _atom_site_disorder_group
Zn1 Zn 0.71413(4) 1.0383(2) 0.43948(5) 0.0446(4) Uani 1 1 d . . . . .
Zn2 Zn 0.50526(4) 0.13799(19) 0.57688(9) 0.0576(5) Uani 1 1 d . . . . .
Zn3 Zn 0.29585(4) 1.0755(3) 0.22375(6) 0.0581(5) Uani 1 1 d . . . . .
O1W O 0.3111(3) 1.2959(18) 0.2502(5) 0.086(4) Uani 1 1 d . . . . .
Cl1 Cl 0.68416(12) 0.5994(5) 0.52011(19) 0.0737(13) Uani 1 1 d . . . . .
Cl2 Cl 0.65535(12) 0.5083(5) 0.5987(2) 0.0701(13) Uani 1 1 d . . . . .
Cl3 Cl 0.64661(10) 1.0992(5) 0.64056(16) 0.0644(11) Uani 1 1 d . . . . .
Cl4 Cl 0.68187(13) 1.1761(5) 0.5686(2) 0.0768(14) Uani 1 1 d . . . . .
Cl5 Cl 0.70030(9) 0.7177(6) 0.69356(14) 0.0611(11) Uani 1 1 d . . . . .
Cl6 Cl 0.72544(9) 0.8360(6) 0.79216(16) 0.0659(12) Uani 1 1 d . . . . .
Cl7 Cl 0.62312(11) 0.9876(7) 0.81436(19) 0.0785(15) Uani 1 1 d . . . . .
Cl8 Cl 0.59655(8) 0.8780(5) 0.71498(15) 0.0571(10) Uani 1 1 d . . . . .
Cl9 Cl 0.64293(10) 0.4724(6) 0.71383(18) 0.0704(13) Uani 1 1 d . . . . .
Cl10 Cl 0.59287(11) 0.2524(6) 0.6934(2) 0.0734(13) Uani 1 1 d . . . . .
Cl11 Cl 0.53884(10) 0.6002(6) 0.55351(19) 0.0752(14) Uani 1 1 d . . . . .
Cl12 Cl 0.58594(10) 0.8364(5) 0.57538(17) 0.0656(12) Uani 1 1 d . . . . .
Cl13 Cl 0.47024(11) 0.5951(6) 0.5985(2) 0.0816(15) Uani 1 1 d . . . . .
Cl14 Cl 0.42209(13) 0.8240(5) 0.5779(2) 0.0791(15) Uani 1 1 d . . . . .
Cl15 Cl 0.36672(11) 0.4614(7) 0.43900(19) 0.0786(14) Uani 1 1 d . . . . .
Cl16 Cl 0.41707(12) 0.2415(6) 0.4600(2) 0.0902(18) Uani 1 1 d . . . . .
Cl17 Cl 0.35594(12) 0.4710(5) 0.55455(18) 0.0708(13) Uani 1 1 d . . . . .
Cl18 Cl 0.32861(16) 0.5402(6) 0.6356(2) 0.0914(18) Uani 1 1 d . . . . .
Cl19 Cl 0.32382(12) 1.1252(5) 0.59369(17) 0.0700(12) Uani 1 1 d . . . . .
Cl20 Cl 0.35738(10) 1.0711(5) 0.51715(16) 0.0652(12) Uani 1 1 d . . . . .
Cl21 Cl 0.38171(10) 1.0217(6) 0.34773(19) 0.0697(13) Uani 1 1 d . . . . .
Cl22 Cl 0.41014(8) 0.8725(5) 0.44025(16) 0.0598(11) Uani 1 1 d . . . . .
Cl23 Cl 0.30742(10) 0.6939(6) 0.46156(17) 0.0679(12) Uani 1 1 d . . . . .
Cl24 Cl 0.28063(9) 0.8514(8) 0.36959(17) 0.0770(15) Uani 1 1 d . . . . .
O1 O 0.6860(3) 0.9690(15) 0.4732(4) 0.059(3) Uani 1 1 d . . . . .
O2 O 0.7241(3) 0.9173(17) 0.5271(5) 0.074(4) Uani 1 1 d . . . . .
O3 O 0.6944(3) 0.8810(15) 0.8779(4) 0.065(3) Uani 1 1 d . . . . .
O4 O 0.6881(3) 1.1099(17) 0.8485(5) 0.077(4) Uani 1 1 d . . . . .
O5 O 0.5423(2) 0.2349(14) 0.5857(5) 0.065(3) Uani 1 1 d . . . . .
O6 O 0.5260(3) 0.3512(15) 0.6398(6) 0.080(4) Uani 1 1 d . . . . .
O7 O 0.4683(3) 0.2348(14) 0.5673(5) 0.071(4) Uani 1 1 d . . . . .
O8 O 0.4849(3) 0.3451(18) 0.5147(7) 0.092(5) Uani 1 1 d . . . . .
O9 O 0.2897(3) 0.8196(18) 0.6458(5) 0.083(4) Uani 1 1 d . . . . .
O10 O 0.3273(3) 0.9174(16) 0.6865(4) 0.072(4) Uani 1 1 d . . . . .
O11 O 0.3133(3) 0.9618(15) 0.2831(3) 0.062(3) Uani 1 1 d . . . . .
O12 O 0.3149(4) 1.1608(18) 0.3320(5) 0.099(6) Uani 1 1 d . . . . .
N1 N 0.7488(3) 0.9233(15) 0.4333(4) 0.048(3) Uani 1 1 d . . . . .
N2 N 0.7315(3) 1.2367(17) 0.4697(4) 0.052(3) Uani 1 1 d . . . . .
N3 N 0.5043(3) -0.0041(16) 0.5223(6) 0.057(4) Uani 1 1 d . . . . .
N4 N 0.5062(3) -0.0028(15) 0.6314(6) 0.059(4) Uani 1 1 d . . . . .
N5 N 0.2783(3) 0.8742(18) 0.1917(5) 0.059(4) Uani 1 1 d . . . . .
N6 N 0.2562(3) 1.1450(17) 0.2314(5) 0.054(3) Uani 1 1 d . . . . .
C1 C 0.6989(4) 0.922(2) 0.5141(6) 0.058(4) Uani 1 1 d . U . . .
C2 C 0.6807(3) 0.8849(18) 0.5472(5) 0.045(3) Uani 1 1 d . U . . .
C3 C 0.6741(3) 0.7323(17) 0.5546(5) 0.045(3) Uani 1 1 d . U . . .
C4 C 0.6600(3) 0.6959(18) 0.5888(5) 0.048(4) Uani 1 1 d . U . . .
C5 C 0.6511(3) 0.8071(17) 0.6169(5) 0.041(3) Uani 1 1 d . U . . .
C6 C 0.6574(3) 0.9509(17) 0.6089(5) 0.042(3) Uani 1 1 d . U . . .
C7 C 0.6724(3) 0.9901(19) 0.5758(6) 0.049(4) Uani 1 1 d . U . . .
C8 C 0.6336(4) 0.787(2) 0.6541(6) 0.057(4) Uani 1 1 d . U . . .
H8 H 0.620561 0.875204 0.647924 0.068 Uiso 1 1 calc R U . . .
C9 C 0.6488(3) 0.8117(16) 0.7060(5) 0.036(3) Uani 1 1 d . U . . .
C10 C 0.6780(3) 0.7935(18) 0.7260(5) 0.043(3) Uani 1 1 d . U . . .
C11 C 0.6898(3) 0.8490(18) 0.7703(5) 0.047(4) Uani 1 1 d . U . . .
C12 C 0.6731(3) 0.9079(18) 0.7973(5) 0.043(3) Uani 1 1 d . U . . .
C13 C 0.6442(3) 0.9167(18) 0.7795(6) 0.049(4) Uani 1 1 d . U . . .
C14 C 0.6335(3) 0.8641(18) 0.7354(5) 0.045(3) Uani 1 1 d . U . . .
C15 C 0.6861(3) 0.9743(19) 0.8462(6) 0.051(4) Uani 1 1 d . U . . .
C16 C 0.6127(3) 0.6505(17) 0.6451(5) 0.041(3) Uani 1 1 d . U . . .
C17 C 0.6137(4) 0.521(2) 0.6699(6) 0.053(4) Uani 1 1 d . U . . .
C18 C 0.5914(3) 0.4179(19) 0.6609(6) 0.051(4) Uani 1 1 d . U . . .
C19 C 0.5691(3) 0.4402(17) 0.6254(6) 0.048(4) Uani 1 1 d . U . . .
C20 C 0.5684(3) 0.5693(16) 0.5999(6) 0.050(4) Uani 1 1 d . U . . .
C21 C 0.5894(3) 0.6691(17) 0.6080(5) 0.044(3) Uani 1 1 d . U . . .
C22 C 0.5431(4) 0.3333(19) 0.6163(7) 0.053(4) Uani 1 1 d . U . . .
C23 C 0.4672(4) 0.3292(19) 0.5359(7) 0.058(4) Uani 1 1 d . U . . .
C24 C 0.4415(3) 0.4353(17) 0.5261(6) 0.048(4) Uani 1 1 d . U . . .
C25 C 0.4419(3) 0.5612(18) 0.5535(6) 0.049(4) Uani 1 1 d . U . . .
C26 C 0.4195(4) 0.6634(18) 0.5442(6) 0.051(4) Uani 1 1 d . U . . .
C27 C 0.3955(4) 0.633(2) 0.5078(6) 0.053(4) Uani 1 1 d . U . . .
C28 C 0.3950(4) 0.506(2) 0.4824(6) 0.055(4) Uani 1 1 d . U . . .
C29 C 0.4183(3) 0.403(2) 0.4909(6) 0.053(4) Uani 1 1 d . U . . .
C30 C 0.3757(4) 0.7710(19) 0.5032(6) 0.052(4) Uani 1 1 d . U . . .
H30 H 0.388245 0.860733 0.510558 0.062 Uiso 1 1 calc R U . . .
C31 C 0.3566(3) 0.7758(16) 0.5374(5) 0.042(3) Uani 1 1 d . U . . .
C32 C 0.3503(4) 0.6568(19) 0.5662(6) 0.053(4) Uani 1 1 d . U . . .
C33 C 0.3368(4) 0.6824(19) 0.6026(6) 0.053(4) Uani 1 1 d . U . . .
C34 C 0.3289(3) 0.831(2) 0.6119(5) 0.049(4) Uani 1 1 d . U . . .
C35 C 0.3137(5) 0.858(2) 0.6499(7) 0.069(5) Uani 1 1 d . U . . .
C36 C 0.3343(3) 0.9465(18) 0.5849(5) 0.048(4) Uani 1 1 d . U . . .
C37 C 0.3493(3) 0.9209(19) 0.5486(5) 0.048(4) Uani 1 1 d . U . . .
C38 C 0.3581(3) 0.7948(17) 0.4507(5) 0.043(3) Uani 1 1 d . U . . .
C39 C 0.3738(3) 0.8636(18) 0.4222(6) 0.047(4) Uani 1 1 d . U . . .
C40 C 0.3618(3) 0.9307(18) 0.3802(5) 0.045(3) Uani 1 1 d . U . . .
C41 C 0.3326(3) 0.9321(18) 0.3641(5) 0.044(3) Uani 1 1 d . U . . .
C42 C 0.3170(3) 0.8564(18) 0.3909(5) 0.044(3) Uani 1 1 d . U . . .
C43 C 0.3292(3) 0.7909(17) 0.4328(5) 0.045(3) Uani 1 1 d . U . . .
C44 C 0.3192(4) 1.028(2) 0.3206(6) 0.056(4) Uani 1 1 d . U . . .
C45 C 0.7537(4) 0.890(3) 0.3911(8) 0.073(5) Uani 1 1 d . U . . .
H45 H 0.740119 0.921472 0.364103 0.088 Uiso 1 1 calc R U . . .
C46 C 0.7777(6) 0.812(3) 0.3839(9) 0.097(7) Uani 1 1 d . U . . .
H46 H 0.779906 0.786863 0.353405 0.116 Uiso 1 1 calc R U . . .
C47 C 0.7977(4) 0.775(2) 0.4241(7) 0.068(5) Uani 1 1 d . U . . .
H47 H 0.814865 0.728778 0.421438 0.082 Uiso 1 1 calc R U . . .
C48 C 0.7928(3) 0.804(2) 0.4663(6) 0.056(4) Uani 1 1 d . U . . .
H48 H 0.806012 0.774063 0.493874 0.067 Uiso 1 1 calc R U . . .
C49 C 0.7689(4) 0.876(2) 0.4699(6) 0.062(4) Uani 1 1 d . U . . .
H49 H 0.766067 0.894510 0.500562 0.074 Uiso 1 1 calc R U . . .
C50 C 0.7276(5) 1.364(2) 0.4427(8) 0.073(5) Uani 1 1 d . U . . .
H50 H 0.717998 1.357667 0.410695 0.088 Uiso 1 1 calc R U . . .
C51 C 0.7377(6) 1.506(3) 0.4622(9) 0.093(7) Uani 1 1 d . U . . .
H51 H 0.734188 1.595850 0.444468 0.112 Uiso 1 1 calc R U . . .
C52 C 0.7526(5) 1.506(3) 0.5078(8) 0.077(6) Uani 1 1 d . U . . .
H52 H 0.761011 1.596904 0.520786 0.093 Uiso 1 1 calc R U . . .
C53 C 0.7559(5) 1.385(3) 0.5344(8) 0.074(5) Uani 1 1 d . U . . .
H53 H 0.765266 1.386494 0.566561 0.088 Uiso 1 1 calc R U . . .
C54 C 0.7445(4) 1.255(2) 0.5115(7) 0.064(5) Uani 1 1 d . U . . .
H54 H 0.746962 1.166892 0.530276 0.077 Uiso 1 1 calc R U . . .
C55 C 0.5232(5) 0.004(3) 0.4970(8) 0.080(6) Uani 1 1 d . U . . .
H55 H 0.537923 0.075148 0.504957 0.095 Uiso 1 1 calc R U . . .
C56 C 0.5221(7) -0.089(4) 0.4593(11) 0.112(9) Uani 1 1 d . U . . .
H56 H 0.536146 -0.082305 0.441690 0.134 Uiso 1 1 calc R U . . .
C57 C 0.5011(7) -0.192(4) 0.4468(12) 0.117(9) Uani 1 1 d . U . . .
H57 H 0.498774 -0.247670 0.418547 0.140 Uiso 1 1 calc R U . . .
C58 C 0.4838(7) -0.210(4) 0.4761(12) 0.114(9) Uani 1 1 d . U . . .
H58 H 0.470209 -0.288452 0.470803 0.137 Uiso 1 1 calc R U . . .
C59 C 0.4859(4) -0.120(2) 0.5122(7) 0.065(5) Uani 1 1 d . U . . .
H59 H 0.473650 -0.137097 0.532729 0.078 Uiso 1 1 calc R U . . .
C60 C 0.5229(5) -0.121(2) 0.6408(9) 0.075(5) Uani 1 1 d . U . . .
H60 H 0.535041 -0.141643 0.620259 0.090 Uiso 1 1 calc R U . . .
C61 C 0.5239(5) -0.215(3) 0.6771(8) 0.084(6) Uani 1 1 d . U . . .
H61 H 0.537512 -0.293010 0.683462 0.100 Uiso 1 1 calc R U . . .
C62 C 0.5071(7) -0.198(4) 0.7017(12) 0.119(10) Uani 1 1 d . U . . .
H62 H 0.507567 -0.266938 0.726673 0.142 Uiso 1 1 calc R U . . .
C63 C 0.4874(10) -0.084(5) 0.6956(15) 0.150(14) Uani 1 1 d . U . . .
H63 H 0.474298 -0.074748 0.715089 0.180 Uiso 1 1 calc R U . . .
C64 C 0.4879(8) 0.018(4) 0.6584(13) 0.127(11) Uani 1 1 d . U . . .
H64 H 0.475177 0.100354 0.652747 0.152 Uiso 1 1 calc R U . . .
C65 C 0.2857(4) 0.735(2) 0.2061(7) 0.072(5) Uani 1 1 d . U . . .
H65 H 0.298099 0.724143 0.236033 0.087 Uiso 1 1 calc R U . . .
C66 C 0.2770(6) 0.605(4) 0.1815(11) 0.110(9) Uani 1 1 d . U . . .
H66 H 0.283978 0.510522 0.194177 0.132 Uiso 1 1 calc R U . . .
C67 C 0.2590(5) 0.610(3) 0.1407(8) 0.084(6) Uani 1 1 d . U . . .
H67 H 0.252427 0.522352 0.123251 0.101 Uiso 1 1 calc R U . . .
C68 C 0.2508(4) 0.748(3) 0.1256(7) 0.072(5) Uani 1 1 d . U . . .
H68 H 0.237703 0.755156 0.096262 0.086 Uiso 1 1 calc R U . . .
C69 C 0.2596(4) 0.881(2) 0.1491(6) 0.067(5) Uani 1 1 d . U . . .
H69 H 0.252877 0.974912 0.135795 0.080 Uiso 1 1 calc R U . . .
C70 C 0.2421(4) 1.255(2) 0.2036(8) 0.073(5) Uani 1 1 d . U . . .
H70 H 0.249079 1.289714 0.177637 0.088 Uiso 1 1 calc R U . . .
C71 C 0.2177(5) 1.318(3) 0.2122(10) 0.099(7) Uani 1 1 d . U . . .
H71 H 0.209455 1.404999 0.195871 0.119 Uiso 1 1 calc R U . . .
C72 C 0.2059(5) 1.247(3) 0.2461(9) 0.091(7) Uani 1 1 d . U . . .
H72 H 0.187516 1.272491 0.249156 0.109 Uiso 1 1 calc R U . . .
C73 C 0.2206(6) 1.143(3) 0.2739(9) 0.091(7) Uani 1 1 d . U . . .
H73 H 0.214161 1.107213 0.300232 0.109 Uiso 1 1 calc R U . . .
C74 C 0.2453(4) 1.088(2) 0.2649(7) 0.069(5) Uani 1 1 d . U . . .
H74 H 0.254559 1.007092 0.283266 0.083 Uiso 1 1 calc R U . . .
 
loop_
 _atom_site_aniso_label
 _atom_site_aniso_U_11
 _atom_site_aniso_U_22
 _atom_site_aniso_U_33
 _atom_site_aniso_U_23
 _atom_site_aniso_U_13
 _atom_site_aniso_U_12
Zn1 0.0524(10) 0.0499(10) 0.0294(8) 0.0056(7) 0.0047(7) 0.0091(8)
Zn2 0.0440(9) 0.0358(8) 0.0878(13) 0.0010(10) 0.0037(8) 0.0011(8)
Zn3 0.0586(11) 0.0779(14) 0.0374(9) 0.0081(9) 0.0101(8) 0.0175(10)
O1W 0.104(11) 0.080(10) 0.076(9) 0.020(8) 0.023(8) 0.012(8)
Cl1 0.101(4) 0.051(2) 0.080(3) -0.018(2) 0.043(3) -0.003(2)
Cl2 0.091(3) 0.038(2) 0.087(3) 0.005(2) 0.032(3) -0.002(2)
Cl3 0.067(3) 0.062(3) 0.069(3) -0.025(2) 0.026(2) -0.004(2)
Cl4 0.105(4) 0.040(2) 0.096(4) -0.003(2) 0.046(3) -0.007(2)
Cl5 0.054(2) 0.080(3) 0.051(2) -0.013(2) 0.0154(19) 0.008(2)
Cl6 0.042(2) 0.092(3) 0.055(2) -0.013(2) -0.0084(18) 0.012(2)
Cl7 0.058(3) 0.110(4) 0.073(3) -0.024(3) 0.027(2) 0.004(3)
Cl8 0.042(2) 0.061(2) 0.064(2) 0.003(2) 0.0021(18) -0.0010(18)
Cl9 0.055(3) 0.080(3) 0.067(3) 0.016(2) -0.007(2) 0.005(2)
Cl10 0.067(3) 0.056(3) 0.096(3) 0.029(3) 0.017(3) 0.009(2)
Cl11 0.056(3) 0.069(3) 0.083(3) 0.010(3) -0.022(2) -0.002(2)
Cl12 0.069(3) 0.050(2) 0.069(3) 0.014(2) -0.002(2) -0.007(2)
Cl13 0.063(3) 0.066(3) 0.099(4) -0.013(3) -0.018(3) 0.000(2)
Cl14 0.096(4) 0.044(2) 0.100(4) -0.016(2) 0.026(3) 0.009(2)
Cl15 0.057(3) 0.096(4) 0.070(3) -0.004(3) -0.013(2) 0.000(3)
Cl16 0.076(3) 0.067(3) 0.115(4) -0.043(3) -0.005(3) 0.000(2)
Cl17 0.090(3) 0.048(2) 0.072(3) 0.000(2) 0.013(3) 0.015(2)
Cl18 0.140(5) 0.054(3) 0.093(4) 0.026(3) 0.053(4) 0.005(3)
Cl19 0.096(3) 0.051(2) 0.067(3) 0.006(2) 0.028(3) 0.015(2)
Cl20 0.069(3) 0.065(3) 0.066(3) 0.029(2) 0.025(2) 0.015(2)
Cl21 0.061(3) 0.078(3) 0.077(3) 0.021(3) 0.030(2) -0.005(2)
Cl22 0.041(2) 0.070(3) 0.066(3) 0.002(2) 0.0059(19) 0.0050(18)
Cl23 0.069(3) 0.071(3) 0.070(3) 0.018(2) 0.028(2) -0.008(2)
Cl24 0.040(2) 0.126(5) 0.061(3) 0.013(3) 0.004(2) -0.007(2)
O1 0.062(7) 0.074(8) 0.041(6) 0.006(6) 0.012(5) 0.000(6)
O2 0.057(7) 0.100(11) 0.073(8) 0.029(8) 0.034(7) 0.011(7)
O3 0.082(8) 0.069(8) 0.037(6) -0.012(6) -0.001(6) -0.015(7)
O4 0.092(10) 0.069(9) 0.068(8) -0.007(7) 0.013(7) -0.014(8)
O5 0.048(7) 0.049(7) 0.088(9) -0.009(7) -0.002(6) -0.011(5)
O6 0.048(7) 0.060(8) 0.133(13) -0.001(8) 0.022(8) -0.016(6)
O7 0.061(8) 0.048(7) 0.096(10) 0.009(7) 0.000(7) 0.017(6)
O8 0.059(8) 0.077(10) 0.143(15) 0.003(10) 0.030(10) 0.017(7)
O9 0.094(11) 0.091(11) 0.074(9) 0.004(8) 0.042(8) -0.001(9)
O10 0.085(9) 0.072(9) 0.048(7) 0.008(6) -0.005(6) 0.014(7)
O11 0.076(8) 0.078(8) 0.026(5) 0.008(5) 0.002(5) 0.021(7)
O12 0.144(15) 0.077(10) 0.077(9) 0.027(8) 0.026(10) 0.061(10)
N1 0.055(7) 0.045(7) 0.043(7) 0.008(6) 0.008(6) 0.006(6)
N2 0.056(8) 0.065(9) 0.030(6) 0.003(6) 0.002(6) 0.005(6)
N3 0.049(8) 0.047(8) 0.066(9) -0.004(7) -0.007(7) -0.002(6)
N4 0.057(9) 0.038(7) 0.082(10) -0.004(7) 0.017(8) -0.001(6)
N5 0.045(7) 0.066(9) 0.067(9) 0.001(7) 0.017(7) 0.012(7)
N6 0.047(7) 0.070(9) 0.043(7) -0.017(7) 0.006(6) 0.000(7)
C1 0.062(9) 0.064(9) 0.054(8) 0.008(7) 0.026(7) -0.005(7)
C2 0.050(7) 0.047(7) 0.036(7) -0.005(6) 0.007(6) 0.002(6)
C3 0.054(8) 0.041(7) 0.041(7) -0.009(6) 0.012(6) -0.004(6)
C4 0.050(7) 0.044(7) 0.046(7) -0.003(6) 0.003(6) -0.015(6)
C5 0.041(7) 0.048(7) 0.029(6) -0.004(6) 0.002(5) -0.008(6)
C6 0.044(7) 0.045(7) 0.033(6) -0.006(6) 0.000(6) -0.001(6)
C7 0.045(7) 0.056(8) 0.048(7) -0.009(6) 0.014(6) -0.002(6)
C8 0.059(9) 0.056(8) 0.054(8) -0.005(7) 0.010(7) -0.008(7)
C9 0.037(6) 0.037(6) 0.034(6) 0.001(5) 0.006(5) -0.004(5)
C10 0.039(7) 0.056(8) 0.032(6) -0.001(6) 0.001(5) -0.005(6)
C11 0.040(7) 0.055(8) 0.042(7) 0.000(6) 0.005(6) 0.004(6)
C12 0.041(7) 0.048(7) 0.040(7) -0.009(6) 0.005(6) -0.005(6)
C13 0.053(8) 0.047(8) 0.047(7) 0.001(6) 0.009(6) -0.001(6)
C14 0.040(7) 0.047(7) 0.043(7) 0.004(6) -0.002(6) 0.001(6)
C15 0.049(8) 0.045(8) 0.054(8) -0.012(7) 0.005(7) -0.014(6)
C16 0.040(7) 0.041(7) 0.040(7) 0.002(6) 0.002(6) 0.000(6)
C17 0.044(8) 0.058(8) 0.059(8) 0.004(7) 0.014(7) 0.009(7)
C18 0.047(7) 0.045(8) 0.060(8) 0.000(7) 0.009(7) -0.002(6)
C19 0.040(7) 0.040(7) 0.061(8) -0.001(6) 0.003(6) -0.005(6)
C20 0.052(8) 0.028(6) 0.059(8) -0.005(6) -0.008(7) 0.001(6)
C21 0.045(7) 0.037(7) 0.048(7) -0.002(6) 0.006(6) -0.007(6)
C22 0.042(8) 0.042(8) 0.069(9) 0.001(7) -0.001(7) -0.009(6)
C23 0.049(8) 0.040(8) 0.081(10) -0.005(8) 0.004(8) 0.008(7)
C24 0.039(7) 0.038(7) 0.063(8) 0.004(6) 0.002(6) 0.004(6)
C25 0.041(7) 0.048(8) 0.050(8) -0.003(6) -0.007(6) 0.003(6)
C26 0.055(8) 0.040(7) 0.058(8) -0.008(6) 0.013(7) 0.002(6)
C27 0.053(8) 0.057(9) 0.052(8) 0.018(7) 0.021(7) 0.020(7)
C28 0.045(8) 0.061(9) 0.056(8) 0.008(7) 0.005(7) 0.007(7)
C29 0.041(7) 0.055(8) 0.058(8) -0.008(7) 0.004(6) 0.005(6)
C30 0.057(8) 0.042(7) 0.053(8) 0.008(6) 0.004(7) 0.009(6)
C31 0.052(7) 0.036(7) 0.033(6) 0.016(5) -0.003(6) 0.012(6)
C32 0.058(8) 0.046(8) 0.051(8) 0.005(7) 0.006(7) 0.007(7)
C33 0.062(8) 0.046(8) 0.046(7) 0.013(6) 0.000(7) 0.005(7)
C34 0.055(8) 0.059(8) 0.032(6) 0.000(6) 0.009(6) -0.009(7)
C35 0.083(11) 0.063(9) 0.066(10) 0.014(8) 0.025(9) 0.009(8)
C36 0.052(8) 0.047(8) 0.039(7) 0.015(6) -0.001(6) 0.012(6)
C37 0.045(7) 0.053(8) 0.045(7) 0.021(6) 0.009(6) 0.012(6)
C38 0.040(7) 0.045(7) 0.041(7) 0.003(6) 0.007(6) 0.003(6)
C39 0.041(7) 0.044(7) 0.051(7) -0.009(6) 0.003(6) 0.002(6)
C40 0.041(7) 0.051(8) 0.043(7) -0.007(6) 0.009(6) -0.001(6)
C41 0.043(7) 0.050(8) 0.034(6) 0.003(6) 0.002(6) 0.003(6)
C42 0.038(7) 0.052(8) 0.043(7) -0.004(6) 0.008(6) -0.008(6)
C43 0.046(7) 0.043(7) 0.047(7) 0.002(6) 0.015(6) -0.002(6)
C44 0.054(8) 0.065(9) 0.056(9) 0.008(7) 0.024(7) 0.011(7)
C45 0.070(10) 0.079(10) 0.071(10) 0.013(9) 0.018(8) 0.020(8)
C46 0.097(12) 0.110(13) 0.086(11) -0.016(10) 0.028(10) 0.024(10)
C47 0.049(8) 0.069(10) 0.085(10) -0.005(8) 0.010(8) 0.004(7)
C48 0.048(8) 0.060(9) 0.057(8) 0.008(7) 0.005(7) 0.008(7)
C49 0.066(9) 0.069(9) 0.053(8) 0.004(7) 0.019(7) -0.001(8)
C50 0.078(10) 0.070(10) 0.075(10) 0.003(8) 0.025(8) -0.017(8)
C51 0.113(13) 0.074(11) 0.089(11) 0.002(9) 0.016(10) -0.013(10)
C52 0.081(10) 0.072(10) 0.077(10) -0.020(9) 0.015(9) -0.020(9)
C53 0.083(10) 0.076(10) 0.064(9) -0.019(8) 0.019(8) -0.012(9)
C54 0.062(9) 0.064(9) 0.067(9) -0.001(8) 0.015(8) -0.004(8)
C55 0.080(11) 0.076(11) 0.078(11) 0.001(9) 0.008(9) -0.027(9)
C56 0.114(14) 0.126(15) 0.104(13) -0.020(11) 0.041(11) -0.002(11)
C57 0.130(15) 0.111(14) 0.109(14) -0.007(11) 0.027(12) 0.003(12)
C58 0.103(13) 0.112(14) 0.122(14) -0.011(12) 0.016(11) -0.007(11)
C59 0.064(9) 0.058(9) 0.067(9) -0.013(8) -0.002(8) -0.008(8)
C60 0.069(10) 0.060(9) 0.092(11) 0.014(9) 0.009(9) 0.018(8)
C61 0.082(11) 0.084(11) 0.077(10) 0.020(9) 0.001(9) 0.014(9)
C62 0.121(14) 0.112(14) 0.116(14) 0.017(12) 0.012(12) 0.004(12)
C63 0.156(18) 0.153(18) 0.146(18) 0.005(13) 0.044(13) 0.012(13)
C64 0.128(15) 0.133(16) 0.124(15) 0.005(12) 0.036(12) 0.013(12)
C65 0.069(9) 0.075(10) 0.065(9) 0.002(8) -0.002(8) 0.011(8)
C66 0.115(14) 0.096(13) 0.113(14) 0.004(11) 0.015(11) 0.015(11)
C67 0.091(11) 0.078(11) 0.078(11) -0.017(9) 0.007(9) -0.003(9)
C68 0.063(9) 0.097(12) 0.055(9) -0.003(9) 0.013(7) -0.011(9)
C69 0.060(9) 0.080(10) 0.057(8) 0.015(8) 0.005(7) 0.003(8)
C70 0.061(9) 0.079(10) 0.078(10) 0.002(9) 0.012(8) 0.017(8)
C71 0.087(12) 0.097(12) 0.112(13) 0.010(11) 0.018(10) 0.018(10)
C72 0.078(11) 0.098(12) 0.094(11) -0.022(10) 0.011(10) 0.003(10)
C73 0.094(12) 0.099(12) 0.085(11) -0.012(10) 0.034(10) -0.005(10)
C74 0.061(9) 0.074(10) 0.073(10) 0.007(8) 0.015(8) -0.004(8)
 
_geom_special_details
;
 All esds (except the esd in the dihedral angle between two l.s. planes)
 are estimated using the full covariance matrix.  The cell esds are taken
 into account individually in the estimation of esds in distances, angles
 and torsion angles; correlations between esds in cell parameters are only
 used when they are defined by crystal symmetry.  An approximate (isotropic)
 treatment of cell esds is used for estimating esds involving l.s. planes.
;
 
loop_
 _geom_bond_atom_site_label_1
 _geom_bond_atom_site_label_2
 _geom_bond_distance
 _geom_bond_site_symmetry_2
 _geom_bond_publ_flag
Zn1 O1 1.961(12) . ?
Zn1 O3 1.977(11) 2_574 ?
Zn1 N1 2.019(13) . ?
Zn1 N2 2.068(15) . ?
Zn2 O7 1.963(13) . ?
Zn2 O5 1.969(12) . ?
Zn2 N4 2.020(17) . ?
Zn2 N3 2.029(15) . ?
Zn3 O11 2.023(11) . ?
Zn3 O10 2.074(15) 2_574 ?
Zn3 N6 2.094(14) . ?
Zn3 N5 2.111(16) . ?
Zn3 O1W 2.176(17) . ?
Zn3 O9 2.417(15) 2_574 ?
Zn3 C35 2.57(2) 2_574 ?
Cl1 C3 1.696(15) . ?
Cl2 C4 1.717(16) . ?
Cl3 C6 1.757(15) . ?
Cl4 C7 1.743(18) . ?
Cl5 C10 1.731(15) . ?
Cl6 C11 1.720(16) . ?
Cl7 C13 1.723(17) . ?
Cl8 C14 1.772(15) . ?
Cl9 C17 1.747(18) . ?
Cl10 C18 1.744(17) . ?
Cl11 C20 1.768(16) . ?
Cl12 C21 1.754(16) . ?
Cl13 C25 1.709(16) . ?
Cl14 C26 1.723(16) . ?
Cl15 C28 1.700(18) . ?
Cl16 C29 1.692(18) . ?
Cl17 C32 1.721(18) . ?
Cl18 C33 1.692(17) . ?
Cl19 C36 1.706(17) . ?
Cl20 C37 1.717(15) . ?
Cl21 C40 1.708(16) . ?
Cl22 C39 1.737(16) . ?
Cl23 C43 1.727(15) . ?
Cl24 C42 1.745(15) . ?
O1 C1 1.29(2) . ?
O2 C1 1.20(2) . ?
O3 C15 1.24(2) . ?
O4 C15 1.21(2) . ?
O5 C22 1.24(2) . ?
O6 C22 1.21(2) . ?
O7 C23 1.24(2) . ?
O8 C23 1.18(2) . ?
O9 C35 1.20(3) . ?
O10 C35 1.25(3) . ?
O11 C44 1.22(2) . ?
O12 C44 1.26(2) . ?
N1 C45 1.34(2) . ?
N1 C49 1.35(2) . ?
N2 C54 1.25(2) . ?
N2 C50 1.37(3) . ?
N3 C55 1.30(3) . ?
N3 C59 1.36(2) . ?
N4 C60 1.32(2) . ?
N4 C64 1.33(4) . ?
N5 C65 1.33(3) . ?
N5 C69 1.37(2) . ?
N6 C74 1.32(2) . ?
N6 C70 1.36(3) . ?
C1 C2 1.49(2) . ?
C2 C7 1.37(2) . ?
C2 C3 1.42(2) . ?
C3 C4 1.37(2) . ?
C4 C5 1.41(2) . ?
C5 C6 1.35(2) . ?
C5 C8 1.54(2) . ?
C6 C7 1.38(2) . ?
C8 C9 1.55(2) . ?
C8 C16 1.57(2) . ?
C8 H8 1.0000 . ?
C9 C14 1.34(2) . ?
C9 C10 1.43(2) . ?
C10 C11 1.39(2) . ?
C11 C12 1.36(2) . ?
C12 C13 1.39(2) . ?
C12 C15 1.55(2) . ?
C13 C14 1.36(2) . ?
C16 C17 1.35(2) . ?
C16 C21 1.40(2) . ?
C17 C18 1.40(2) . ?
C18 C19 1.34(2) . ?
C19 C20 1.37(2) . ?
C19 C22 1.56(2) . ?
C20 C21 1.34(2) . ?
C23 C24 1.55(2) . ?
C24 C25 1.37(2) . ?
C24 C29 1.38(2) . ?
C25 C26 1.40(2) . ?
C26 C27 1.42(3) . ?
C27 C28 1.34(3) . ?
C27 C30 1.55(2) . ?
C28 C29 1.44(2) . ?
C30 C31 1.51(2) . ?
C30 C38 1.60(2) . ?
C30 H30 1.0000 . ?
C31 C37 1.40(2) . ?
C31 C32 1.43(2) . ?
C32 C33 1.39(2) . ?
C33 C34 1.42(2) . ?
C34 C36 1.36(2) . ?
C34 C35 1.49(3) . ?
C36 C37 1.44(2) . ?
C38 C39 1.39(2) . ?
C38 C43 1.39(2) . ?
C39 C40 1.37(2) . ?
C40 C41 1.40(2) . ?
C41 C42 1.38(2) . ?
C41 C44 1.55(2) . ?
C42 C43 1.37(2) . ?
C45 C46 1.42(3) . ?
C45 H45 0.9500 . ?
C46 C47 1.39(3) . ?
C46 H46 0.9500 . ?
C47 C48 1.34(3) . ?
C47 H47 0.9500 . ?
C48 C49 1.36(2) . ?
C48 H48 0.9500 . ?
C49 H49 0.9500 . ?
C50 C51 1.43(3) . ?
C50 H50 0.9500 . ?
C51 C52 1.37(3) . ?
C51 H51 0.9500 . ?
C52 C53 1.31(3) . ?
C52 H52 0.9500 . ?
C53 C54 1.39(3) . ?
C53 H53 0.9500 . ?
C54 H54 0.9500 . ?
C55 C56 1.37(4) . ?
C55 H55 0.9500 . ?
C56 C57 1.36(4) . ?
C56 H56 0.9500 . ?
C57 C58 1.34(4) . ?
C57 H57 0.9500 . ?
C58 C59 1.31(4) . ?
C58 H58 0.9500 . ?
C59 H59 0.9500 . ?
C60 C61 1.34(3) . ?
C60 H60 0.9500 . ?
C61 C62 1.22(4) . ?
C61 H61 0.9500 . ?
C62 C63 1.38(5) . ?
C62 H62 0.9500 . ?
C63 C64 1.42(5) . ?
C63 H63 0.9500 . ?
C64 H64 0.9500 . ?
C65 C66 1.38(4) . ?
C65 H65 0.9500 . ?
C66 C67 1.31(4) . ?
C66 H66 0.9500 . ?
C67 C68 1.33(3) . ?
C67 H67 0.9500 . ?
C68 C69 1.39(3) . ?
C68 H68 0.9500 . ?
C69 H69 0.9500 . ?
C70 C71 1.39(3) . ?
C70 H70 0.9500 . ?
C71 C72 1.41(4) . ?
C71 H71 0.9500 . ?
C72 C73 1.33(4) . ?
C72 H72 0.9500 . ?
C73 C74 1.38(3) . ?
C73 H73 0.9500 . ?
C74 H74 0.9500 . ?
 
loop_
 _geom_angle_atom_site_label_1
 _geom_angle_atom_site_label_2
 _geom_angle_atom_site_label_3
 _geom_angle
 _geom_angle_site_symmetry_1
 _geom_angle_site_symmetry_3
 _geom_angle_publ_flag
O1 Zn1 O3 108.5(5) . 2_574 ?
O1 Zn1 N1 125.5(5) . . ?
O3 Zn1 N1 110.5(5) 2_574 . ?
O1 Zn1 N2 108.7(5) . . ?
O3 Zn1 N2 98.6(5) 2_574 . ?
N1 Zn1 N2 101.4(6) . . ?
O7 Zn2 O5 128.0(5) . . ?
O7 Zn2 N4 104.0(6) . . ?
O5 Zn2 N4 108.1(6) . . ?
O7 Zn2 N3 107.6(6) . . ?
O5 Zn2 N3 103.5(6) . . ?
N4 Zn2 N3 103.2(6) . . ?
O11 Zn3 O10 104.2(5) . 2_574 ?
O11 Zn3 N6 106.2(5) . . ?
O10 Zn3 N6 149.3(6) 2_574 . ?
O11 Zn3 N5 90.4(6) . . ?
O10 Zn3 N5 93.9(5) 2_574 . ?
N6 Zn3 N5 90.2(5) . . ?
O11 Zn3 O1W 95.8(5) . . ?
O10 Zn3 O1W 85.7(6) 2_574 . ?
N6 Zn3 O1W 87.0(6) . . ?
N5 Zn3 O1W 173.7(6) . . ?
O11 Zn3 O9 160.1(5) . 2_574 ?
O10 Zn3 O9 56.3(5) 2_574 2_574 ?
N6 Zn3 O9 93.6(5) . 2_574 ?
N5 Zn3 O9 87.5(6) . 2_574 ?
O1W Zn3 O9 87.0(5) . 2_574 ?
O11 Zn3 C35 132.7(7) . 2_574 ?
O10 Zn3 C35 28.7(6) 2_574 2_574 ?
N6 Zn3 C35 121.1(7) . 2_574 ?
N5 Zn3 C35 90.2(6) . 2_574 ?
O1W Zn3 C35 86.4(6) . 2_574 ?
O9 Zn3 C35 27.6(6) 2_574 2_574 ?
C1 O1 Zn1 108.2(11) . . ?
C15 O3 Zn1 116.6(11) . 2_575 ?
C22 O5 Zn2 106.4(11) . . ?
C23 O7 Zn2 106.7(12) . . ?
C35 O9 Zn3 83.3(14) . 2_575 ?
C35 O10 Zn3 98.3(13) . 2_575 ?
C44 O11 Zn3 119.8(12) . . ?
C45 N1 C49 114.5(15) . . ?
C45 N1 Zn1 121.2(12) . . ?
C49 N1 Zn1 124.3(11) . . ?
C54 N2 C50 115.4(17) . . ?
C54 N2 Zn1 126.7(13) . . ?
C50 N2 Zn1 117.8(12) . . ?
C55 N3 C59 115.8(17) . . ?
C55 N3 Zn2 121.1(13) . . ?
C59 N3 Zn2 122.8(14) . . ?
C60 N4 C64 117(2) . . ?
C60 N4 Zn2 124.0(15) . . ?
C64 N4 Zn2 118.9(19) . . ?
C65 N5 C69 113.9(17) . . ?
C65 N5 Zn3 126.4(13) . . ?
C69 N5 Zn3 119.2(13) . . ?
C74 N6 C70 119.3(17) . . ?
C74 N6 Zn3 120.3(13) . . ?
C70 N6 Zn3 120.4(13) . . ?
O2 C1 O1 124.0(15) . . ?
O2 C1 C2 120.2(16) . . ?
O1 C1 C2 115.6(15) . . ?
C7 C2 C3 116.7(14) . . ?
C7 C2 C1 122.9(15) . . ?
C3 C2 C1 119.9(14) . . ?
C4 C3 C2 120.2(14) . . ?
C4 C3 Cl1 121.8(12) . . ?
C2 C3 Cl1 118.0(11) . . ?
C3 C4 C5 121.8(14) . . ?
C3 C4 Cl2 117.3(13) . . ?
C5 C4 Cl2 120.7(12) . . ?
C6 C5 C4 116.9(13) . . ?
C6 C5 C8 114.6(14) . . ?
C4 C5 C8 128.5(14) . . ?
C5 C6 C7 122.4(14) . . ?
C5 C6 Cl3 121.0(12) . . ?
C7 C6 Cl3 116.6(12) . . ?
C2 C7 C6 121.9(16) . . ?
C2 C7 Cl4 116.8(12) . . ?
C6 C7 Cl4 121.3(12) . . ?
C5 C8 C9 117.2(13) . . ?
C5 C8 C16 114.4(13) . . ?
C9 C8 C16 115.1(13) . . ?
C5 C8 H8 102.3 . . ?
C9 C8 H8 102.3 . . ?
C16 C8 H8 102.3 . . ?
C14 C9 C10 115.2(13) . . ?
C14 C9 C8 117.7(13) . . ?
C10 C9 C8 127.0(13) . . ?
C11 C10 C9 120.7(14) . . ?
C11 C10 Cl5 118.1(11) . . ?
C9 C10 Cl5 121.0(10) . . ?
C12 C11 C10 120.3(14) . . ?
C12 C11 Cl6 119.9(12) . . ?
C10 C11 Cl6 119.8(12) . . ?
C11 C12 C13 119.5(14) . . ?
C11 C12 C15 120.7(14) . . ?
C13 C12 C15 119.7(14) . . ?
C14 C13 C12 118.6(15) . . ?
C14 C13 Cl7 122.0(13) . . ?
C12 C13 Cl7 119.3(12) . . ?
C9 C14 C13 125.0(14) . . ?
C9 C14 Cl8 118.5(11) . . ?
C13 C14 Cl8 116.4(12) . . ?
O4 C15 O3 128.2(16) . . ?
O4 C15 C12 116.2(16) . . ?
O3 C15 C12 115.6(14) . . ?
C17 C16 C21 116.2(14) . . ?
C17 C16 C8 128.5(15) . . ?
C21 C16 C8 115.2(13) . . ?
C16 C17 C18 121.5(16) . . ?
C16 C17 Cl9 122.0(13) . . ?
C18 C17 Cl9 116.4(13) . . ?
C19 C18 C17 120.7(16) . . ?
C19 C18 Cl10 118.2(13) . . ?
C17 C18 Cl10 121.1(13) . . ?
C18 C19 C20 117.6(14) . . ?
C18 C19 C22 122.2(15) . . ?
C20 C19 C22 119.9(14) . . ?
C21 C20 C19 122.5(15) . . ?
C21 C20 Cl11 119.7(12) . . ?
C19 C20 Cl11 117.8(12) . . ?
C20 C21 C16 121.3(14) . . ?
C20 C21 Cl12 119.3(12) . . ?
C16 C21 Cl12 119.0(11) . . ?
O6 C22 O5 125.9(16) . . ?
O6 C22 C19 117.6(16) . . ?
O5 C22 C19 116.5(16) . . ?
O8 C23 O7 123.9(17) . . ?
O8 C23 C24 119.4(18) . . ?
O7 C23 C24 116.6(17) . . ?
C25 C24 C29 120.3(14) . . ?
C25 C24 C23 119.1(14) . . ?
C29 C24 C23 120.6(15) . . ?
C24 C25 C26 120.5(14) . . ?
C24 C25 Cl13 119.6(12) . . ?
C26 C25 Cl13 119.9(13) . . ?
C25 C26 C27 119.9(14) . . ?
C25 C26 Cl14 118.2(13) . . ?
C27 C26 Cl14 121.9(13) . . ?
C28 C27 C26 118.9(15) . . ?
C28 C27 C30 133.0(16) . . ?
C26 C27 C30 107.9(15) . . ?
C27 C28 C29 121.5(16) . . ?
C27 C28 Cl15 121.3(13) . . ?
C29 C28 Cl15 117.2(14) . . ?
C24 C29 C28 118.8(15) . . ?
C24 C29 Cl16 119.9(13) . . ?
C28 C29 Cl16 121.2(13) . . ?
C31 C30 C27 115.4(13) . . ?
C31 C30 C38 110.8(12) . . ?
C27 C30 C38 112.2(13) . . ?
C31 C30 H30 105.9 . . ?
C27 C30 H30 105.9 . . ?
C38 C30 H30 105.9 . . ?
C37 C31 C32 116.5(14) . . ?
C37 C31 C30 114.2(13) . . ?
C32 C31 C30 128.0(14) . . ?
C33 C32 C31 122.1(15) . . ?
C33 C32 Cl17 115.7(13) . . ?
C31 C32 Cl17 121.9(13) . . ?
C32 C33 C34 119.6(15) . . ?
C32 C33 Cl18 121.8(13) . . ?
C34 C33 Cl18 118.5(13) . . ?
C36 C34 C33 119.8(15) . . ?
C36 C34 C35 120.4(16) . . ?
C33 C34 C35 119.7(15) . . ?
O9 C35 O10 122(2) . . ?
O9 C35 C34 121(2) . . ?
O10 C35 C34 117(2) . . ?
O9 C35 Zn3 69.1(12) . 2_575 ?
O10 C35 Zn3 53.0(10) . 2_575 ?
C34 C35 Zn3 169.6(16) . 2_575 ?
C34 C36 C37 120.5(15) . . ?
C34 C36 Cl19 121.0(13) . . ?
C37 C36 Cl19 118.5(12) . . ?
C31 C37 C36 121.3(14) . . ?
C31 C37 Cl20 119.4(12) . . ?
C36 C37 Cl20 119.3(12) . . ?
C39 C38 C43 115.6(14) . . ?
C39 C38 C30 112.7(13) . . ?
C43 C38 C30 129.7(13) . . ?
C40 C39 C38 123.0(14) . . ?
C40 C39 Cl22 117.1(12) . . ?
C38 C39 Cl22 119.9(12) . . ?
C39 C40 C41 120.3(14) . . ?
C39 C40 Cl21 121.3(12) . . ?
C41 C40 Cl21 118.3(12) . . ?
C42 C41 C40 117.0(14) . . ?
C42 C41 C44 123.1(14) . . ?
C40 C41 C44 119.6(14) . . ?
C43 C42 C41 121.9(14) . . ?
C43 C42 Cl24 120.9(12) . . ?
C41 C42 Cl24 117.1(12) . . ?
C42 C43 C38 121.9(14) . . ?
C42 C43 Cl23 117.1(12) . . ?
C38 C43 Cl23 120.9(12) . . ?
O11 C44 O12 132.3(18) . . ?
O11 C44 C41 116.3(16) . . ?
O12 C44 C41 111.3(16) . . ?
N1 C45 C46 124(2) . . ?
N1 C45 H45 117.8 . . ?
C46 C45 H45 117.8 . . ?
C47 C46 C45 116(2) . . ?
C47 C46 H46 121.9 . . ?
C45 C46 H46 121.9 . . ?
C48 C47 C46 119.7(18) . . ?
C48 C47 H47 120.2 . . ?
C46 C47 H47 120.2 . . ?
C47 C48 C49 120.0(17) . . ?
C47 C48 H48 120.0 . . ?
C49 C48 H48 120.0 . . ?
N1 C49 C48 125.0(16) . . ?
N1 C49 H49 117.5 . . ?
C48 C49 H49 117.5 . . ?
N2 C50 C51 121(2) . . ?
N2 C50 H50 119.7 . . ?
C51 C50 H50 119.7 . . ?
C52 C51 C50 117(2) . . ?
C52 C51 H51 121.6 . . ?
C50 C51 H51 121.6 . . ?
C53 C52 C51 123(2) . . ?
C53 C52 H52 118.5 . . ?
C51 C52 H52 118.5 . . ?
C52 C53 C54 114(2) . . ?
C52 C53 H53 122.8 . . ?
C54 C53 H53 122.8 . . ?
N2 C54 C53 130(2) . . ?
N2 C54 H54 115.1 . . ?
C53 C54 H54 115.1 . . ?
N3 C55 C56 121(2) . . ?
N3 C55 H55 119.4 . . ?
C56 C55 H55 119.4 . . ?
C57 C56 C55 121(3) . . ?
C57 C56 H56 119.6 . . ?
C55 C56 H56 119.6 . . ?
C58 C57 C56 117(3) . . ?
C58 C57 H57 121.4 . . ?
C56 C57 H57 121.4 . . ?
C59 C58 C57 119(3) . . ?
C59 C58 H58 120.3 . . ?
C57 C58 H58 120.3 . . ?
C58 C59 N3 125(2) . . ?
C58 C59 H59 117.7 . . ?
N3 C59 H59 117.7 . . ?
N4 C60 C61 125(2) . . ?
N4 C60 H60 117.7 . . ?
C61 C60 H60 117.7 . . ?
C62 C61 C60 119(3) . . ?
C62 C61 H61 120.6 . . ?
C60 C61 H61 120.6 . . ?
C61 C62 C63 124(4) . . ?
C61 C62 H62 118.0 . . ?
C63 C62 H62 118.0 . . ?
C62 C63 C64 116(4) . . ?
C62 C63 H63 122.1 . . ?
C64 C63 H63 122.1 . . ?
N4 C64 C63 120(3) . . ?
N4 C64 H64 120.2 . . ?
C63 C64 H64 120.2 . . ?
N5 C65 C66 126(2) . . ?
N5 C65 H65 117.1 . . ?
C66 C65 H65 117.1 . . ?
C67 C66 C65 121(3) . . ?
C67 C66 H66 119.7 . . ?
C65 C66 H66 119.7 . . ?
C66 C67 C68 115(2) . . ?
C66 C67 H67 122.4 . . ?
C68 C67 H67 122.4 . . ?
C67 C68 C69 126(2) . . ?
C67 C68 H68 117.2 . . ?
C69 C68 H68 117.2 . . ?
N5 C69 C68 118.9(19) . . ?
N5 C69 H69 120.6 . . ?
C68 C69 H69 120.6 . . ?
N6 C70 C71 121(2) . . ?
N6 C70 H70 119.3 . . ?
C71 C70 H70 119.3 . . ?
C70 C71 C72 117(2) . . ?
C70 C71 H71 121.6 . . ?
C72 C71 H71 121.6 . . ?
C73 C72 C71 120(2) . . ?
C73 C72 H72 120.2 . . ?
C71 C72 H72 120.2 . . ?
C72 C73 C74 120(2) . . ?
C72 C73 H73 119.8 . . ?
C74 C73 H73 119.8 . . ?
N6 C74 C73 121(2) . . ?
N6 C74 H74 119.3 . . ?
C73 C74 H74 119.3 . . ?
 
loop_
 _geom_torsion_atom_site_label_1
 _geom_torsion_atom_site_label_2
 _geom_torsion_atom_site_label_3
 _geom_torsion_atom_site_label_4
 _geom_torsion
 _geom_torsion_site_symmetry_1
 _geom_torsion_site_symmetry_2
 _geom_torsion_site_symmetry_3
 _geom_torsion_site_symmetry_4
 _geom_torsion_publ_flag
Zn1 O1 C1 O2 -3(2) . . . . ?
Zn1 O1 C1 C2 171.8(12) . . . . ?
O2 C1 C2 C7 88(2) . . . . ?
O1 C1 C2 C7 -87(2) . . . . ?
O2 C1 C2 C3 -84(2) . . . . ?
O1 C1 C2 C3 101.2(19) . . . . ?
C7 C2 C3 C4 0(2) . . . . ?
C1 C2 C3 C4 172.6(15) . . . . ?
C7 C2 C3 Cl1 -179.6(12) . . . . ?
C1 C2 C3 Cl1 -7(2) . . . . ?
C2 C3 C4 C5 1(2) . . . . ?
Cl1 C3 C4 C5 -178.7(12) . . . . ?
C2 C3 C4 Cl2 -174.8(12) . . . . ?
Cl1 C3 C4 Cl2 5.2(19) . . . . ?
C3 C4 C5 C6 -1(2) . . . . ?
Cl2 C4 C5 C6 175.3(12) . . . . ?
C3 C4 C5 C8 175.7(16) . . . . ?
Cl2 C4 C5 C8 -8(2) . . . . ?
C4 C5 C6 C7 -2(2) . . . . ?
C8 C5 C6 C7 -178.5(14) . . . . ?
C4 C5 C6 Cl3 178.3(11) . . . . ?
C8 C5 C6 Cl3 1.4(19) . . . . ?
C3 C2 C7 C6 -3(2) . . . . ?
C1 C2 C7 C6 -174.6(16) . . . . ?
C3 C2 C7 Cl4 177.1(12) . . . . ?
C1 C2 C7 Cl4 5(2) . . . . ?
C5 C6 C7 C2 3(2) . . . . ?
Cl3 C6 C7 C2 -176.6(13) . . . . ?
C5 C6 C7 Cl4 -176.3(12) . . . . ?
Cl3 C6 C7 Cl4 3.7(19) . . . . ?
C6 C5 C8 C9 -73.2(19) . . . . ?
C4 C5 C8 C9 110.3(18) . . . . ?
C6 C5 C8 C16 147.4(14) . . . . ?
C4 C5 C8 C16 -29(2) . . . . ?
C5 C8 C9 C14 149.5(15) . . . . ?
C16 C8 C9 C14 -71(2) . . . . ?
C5 C8 C9 C10 -26(2) . . . . ?
C16 C8 C9 C10 112.7(17) . . . . ?
C14 C9 C10 C11 -10(2) . . . . ?
C8 C9 C10 C11 166.4(16) . . . . ?
C14 C9 C10 Cl5 176.5(12) . . . . ?
C8 C9 C10 Cl5 -8(2) . . . . ?
C9 C10 C11 C12 7(2) . . . . ?
Cl5 C10 C11 C12 -179.2(13) . . . . ?
C9 C10 C11 Cl6 -176.0(12) . . . . ?
Cl5 C10 C11 Cl6 -1.8(19) . . . . ?
C10 C11 C12 C13 -2(2) . . . . ?
Cl6 C11 C12 C13 -179.4(13) . . . . ?
C10 C11 C12 C15 -178.2(15) . . . . ?
Cl6 C11 C12 C15 4(2) . . . . ?
C11 C12 C13 C14 1(2) . . . . ?
C15 C12 C13 C14 176.9(15) . . . . ?
C11 C12 C13 Cl7 178.5(13) . . . . ?
C15 C12 C13 Cl7 -5(2) . . . . ?
C10 C9 C14 C13 9(2) . . . . ?
C8 C9 C14 C13 -167.7(15) . . . . ?
C10 C9 C14 Cl8 -175.7(11) . . . . ?
C8 C9 C14 Cl8 8(2) . . . . ?
C12 C13 C14 C9 -4(3) . . . . ?
Cl7 C13 C14 C9 177.8(13) . . . . ?
C12 C13 C14 Cl8 179.7(12) . . . . ?
Cl7 C13 C14 Cl8 2.0(19) . . . . ?
Zn1 O3 C15 O4 -2(3) 2_575 . . . ?
Zn1 O3 C15 C12 174.8(10) 2_575 . . . ?
C11 C12 C15 O4 101(2) . . . . ?
C13 C12 C15 O4 -76(2) . . . . ?
C11 C12 C15 O3 -76(2) . . . . ?
C13 C12 C15 O3 107.6(19) . . . . ?
C5 C8 C16 C17 111.5(19) . . . . ?
C9 C8 C16 C17 -29(2) . . . . ?
C5 C8 C16 C21 -72.1(19) . . . . ?
C9 C8 C16 C21 147.7(15) . . . . ?
C21 C16 C17 C18 -5(2) . . . . ?
C8 C16 C17 C18 171.6(16) . . . . ?
C21 C16 C17 Cl9 173.9(12) . . . . ?
C8 C16 C17 Cl9 -10(2) . . . . ?
C16 C17 C18 C19 4(3) . . . . ?
Cl9 C17 C18 C19 -174.8(14) . . . . ?
C16 C17 C18 Cl10 -179.6(13) . . . . ?
Cl9 C17 C18 Cl10 2(2) . . . . ?
C17 C18 C19 C20 -3(3) . . . . ?
Cl10 C18 C19 C20 -179.2(13) . . . . ?
C17 C18 C19 C22 -176.1(16) . . . . ?
Cl10 C18 C19 C22 7(2) . . . . ?
C18 C19 C20 C21 3(3) . . . . ?
C22 C19 C20 C21 176.3(16) . . . . ?
C18 C19 C20 Cl11 -179.4(13) . . . . ?
C22 C19 C20 Cl11 -6(2) . . . . ?
C19 C20 C21 C16 -4(3) . . . . ?
Cl11 C20 C21 C16 178.3(13) . . . . ?
C19 C20 C21 Cl12 -176.9(14) . . . . ?
Cl11 C20 C21 Cl12 5(2) . . . . ?
C17 C16 C21 C20 5(2) . . . . ?
C8 C16 C21 C20 -172.2(15) . . . . ?
C17 C16 C21 Cl12 177.8(12) . . . . ?
C8 C16 C21 Cl12 1.0(19) . . . . ?
Zn2 O5 C22 O6 9(2) . . . . ?
Zn2 O5 C22 C19 -172.8(11) . . . . ?
C18 C19 C22 O6 81(2) . . . . ?
C20 C19 C22 O6 -93(2) . . . . ?
C18 C19 C22 O5 -98(2) . . . . ?
C20 C19 C22 O5 89(2) . . . . ?
Zn2 O7 C23 O8 5(2) . . . . ?
Zn2 O7 C23 C24 -172.4(12) . . . . ?
O8 C23 C24 C25 -94(2) . . . . ?
O7 C23 C24 C25 83(2) . . . . ?
O8 C23 C24 C29 87(2) . . . . ?
O7 C23 C24 C29 -96(2) . . . . ?
C29 C24 C25 C26 -4(3) . . . . ?
C23 C24 C25 C26 176.8(17) . . . . ?
C29 C24 C25 Cl13 177.4(14) . . . . ?
C23 C24 C25 Cl13 -2(2) . . . . ?
C24 C25 C26 C27 4(3) . . . . ?
Cl13 C25 C26 C27 -178.0(13) . . . . ?
C24 C25 C26 Cl14 -176.6(14) . . . . ?
Cl13 C25 C26 Cl14 2(2) . . . . ?
C25 C26 C27 C28 -1(2) . . . . ?
Cl14 C26 C27 C28 179.1(14) . . . . ?
C25 C26 C27 C30 -175.4(15) . . . . ?
Cl14 C26 C27 C30 4.8(19) . . . . ?
C26 C27 C28 C29 -1(3) . . . . ?
C30 C27 C28 C29 171.8(17) . . . . ?
C26 C27 C28 Cl15 179.0(13) . . . . ?
C30 C27 C28 Cl15 -8(3) . . . . ?
C25 C24 C29 C28 2(3) . . . . ?
C23 C24 C29 C28 -178.8(16) . . . . ?
C25 C24 C29 Cl16 -175.6(14) . . . . ?
C23 C24 C29 Cl16 3(2) . . . . ?
C27 C28 C29 C24 0(3) . . . . ?
Cl15 C28 C29 C24 -179.5(14) . . . . ?
C27 C28 C29 Cl16 178.1(14) . . . . ?
Cl15 C28 C29 Cl16 -2(2) . . . . ?
C28 C27 C30 C31 104(2) . . . . ?
C26 C27 C30 C31 -82.9(18) . . . . ?
C28 C27 C30 C38 -24(3) . . . . ?
C26 C27 C30 C38 148.8(14) . . . . ?
C27 C30 C31 C37 151.4(15) . . . . ?
C38 C30 C31 C37 -79.6(17) . . . . ?
C27 C30 C31 C32 -14(2) . . . . ?
C38 C30 C31 C32 114.5(17) . . . . ?
C37 C31 C32 C33 2(2) . . . . ?
C30 C31 C32 C33 167.3(16) . . . . ?
C37 C31 C32 Cl17 175.6(12) . . . . ?
C30 C31 C32 Cl17 -19(2) . . . . ?
C31 C32 C33 C34 0(3) . . . . ?
Cl17 C32 C33 C34 -174.0(13) . . . . ?
C31 C32 C33 Cl18 178.3(13) . . . . ?
Cl17 C32 C33 Cl18 4(2) . . . . ?
C32 C33 C34 C36 1(2) . . . . ?
Cl18 C33 C34 C36 -177.6(13) . . . . ?
C32 C33 C34 C35 178.0(17) . . . . ?
Cl18 C33 C34 C35 0(2) . . . . ?
Zn3 O9 C35 O10 2.0(19) 2_575 . . . ?
Zn3 O9 C35 C34 179.7(17) 2_575 . . . ?
Zn3 O10 C35 O9 -2(2) 2_575 . . . ?
Zn3 O10 C35 C34 179.9(14) 2_575 . . . ?
C36 C34 C35 O9 106(2) . . . . ?
C33 C34 C35 O9 -71(2) . . . . ?
C36 C34 C35 O10 -76(2) . . . . ?
C33 C34 C35 O10 107(2) . . . . ?
C36 C34 C35 Zn3 -76(8) . . . 2_575 ?
C33 C34 C35 Zn3 107(7) . . . 2_575 ?
C33 C34 C36 C37 -3(2) . . . . ?
C35 C34 C36 C37 179.3(16) . . . . ?
C33 C34 C36 Cl19 177.4(13) . . . . ?
C35 C34 C36 Cl19 0(2) . . . . ?
C32 C31 C37 C36 -4(2) . . . . ?
C30 C31 C37 C36 -172.0(14) . . . . ?
C32 C31 C37 Cl20 177.5(12) . . . . ?
C30 C31 C37 Cl20 9.9(19) . . . . ?
C34 C36 C37 C31 5(2) . . . . ?
Cl19 C36 C37 C31 -175.3(12) . . . . ?
C34 C36 C37 Cl20 -176.6(13) . . . . ?
Cl19 C36 C37 Cl20 2.7(19) . . . . ?
C31 C30 C38 C39 150.2(14) . . . . ?
C27 C30 C38 C39 -79.2(18) . . . . ?
C31 C30 C38 C43 -13(2) . . . . ?
C27 C30 C38 C43 117.7(18) . . . . ?
C43 C38 C39 C40 3(2) . . . . ?
C30 C38 C39 C40 -162.4(14) . . . . ?
C43 C38 C39 Cl22 -178.9(12) . . . . ?
C30 C38 C39 Cl22 15.4(18) . . . . ?
C38 C39 C40 C41 0(2) . . . . ?
Cl22 C39 C40 C41 -178.1(12) . . . . ?
C38 C39 C40 Cl21 176.8(12) . . . . ?
Cl22 C39 C40 Cl21 -1.1(19) . . . . ?
C39 C40 C41 C42 -3(2) . . . . ?
Cl21 C40 C41 C42 179.5(12) . . . . ?
C39 C40 C41 C44 171.0(15) . . . . ?
Cl21 C40 C41 C44 -6(2) . . . . ?
C40 C41 C42 C43 4(2) . . . . ?
C44 C41 C42 C43 -170.3(15) . . . . ?
C40 C41 C42 Cl24 -177.5(12) . . . . ?
C44 C41 C42 Cl24 8(2) . . . . ?
C41 C42 C43 C38 -1(2) . . . . ?
Cl24 C42 C43 C38 -179.4(13) . . . . ?
C41 C42 C43 Cl23 -177.6(13) . . . . ?
Cl24 C42 C43 Cl23 3.9(19) . . . . ?
C39 C38 C43 C42 -3(2) . . . . ?
C30 C38 C43 C42 160.0(16) . . . . ?
C39 C38 C43 Cl23 173.9(12) . . . . ?
C30 C38 C43 Cl23 -23(2) . . . . ?
Zn3 O11 C44 O12 5(3) . . . . ?
Zn3 O11 C44 C41 -179.7(10) . . . . ?
C42 C41 C44 O11 -89(2) . . . . ?
C40 C41 C44 O11 97(2) . . . . ?
C42 C41 C44 O12 87(2) . . . . ?
C40 C41 C44 O12 -87(2) . . . . ?
C49 N1 C45 C46 0(3) . . . . ?
Zn1 N1 C45 C46 179(2) . . . . ?
N1 C45 C46 C47 -3(4) . . . . ?
C45 C46 C47 C48 4(4) . . . . ?
C46 C47 C48 C49 -3(3) . . . . ?
C45 N1 C49 C48 2(3) . . . . ?
Zn1 N1 C49 C48 -177.3(14) . . . . ?
C47 C48 C49 N1 0(3) . . . . ?
C54 N2 C50 C51 0(3) . . . . ?
Zn1 N2 C50 C51 176.5(17) . . . . ?
N2 C50 C51 C52 4(3) . . . . ?
C50 C51 C52 C53 -6(4) . . . . ?
C51 C52 C53 C54 4(3) . . . . ?
C50 N2 C54 C53 -1(3) . . . . ?
Zn1 N2 C54 C53 -177.7(17) . . . . ?
C52 C53 C54 N2 -1(3) . . . . ?
C59 N3 C55 C56 7(3) . . . . ?
Zn2 N3 C55 C56 -178(2) . . . . ?
N3 C55 C56 C57 1(5) . . . . ?
C55 C56 C57 C58 -8(5) . . . . ?
C56 C57 C58 C59 7(5) . . . . ?
C57 C58 C59 N3 1(4) . . . . ?
C55 N3 C59 C58 -9(3) . . . . ?
Zn2 N3 C59 C58 177(2) . . . . ?
C64 N4 C60 C61 -5(4) . . . . ?
Zn2 N4 C60 C61 179.3(19) . . . . ?
N4 C60 C61 C62 5(4) . . . . ?
C60 C61 C62 C63 -2(5) . . . . ?
C61 C62 C63 C64 -1(6) . . . . ?
C60 N4 C64 C63 1(5) . . . . ?
Zn2 N4 C64 C63 177(3) . . . . ?
C62 C63 C64 N4 2(6) . . . . ?
C69 N5 C65 C66 2(3) . . . . ?
Zn3 N5 C65 C66 -170(2) . . . . ?
N5 C65 C66 C67 -2(4) . . . . ?
C65 C66 C67 C68 1(4) . . . . ?
C66 C67 C68 C69 0(4) . . . . ?
C65 N5 C69 C68 -1(3) . . . . ?
Zn3 N5 C69 C68 172.3(14) . . . . ?
C67 C68 C69 N5 -1(3) . . . . ?
C74 N6 C70 C71 6(3) . . . . ?
Zn3 N6 C70 C71 -170.7(19) . . . . ?
N6 C70 C71 C72 -10(4) . . . . ?
C70 C71 C72 C73 12(4) . . . . ?
C71 C72 C73 C74 -11(4) . . . . ?
C70 N6 C74 C73 -4(3) . . . . ?
Zn3 N6 C74 C73 172.9(17) . . . . ?
C72 C73 C74 N6 6(4) . . . . ?
 
loop_
 _geom_hbond_atom_site_label_D 
 _geom_hbond_atom_site_label_H 
 _geom_hbond_atom_site_label_A 
 _geom_hbond_distance_DH 
 _geom_hbond_distance_HA 
 _geom_hbond_distance_DA 
 _geom_hbond_angle_DHA 
 _geom_hbond_site_symmetry_A 
 _geom_hbond_publ_flag
C45 H45 Cl6  0.95 2.99 3.79(2) 143.9 2_574 yes
C45 H45 O4  0.95 2.50 3.17(3) 127.7 2_574 yes
C46 H46 O12  0.95 2.25 2.94(3) 129.4 3_545 yes
C49 H49 O2  0.95 2.36 3.06(2) 130.1 . yes
C50 H50 O3  0.95 2.50 3.10(3) 120.7 2_574 yes
C53 H53 O9  0.95 2.43 3.36(3) 164.9 3 yes
C54 H54 O2  0.95 2.48 3.23(2) 136.2 . yes
C65 H65 O11  0.95 2.54 3.10(3) 117.6 . yes
C68 H68 O2  0.95 2.50 3.23(2) 133.5 4_464 yes
C69 H69 O9  0.95 2.53 3.05(3) 114.6 2_574 yes
C70 H70 O9  0.95 2.56 3.23(2) 127.7 2_574 yes
C74 H74 Cl24  0.95 2.91 3.80(2) 155.6 . yes
 
_refine_diff_density_max    1.378
_refine_diff_density_min   -0.803
_refine_diff_density_rms    0.134

_shelx_res_file
;
TITL j_a.res in Cc
    j_a.res
    created by SHELXL-2018/3 at 10:08:53 on 30-May-2023
CELL  0.71073  48.8353   8.8910  29.2280   90.000  102.923   90.000
ZERR   4.00   0.0059   0.0010   0.0034    0.000    0.004    0.000
LATT  -7
SYMM    X, - Y, 1/2 + Z

SFAC  C     H    CL   N    O    ZN
UNIT  296   136  96  24   52   12

REM  4 Water molecules: 8 H-atoms added to the empirical formula

OMIT 13 3 11
OMIT 9 3 8
OMIT 10 4 7
OMIT -4 0 6
OMIT 3 1 5
OMIT 3 1 4
OMIT -7 1 2
OMIT 7 1 -2
OMIT -3 1 -4
OMIT -5 1 -4
OMIT -3 1 -5
OMIT 4 0 -6
OMIT -10 4 -7
OMIT -9 3 -8
OMIT -13 3 -11
OMIT 8 4 6
OMIT -5 1 6
OMIT 0 2 4
OMIT 0 2 2
OMIT 8 0 2
OMIT 0 2 -2
OMIT -8 0 -2
OMIT 0 2 -4
OMIT -8 4 -6
OMIT 5 1 -6
OMIT -3 1 4
OMIT 3 1 -4
OMIT -4 2 4
OMIT -4 2 2
OMIT 6 2 0
OMIT -6 2 0
OMIT 4 2 -2
OMIT 4 2 -4

FMAP   2
PLAN   -5

SIZE     0.120   0.150   0.180
TEMP  -123.00
SHEL 5.8 0.83

ACTA
BOND $H
CONF
WPDB

LIST   4

L.S.  20

ISOR 0.01 $C

TWIN

EQIV $2 x, -y+2, z-1/2
HTAB C45 Cl6_$2
HTAB C45 O4_$2
EQIV $3 x+1/2, y-1/2, z
HTAB C46 O12_$3
HTAB C49 O2
HTAB C50 O3_$2
EQIV $4 x+1/2, y+1/2, z
HTAB C53 O9_$4
HTAB C54 O2
HTAB C65 O11
EQIV $5 x-1/2, -y+3/2, z-1/2
HTAB C68 O2_$5
HTAB C69 O9_$2
HTAB C70 O9_$2
HTAB C74 Cl24
HTAB

WGHT    0.142100   77.180603
BASF   0.48784
FVAR       0.16860
ZN1   6    0.714127    1.038304    0.439478    11.00000    0.05236    0.04994 =
         0.02937    0.00564    0.00473    0.00913
ZN2   6    0.505262    0.137986    0.576884    11.00000    0.04405    0.03575 =
         0.08775    0.00096    0.00369    0.00113
ZN3   6    0.295855    1.075476    0.223753    11.00000    0.05858    0.07788 =
         0.03740    0.00809    0.01005    0.01754
O1W   5    0.311064    1.295896    0.250197    11.00000    0.10376    0.08013 =
         0.07644    0.02035    0.02294    0.01155
CL1   3    0.684163    0.599402    0.520106    11.00000    0.10055    0.05124 =
         0.08016   -0.01768    0.04313   -0.00319
CL2   3    0.655354    0.508272    0.598725    11.00000    0.09084    0.03770 =
         0.08744    0.00527    0.03225   -0.00237
CL3   3    0.646614    1.099239    0.640565    11.00000    0.06670    0.06246 =
         0.06919   -0.02463    0.02621   -0.00434
CL4   3    0.681867    1.176090    0.568643    11.00000    0.10478    0.04028 =
         0.09631   -0.00260    0.04587   -0.00662
CL5   3    0.700301    0.717664    0.693563    11.00000    0.05444    0.07959 =
         0.05092   -0.01270    0.01535    0.00822
CL6   3    0.725439    0.835991    0.792161    11.00000    0.04152    0.09191 =
         0.05525   -0.01335   -0.00836    0.01195
CL7   3    0.623120    0.987643    0.814360    11.00000    0.05793    0.10986 =
         0.07322   -0.02366    0.02651    0.00405
CL8   3    0.596548    0.877953    0.714983    11.00000    0.04156    0.06150 =
         0.06359    0.00270    0.00209   -0.00099
CL9   3    0.642929    0.472418    0.713827    11.00000    0.05454    0.08010 =
         0.06668    0.01553   -0.00750    0.00455
CL10  3    0.592874    0.252401    0.693407    11.00000    0.06740    0.05617 =
         0.09594    0.02944    0.01689    0.00906
CL11  3    0.538845    0.600203    0.553509    11.00000    0.05581    0.06880 =
         0.08311    0.01011   -0.02235   -0.00210
CL12  3    0.585943    0.836388    0.575379    11.00000    0.06891    0.05043 =
         0.06919    0.01438   -0.00242   -0.00680
CL13  3    0.470237    0.595124    0.598450    11.00000    0.06279    0.06608 =
         0.09879   -0.01296   -0.01843    0.00013
CL14  3    0.422093    0.824015    0.577887    11.00000    0.09605    0.04363 =
         0.09955   -0.01589    0.02619    0.00896
CL15  3    0.366725    0.461405    0.438997    11.00000    0.05714    0.09637 =
         0.06951   -0.00431   -0.01290   -0.00031
CL16  3    0.417068    0.241468    0.459955    11.00000    0.07632    0.06686 =
         0.11522   -0.04319   -0.00462   -0.00033
CL17  3    0.355938    0.470958    0.554553    11.00000    0.08959    0.04847 =
         0.07190   -0.00023    0.01276    0.01487
CL18  3    0.328612    0.540205    0.635635    11.00000    0.14044    0.05375 =
         0.09256    0.02617    0.05282    0.00471
CL19  3    0.323821    1.125208    0.593692    11.00000    0.09597    0.05128 =
         0.06739    0.00638    0.02822    0.01543
CL20  3    0.357379    1.071107    0.517154    11.00000    0.06922    0.06474 =
         0.06643    0.02934    0.02508    0.01502
CL21  3    0.381713    1.021736    0.347725    11.00000    0.06097    0.07767 =
         0.07730    0.02141    0.02985   -0.00482
CL22  3    0.410137    0.872518    0.440247    11.00000    0.04076    0.07002 =
         0.06573    0.00155    0.00589    0.00502
CL23  3    0.307415    0.693936    0.461556    11.00000    0.06915    0.07088 =
         0.06956    0.01760    0.02787   -0.00835
CL24  3    0.280634    0.851407    0.369587    11.00000    0.03995    0.12632 =
         0.06150    0.01333    0.00431   -0.00740
O1    5    0.685973    0.968973    0.473150    11.00000    0.06172    0.07388 =
         0.04099    0.00560    0.01172    0.00032
O2    5    0.724104    0.917290    0.527130    11.00000    0.05711    0.10016 =
         0.07257    0.02925    0.03419    0.01071
O3    5    0.694396    0.880962    0.877866    11.00000    0.08211    0.06851 =
         0.03750   -0.01197   -0.00060   -0.01474
O4    5    0.688052    1.109852    0.848456    11.00000    0.09222    0.06908 =
         0.06797   -0.00671    0.01275   -0.01406
O5    5    0.542317    0.234915    0.585689    11.00000    0.04829    0.04915 =
         0.08833   -0.00882   -0.00196   -0.01122
O6    5    0.525979    0.351186    0.639803    11.00000    0.04757    0.05951 =
         0.13318   -0.00120    0.02223   -0.01595
O7    5    0.468289    0.234753    0.567266    11.00000    0.06101    0.04751 =
         0.09607    0.00861   -0.00044    0.01740
O8    5    0.484938    0.345081    0.514657    11.00000    0.05932    0.07725 =
         0.14313    0.00252    0.02994    0.01741
O9    5    0.289665    0.819606    0.645828    11.00000    0.09365    0.09067 =
         0.07430    0.00408    0.04173   -0.00116
O10   5    0.327342    0.917400    0.686528    11.00000    0.08529    0.07239 =
         0.04777    0.00828   -0.00490    0.01445
O11   5    0.313307    0.961784    0.283065    11.00000    0.07602    0.07815 =
         0.02582    0.00751    0.00179    0.02068
O12   5    0.314946    1.160789    0.331978    11.00000    0.14415    0.07743 =
         0.07674    0.02719    0.02594    0.06142
N1    4    0.748781    0.923338    0.433322    11.00000    0.05480    0.04490 =
         0.04292    0.00818    0.00838    0.00648
N2    4    0.731524    1.236662    0.469718    11.00000    0.05615    0.06517 =
         0.03022    0.00254    0.00160    0.00523
N3    4    0.504309   -0.004140    0.522258    11.00000    0.04864    0.04743 =
         0.06556   -0.00437   -0.00652   -0.00213
N4    4    0.506163   -0.002751    0.631439    11.00000    0.05665    0.03801 =
         0.08232   -0.00410    0.01690   -0.00126
N5    4    0.278299    0.874199    0.191730    11.00000    0.04529    0.06616 =
         0.06743    0.00054    0.01737    0.01154
N6    4    0.256156    1.144991    0.231420    11.00000    0.04731    0.07020 =
         0.04320   -0.01717    0.00563    0.00002
C1    1    0.698935    0.922216    0.514084    11.00000    0.06195    0.06447 =
         0.05395    0.00764    0.02595   -0.00476
C2    1    0.680659    0.884900    0.547185    11.00000    0.04973    0.04705 =
         0.03607   -0.00544    0.00740    0.00153
C3    1    0.674078    0.732294    0.554589    11.00000    0.05439    0.04079 =
         0.04104   -0.00857    0.01170   -0.00433
C4    1    0.659992    0.695882    0.588763    11.00000    0.05013    0.04378 =
         0.04590   -0.00290    0.00319   -0.01507
C5    1    0.651091    0.807087    0.616868    11.00000    0.04124    0.04814 =
         0.02940   -0.00375    0.00150   -0.00837
C6    1    0.657359    0.950939    0.608915    11.00000    0.04431    0.04537 =
         0.03333   -0.00624   -0.00016   -0.00111
C7    1    0.672389    0.990071    0.575794    11.00000    0.04540    0.05572 =
         0.04776   -0.00909    0.01435   -0.00212
C8    1    0.633596    0.787108    0.654136    11.00000    0.05942    0.05603 =
         0.05355   -0.00528    0.00993   -0.00818
AFIX  13
H8    2    0.620561    0.875204    0.647924    11.00000   -1.20000
AFIX   0
C9    1    0.648750    0.811729    0.705965    11.00000    0.03675    0.03661 =
         0.03434    0.00102    0.00602   -0.00381
C10   1    0.678031    0.793537    0.725970    11.00000    0.03877    0.05583 =
         0.03228   -0.00127    0.00057   -0.00463
C11   1    0.689776    0.848969    0.770325    11.00000    0.04047    0.05486 =
         0.04237    0.00039    0.00466    0.00353
C12   1    0.673136    0.907865    0.797301    11.00000    0.04105    0.04764 =
         0.03993   -0.00933    0.00539   -0.00536
C13   1    0.644211    0.916737    0.779464    11.00000    0.05312    0.04712 =
         0.04701    0.00061    0.00856   -0.00091
C14   1    0.633451    0.864054    0.735437    11.00000    0.04037    0.04675 =
         0.04262    0.00398   -0.00250    0.00128
C15   1    0.686113    0.974256    0.846239    11.00000    0.04939    0.04549 =
         0.05392   -0.01222    0.00535   -0.01378
C16   1    0.612743    0.650515    0.645111    11.00000    0.03965    0.04144 =
         0.03969    0.00187    0.00236   -0.00013
C17   1    0.613729    0.521375    0.669906    11.00000    0.04395    0.05755 =
         0.05950    0.00366    0.01441    0.00867
C18   1    0.591441    0.417886    0.660927    11.00000    0.04671    0.04549 =
         0.06046    0.00016    0.00918   -0.00221
C19   1    0.569097    0.440195    0.625432    11.00000    0.04022    0.03956 =
         0.06069   -0.00134    0.00341   -0.00549
C20   1    0.568409    0.569337    0.599930    11.00000    0.05231    0.02848 =
         0.05852   -0.00520   -0.00762    0.00145
C21   1    0.589414    0.669076    0.607997    11.00000    0.04546    0.03654 =
         0.04794   -0.00198    0.00615   -0.00700
C22   1    0.543130    0.333283    0.616256    11.00000    0.04150    0.04212 =
         0.06930    0.00118   -0.00096   -0.00941
C23   1    0.467244    0.329181    0.535866    11.00000    0.04851    0.03993 =
         0.08064   -0.00541    0.00389    0.00846
C24   1    0.441507    0.435317    0.526141    11.00000    0.03932    0.03795 =
         0.06331    0.00384    0.00209    0.00350
C25   1    0.441850    0.561215    0.553544    11.00000    0.04075    0.04800 =
         0.04999   -0.00322   -0.00662    0.00278
C26   1    0.419507    0.663351    0.544206    11.00000    0.05463    0.03958 =
         0.05841   -0.00835    0.01347    0.00222
C27   1    0.395483    0.632742    0.507762    11.00000    0.05338    0.05750 =
         0.05215    0.01753    0.02144    0.01961
C28   1    0.394983    0.506276    0.482420    11.00000    0.04518    0.06111 =
         0.05593    0.00783    0.00505    0.00687
C29   1    0.418262    0.403090    0.490901    11.00000    0.04150    0.05547 =
         0.05756   -0.00832    0.00375    0.00473
C30   1    0.375685    0.771005    0.503185    11.00000    0.05670    0.04153 =
         0.05299    0.00754    0.00373    0.00934
AFIX  13
H30   2    0.388245    0.860733    0.510558    11.00000   -1.20000
AFIX   0
C31   1    0.356634    0.775848    0.537439    11.00000    0.05203    0.03649 =
         0.03262    0.01556   -0.00299    0.01167
C32   1    0.350302    0.656765    0.566230    11.00000    0.05792    0.04645 =
         0.05110    0.00483    0.00628    0.00659
C33   1    0.336850    0.682377    0.602650    11.00000    0.06243    0.04586 =
         0.04563    0.01272   -0.00015    0.00539
C34   1    0.328919    0.830996    0.611910    11.00000    0.05523    0.05899 =
         0.03199   -0.00013    0.00911   -0.00894
C35   1    0.313659    0.857879    0.649938    11.00000    0.08340    0.06265 =
         0.06609    0.01372    0.02527    0.00928
C36   1    0.334301    0.946512    0.584945    11.00000    0.05207    0.04661 =
         0.03921    0.01496   -0.00103    0.01201
C37   1    0.349280    0.920932    0.548619    11.00000    0.04546    0.05344 =
         0.04472    0.02145    0.00873    0.01209
C38   1    0.358130    0.794787    0.450666    11.00000    0.04042    0.04510 =
         0.04145    0.00317    0.00732    0.00285
C39   1    0.373780    0.863618    0.422153    11.00000    0.04099    0.04443 =
         0.05118   -0.00862    0.00310    0.00220
C40   1    0.361764    0.930723    0.380173    11.00000    0.04125    0.05148 =
         0.04343   -0.00743    0.00897   -0.00117
C41   1    0.332618    0.932056    0.364061    11.00000    0.04286    0.05045 =
         0.03444    0.00277    0.00226    0.00251
C42   1    0.316979    0.856388    0.390878    11.00000    0.03845    0.05154 =
         0.04268   -0.00418    0.00755   -0.00816
C43   1    0.329194    0.790916    0.432775    11.00000    0.04618    0.04337 =
         0.04719    0.00218    0.01473   -0.00159
C44   1    0.319172    1.028016    0.320551    11.00000    0.05408    0.06474 =
         0.05600    0.00778    0.02396    0.01141
C45   1    0.753668    0.890345    0.391073    11.00000    0.07010    0.07863 =
         0.07148    0.01308    0.01775    0.01978
AFIX  43
H45   2    0.740119    0.921472    0.364103    11.00000   -1.20000
AFIX   0
C46   1    0.777659    0.812237    0.383926    11.00000    0.09719    0.10980 =
         0.08638   -0.01558    0.02814    0.02381
AFIX  43
H46   2    0.779906    0.786863    0.353405    11.00000   -1.20000
AFIX   0
C47   1    0.797727    0.774798    0.424061    11.00000    0.04872    0.06890 =
         0.08490   -0.00537    0.01020    0.00420
AFIX  43
H47   2    0.814865    0.728778    0.421438    11.00000   -1.20000
AFIX   0
C48   1    0.792787    0.803866    0.466340    11.00000    0.04784    0.05984 =
         0.05682    0.00814    0.00516    0.00821
AFIX  43
H48   2    0.806012    0.774063    0.493874    11.00000   -1.20000
AFIX   0
C49   1    0.768861    0.876005    0.469919    11.00000    0.06580    0.06879 =
         0.05340    0.00359    0.01927   -0.00110
AFIX  43
H49   2    0.766067    0.894510    0.500562    11.00000   -1.20000
AFIX   0
C50   1    0.727566    1.363857    0.442732    11.00000    0.07807    0.06995 =
         0.07470    0.00274    0.02543   -0.01729
AFIX  43
H50   2    0.717998    1.357667    0.410695    11.00000   -1.20000
AFIX   0
C51   1    0.737670    1.505648    0.462243    11.00000    0.11259    0.07444 =
         0.08903    0.00157    0.01589   -0.01283
AFIX  43
H51   2    0.734188    1.595850    0.444468    11.00000   -1.20000
AFIX   0
C52   1    0.752618    1.505541    0.507790    11.00000    0.08140    0.07198 =
         0.07709   -0.02048    0.01505   -0.02027
AFIX  43
H52   2    0.761011    1.596904    0.520786    11.00000   -1.20000
AFIX   0
C53   1    0.755895    1.384939    0.534365    11.00000    0.08258    0.07588 =
         0.06416   -0.01947    0.01949   -0.01159
AFIX  43
H53   2    0.765266    1.386494    0.566561    11.00000   -1.20000
AFIX   0
C54   1    0.744535    1.255181    0.511493    11.00000    0.06211    0.06401 =
         0.06698   -0.00076    0.01475   -0.00369
AFIX  43
H54   2    0.746962    1.166892    0.530276    11.00000   -1.20000
AFIX   0
C55   1    0.523162    0.003667    0.497046    11.00000    0.08040    0.07581 =
         0.07808    0.00087    0.00825   -0.02666
AFIX  43
H55   2    0.537923    0.075148    0.504957    11.00000   -1.20000
AFIX   0
C56   1    0.522051   -0.089452    0.459334    11.00000    0.11351    0.12630 =
         0.10358   -0.01985    0.04113   -0.00209
AFIX  43
H56   2    0.536146   -0.082305    0.441690    11.00000   -1.20000
AFIX   0
C57   1    0.501101   -0.191714    0.446846    11.00000    0.13035    0.11083 =
         0.10857   -0.00696    0.02665    0.00265
AFIX  43
H57   2    0.498774   -0.247670    0.418547    11.00000   -1.20000
AFIX   0
C58   1    0.483840   -0.210406    0.476124    11.00000    0.10348    0.11170 =
         0.12199   -0.01092    0.01623   -0.00737
AFIX  43
H58   2    0.470209   -0.288452    0.470803    11.00000   -1.20000
AFIX   0
C59   1    0.485910   -0.120096    0.512190    11.00000    0.06395    0.05770 =
         0.06659   -0.01274   -0.00176   -0.00764
AFIX  43
H59   2    0.473650   -0.137097    0.532729    11.00000   -1.20000
AFIX   0
C60   1    0.522898   -0.121400    0.640770    11.00000    0.06886    0.05957 =
         0.09169    0.01404    0.00881    0.01843
AFIX  43
H60   2    0.535041   -0.141643    0.620259    11.00000   -1.20000
AFIX   0
C61   1    0.523917   -0.214896    0.677079    11.00000    0.08202    0.08449 =
         0.07664    0.01993    0.00084    0.01358
AFIX  43
H61   2    0.537512   -0.293010    0.683462    11.00000   -1.20000
AFIX   0
C62   1    0.507093   -0.197819    0.701721    11.00000    0.12097    0.11233 =
         0.11580    0.01703    0.01218    0.00372
AFIX  43
H62   2    0.507567   -0.266938    0.726673    11.00000   -1.20000
AFIX   0
C63   1    0.487386   -0.084207    0.695609    11.00000    0.15642    0.15333 =
         0.14620    0.00478    0.04423    0.01195
AFIX  43
H63   2    0.474298   -0.074748    0.715089    11.00000   -1.20000
AFIX   0
C64   1    0.487860    0.017904    0.658358    11.00000    0.12781    0.13295 =
         0.12393    0.00532    0.03567    0.01254
AFIX  43
H64   2    0.475177    0.100354    0.652747    11.00000   -1.20000
AFIX   0
C65   1    0.285700    0.734845    0.206138    11.00000    0.06864    0.07535 =
         0.06491    0.00156   -0.00164    0.01060
AFIX  43
H65   2    0.298099    0.724143    0.236033    11.00000   -1.20000
AFIX   0
C66   1    0.276961    0.604950    0.181517    11.00000    0.11537    0.09612 =
         0.11255    0.00370    0.01469    0.01521
AFIX  43
H66   2    0.283978    0.510522    0.194177    11.00000   -1.20000
AFIX   0
C67   1    0.259030    0.610297    0.140722    11.00000    0.09051    0.07808 =
         0.07795   -0.01731    0.00725   -0.00272
AFIX  43
H67   2    0.252427    0.522352    0.123251    11.00000   -1.20000
AFIX   0
C68   1    0.250772    0.747580    0.125603    11.00000    0.06296    0.09700 =
         0.05541   -0.00297    0.01311   -0.01115
AFIX  43
H68   2    0.237703    0.755156    0.096262    11.00000   -1.20000
AFIX   0
C69   1    0.259631    0.880782    0.149068    11.00000    0.06026    0.08027 =
         0.05707    0.01486    0.00545    0.00345
AFIX  43
H69   2    0.252877    0.974912    0.135795    11.00000   -1.20000
AFIX   0
C70   1    0.242091    1.255020    0.203584    11.00000    0.06054    0.07931 =
         0.07779    0.00187    0.01177    0.01741
AFIX  43
H70   2    0.249079    1.289714    0.177637    11.00000   -1.20000
AFIX   0
C71   1    0.217738    1.317993    0.212158    11.00000    0.08670    0.09721 =
         0.11230    0.00964    0.01793    0.01813
AFIX  43
H71   2    0.209455    1.404999    0.195871    11.00000   -1.20000
AFIX   0
C72   1    0.205909    1.246779    0.246128    11.00000    0.07754    0.09780 =
         0.09397   -0.02218    0.01080    0.00323
AFIX  43
H72   2    0.187516    1.272491    0.249156    11.00000   -1.20000
AFIX   0
C73   1    0.220638    1.143337    0.273940    11.00000    0.09388    0.09943 =
         0.08490   -0.01180    0.03415   -0.00502
AFIX  43
H73   2    0.214161    1.107213    0.300232    11.00000   -1.20000
AFIX   0
C74   1    0.245260    1.088018    0.264921    11.00000    0.06074    0.07380 =
         0.07339    0.00694    0.01485   -0.00410
AFIX  43
H74   2    0.254559    1.007092    0.283266    11.00000   -1.20000
AFIX   0
HKLF    4


REM  j_a.res in Cc
REM wR2 = 0.2758, GooF = S = 1.059, Restrained GooF = 1.056 for all data
REM R1 = 0.0948 for 16468 Fo > 4sig(Fo) and 0.1261 for all 22460 data
REM 1082 parameters refined using 446 restraints

END

WGHT      0.1422     77.0934

REM Instructions for potential hydrogen bonds
HTAB C45 Cl6_$2
HTAB C45 O4_$2
HTAB C46 O12_$3
HTAB C49 O2
HTAB C50 O3_$2
HTAB C53 O9_$4
HTAB C54 O2
HTAB C65 O11
HTAB C68 O2_$5
HTAB C69 O9_$2
HTAB C70 O9_$2
HTAB C74 Cl24

REM Highest difference peak  1.378,  deepest hole -0.803,  1-sigma level  0.134
Q1    1   0.7291  1.0359  0.4230  11.00000  0.05    1.38
Q2    1   0.2859  0.9730  0.2189  11.00000  0.05    1.30
Q3    1   0.4897  0.1365  0.5981  11.00000  0.05    1.28
Q4    1   0.5217  0.1384  0.5556  11.00000  0.05    1.27
Q5    1   0.6984  1.0364  0.4596  11.00000  0.05    1.26
;
_shelx_res_checksum   44896

_shelx_hkl_file
;
   8   0   0   85.99    9.60
  -8   0   0   86.09    9.70
   8   0   0   59.49    8.50
  12   0   0 1682.63  169.38
 -12   0   0 1706.23  169.38
  12   0   0 1729.63  169.48
 -12   0   0 1821.02  169.48
  14   0   0  688.13   72.69
 -14   0   0  782.72   72.89
 -14   0   0  766.52   72.79
  14   0   0  701.33   72.69
 -16   0   0  881.71   88.39
  16   0   0  858.61   88.19
  16   0   0  893.81   88.39
 -16   0   0  945.61   88.59
  18   0   0 3795.22  382.86
  18   0   0 3945.31  382.86
 -18   0   0 3969.10  382.96
 -18   0   0 4015.20  382.86
 -20   0   0   69.89   11.00
  20   0   0   62.19   11.00
  20   0   0   40.10    9.80
 -20   0   0   71.89   11.20
  22   0   0 3076.39  306.17
  22   0   0 3148.28  306.17
 -22   0   0 3143.89  306.17
 -22   0   0 3180.98  306.17
  24   0   0  433.56   45.00
 -24   0   0  445.86   45.10
  24   0   0  438.86   45.20
 -24   0   0  404.36   45.00
 -26   0   0   75.49   13.10
  26   0   0   93.49   13.30
 -26   0   0   55.09   12.20
  26   0   0   90.89   13.50
 -28   0   0 2072.09  202.28
  28   0   0 2048.00  202.08
  28   0   0 2058.09  202.28
  30   0   0  555.94   55.39
 -30   0   0  450.65   54.59
 -30   0   0  540.15   55.19
  30   0   0  556.14   54.79
  32   0   0  445.86   50.49
  32   0   0  515.55   51.49
 -32   0   0  421.06   50.49
 -32   0   0  542.15   51.19
  34   0   0 1559.24  158.28
 -34   0   0 1571.04  158.48
  34   0   0 1674.23  158.78
 -36   0   0  131.59   19.90
  36   0   0  127.19   20.30
  36   0   0  129.49   19.40
 -36   0   0  122.69   19.60
 -38   0   0  296.27   34.60
  38   0   0  286.27   35.30
  38   0   0  288.27   36.40
 -38   0   0  289.77   34.60
 -40   0   0   25.30   14.30
  40   0   0   10.90   13.50
 -40   0   0   29.00   14.50
  40   0   0   -4.60   13.30
  42   0   0   -4.90   13.40
 -42   0   0   19.70   14.50
  42   0   0    8.60   13.10
 -42   0   0   18.50   14.50
  44   0   0   57.79   16.40
 -44   0   0   29.10   15.30
 -44   0   0   49.90   15.90
  44   0   0   76.99   16.30
 -46   0   0   88.39   18.20
  46   0   0   77.09   17.50
  46   0   0   72.79   18.40
 -46   0   0   93.99   18.30
 -48   0   0   80.49   19.50
  48   0   0  111.69   19.40
  48   0   0   88.69   20.10
 -48   0   0  134.39   21.40
 -50   0   0   23.50   15.40
 -50   0   0   -1.70   15.20
  50   0   0   -1.50   15.20
 -52   0   0   73.19   18.90
  52   0   0   44.60   18.30
 -52   0   0   88.79   18.50
  54   0   0   28.00   18.10
 -54   0   0   48.40   16.80
 -54   0   0   56.09   19.40
 -56   0   0   19.00   15.80
 -56   0   0   24.10   18.20
  56   0   0   15.20   16.90
  58   0   0   84.89   22.00
 -58   0   0   92.49   22.80
 -58   0   0  120.69   21.60
  -1   1   0  667.13   66.09
  -1   1   0  689.03   66.09
  -3  -1   0 3806.72  377.96
   3   1   0 3973.70  378.06
   7  -1   0  230.98   24.20
   7  -1   0  227.08   24.00
  -7  -1   0  232.18   24.40
  -7  -1   0  255.97   24.60
  -7   1   0  221.78   24.00
  -7   1   0  253.17   24.10
   7   1   0  251.67   24.60
   7   1   0  235.88   24.50
 -11  -1   0 4136.29  398.96
 -11  -1   0 4273.47  399.06
  11  -1   0 4109.39  398.76
  11   1   0 3885.91  398.86
 -11   1   0 4096.19  398.76
 -13  -1   0   97.19   12.70
 -13  -1   0   99.99   12.60
  13  -1   0   89.89   11.50
  13  -1   0   96.09   11.70
 -13   1   0   84.69   11.50
 -13   1   0   84.09   11.70
  13   1   0  101.79   12.60
  13   1   0   97.99   12.60
 -15  -1   0 1061.99  106.39
 -15  -1   0 1099.19  106.29
  15  -1   0 1030.70  105.99
  15  -1   0 1185.18  106.19
  15   1   0 1058.79  106.29
 -15   1   0 1035.80  105.99
 -15   1   0 1062.19  105.99
  15   1   0 1105.79  106.39
 -17  -1   0  353.06   33.90
  17  -1   0  326.37   33.00
  17  -1   0  309.47   32.90
 -17  -1   0  343.67   33.60
 -17   1   0  293.97   32.90
  17   1   0  321.87   33.60
  17   1   0  290.17   33.30
 -17   1   0  297.47   33.20
  19  -1   0  383.46   38.00
 -19  -1   0  358.56   38.80
 -19  -1   0  391.06   38.60
  19  -1   0  370.66   38.00
 -19   1   0  357.26   38.30
 -19   1   0  353.06   38.00
  19   1   0  346.57   38.60
  21  -1   0  117.29   16.00
 -21  -1   0  127.29   16.60
  21  -1   0  112.59   15.30
 -21  -1   0  118.79   16.60
  21   1   0  132.99   16.50
 -21   1   0  119.59   15.50
 -21   1   0  132.19   16.20
  21   1   0  128.89   16.60
  23  -1   0 2276.57  233.68
  23  -1   0 2391.36  233.78
 -23  -1   0 2478.35  234.18
 -23  -1   0 2405.46  233.98
  23   1   0 2405.26  233.98
  23   1   0 2495.95  234.18
 -23   1   0 2414.06  233.78
 -23   1   0 2270.67  233.68
 -25  -1   0   62.69   13.30
 -25  -1   0   61.39   12.60
  25  -1   0   70.19   12.10
  25  -1   0   65.79   11.60
 -25   1   0   49.20   11.30
  25   1   0   54.59   12.80
  25   1   0   77.89   12.20
  27  -1   0   21.70   10.50
 -27  -1   0    7.10   10.70
 -27  -1   0   19.30   10.00
  27  -1   0   35.10    9.80
  27   1   0   25.40   10.90
  27   1   0   32.10   10.20
 -27   1   0   27.90    9.70
  29  -1   0   89.79   14.40
 -29  -1   0   69.89   14.70
  29  -1   0  100.59   15.10
 -29  -1   0  108.79   16.30
 -29   1   0   77.09   14.10
 -29   1   0  102.59   14.90
  29   1   0   91.89   14.50
  29   1   0   51.69   14.80
 -31  -1   0  201.78   25.00
  31  -1   0  199.98   23.50
 -31  -1   0  178.08   24.20
  31  -1   0  190.58   24.10
  31   1   0  207.38   25.70
 -31   1   0  201.48   24.10
  31   1   0  184.58   23.40
 -31   1   0  168.68   23.40
 -33  -1   0  558.24   67.69
 -33  -1   0  695.43   68.79
  33  -1   0  743.23   67.79
  33  -1   0  723.23   68.39
  33   1   0  662.13   67.99
 -33   1   0  543.25   67.29
  33   1   0  667.03   68.79
 -33   1   0  691.23   67.89
  35  -1   0   32.80   11.90
 -35  -1   0   33.00   14.20
  35  -1   0   44.30   13.40
 -35  -1   0   27.20   13.10
  35   1   0   18.50   12.70
 -35   1   0   46.70   13.00
 -35   1   0   38.40   12.50
  35   1   0   21.20   14.20
 -37  -1   0   57.39   15.40
  37  -1   0   20.70   13.80
 -37  -1   0   59.39   14.60
  37  -1   0   28.40   12.80
  37   1   0   27.10   13.60
 -37   1   0   23.20   13.90
 -37   1   0   44.50   14.10
  37   1   0   55.39   15.80
  39  -1   0  163.88   23.60
 -39  -1   0  176.78   24.00
 -39  -1   0  134.09   23.50
  39  -1   0  142.59   22.40
  39   1   0  164.68   23.10
  39   1   0  150.18   23.80
 -39   1   0  154.78   23.50
 -39   1   0  154.18   22.90
  41  -1   0  296.67   37.50
  41  -1   0  293.47   36.10
 -41  -1   0  253.77   35.80
 -41  -1   0  352.16   39.10
 -41   1   0  318.47   36.70
  41   1   0  297.27   36.30
 -41   1   0  293.37   36.30
  41   1   0  369.06   38.20
 -43  -1   0  305.27   37.00
  43  -1   0  290.97   36.60
  43  -1   0  342.27   36.40
 -43  -1   0  260.17   35.50
  43   1   0  269.17   34.70
  43   1   0  278.67   35.60
 -43   1   0  307.07   36.10
 -43   1   0  271.57   35.10
  45  -1   0    8.80   13.30
 -45  -1   0   36.00   14.90
 -45  -1   0   39.40   15.70
  45  -1   0   17.10   14.80
  45   1   0   15.90   15.90
  45   1   0   25.30   13.90
 -45   1   0   32.80   14.60
 -45   1   0   31.90   14.40
  47  -1   0    4.50   13.40
  47  -1   0   -8.80   14.10
 -47  -1   0   27.80   14.90
 -47  -1   0   11.80   14.90
  47   1   0   13.20   13.80
 -47   1   0  -17.00   13.70
 -47   1   0    2.00   14.00
  47   1   0    7.10   16.10
 -49  -1   0   54.39   18.70
  49  -1   0   57.09   18.50
 -49  -1   0   82.19   19.00
 -49   1   0   73.09   18.30
  49   1   0   65.89   19.80
 -49   1   0   96.09   18.70
 -51  -1   0   17.80   17.00
  51  -1   0   21.90   15.40
 -51  -1   0  -19.50   14.40
  51   1   0  -18.40   15.90
 -51   1   0    4.30   15.80
 -51   1   0   19.30   15.10
  53  -1   0  111.99   21.10
 -53  -1   0   99.29   22.10
 -53  -1   0   90.19   21.00
  53   1   0   83.29   20.90
 -53   1   0   87.09   19.70
 -53   1   0   51.69   18.50
 -55  -1   0   42.50   18.90
 -55  -1   0    6.70   15.70
  55  -1   0    1.50   15.50
  55   1   0   14.70   17.40
 -55   1   0  -13.70   14.50
 -55   1   0   12.20   17.40
 -57  -1   0   -5.40   16.20
 -57  -1   0   14.40   19.20
  57  -1   0   12.00   16.80
 -57   1   0   13.40   18.30
  57   1   0   -5.30   16.80
 -57   1   0   -3.70   15.40
  59  -1   0   12.50   16.80
 -59  -1   0  -12.30   15.40
  59   1   0   -1.60   17.40
 -59   1   0   10.00   18.80
 -59   1   0   28.10   16.90
   0  -2   0  706.33   71.49
   0  -2   0  721.93   71.49
   0   2   0  753.12   71.49
   2  -2   0  383.76   42.10
   2  -2   0  390.16   42.00
  -2  -2   0  441.66   42.30
  -2  -2   0  452.75   42.40
  -2   2   0  397.96   42.10
  -2   2   0  416.86   42.10
   2   2   0  479.25   42.50
   4  -2   0 1186.38  125.29
  -4  -2   0 1421.16  125.69
   4  -2   0 1240.68  125.39
   4   2   0 1451.55  125.79
  -4   2   0 1192.88  125.39
  -4   2   0 1232.88  125.39
  -6  -2   0 4715.73  487.15
  -6  -2   0 5120.29  487.15
   6   2   0 5195.48  487.15
   8  -2   0 1653.43  164.88
  -8  -2   0 1747.23  165.28
   8  -2   0 1623.64  164.88
  -8  -2   0 1701.43  165.28
  -8   2   0 1688.13  164.98
   8   2   0 1700.83  165.28
  -8   2   0 1724.93  164.98
   8   2   0 1695.63  165.28
  10  -2   0 1974.30  200.98
 -10  -2   0 2130.99  201.38
  10  -2   0 1947.51  200.98
 -10  -2   0 2110.19  201.38
  10   2   0 2156.08  201.38
 -10   2   0 2098.69  201.08
  10   2   0 2054.69  201.38
 -10   2   0 2040.70  201.08
  12  -2   0  632.34   62.39
  12  -2   0  624.04   62.39
 -12  -2   0  594.34   62.79
 -12  -2   0  649.64   62.99
  12   2   0  656.63   62.99
 -12   2   0  599.94   62.39
  12   2   0  620.84   62.89
 -12   2   0  663.33   62.39
  14  -2   0  294.47   34.00
 -14  -2   0  329.07   34.90
  14  -2   0  335.97   34.30
 -14  -2   0  336.57   35.40
 -14   2   0  332.77   34.20
 -14   2   0  338.47   34.30
  14   2   0  354.36   35.50
  14   2   0  361.66   35.30
 -16  -2   0  767.92   76.79
  16  -2   0  780.82   76.09
  16  -2   0  747.53   75.99
 -16  -2   0  751.42   76.69
 -16   2   0  821.62   76.19
  16   2   0  737.73   76.59
  16   2   0  783.92   76.89
 -16   2   0  760.12   75.99
 -18  -2   0  427.76   49.20
 -18  -2   0  481.45   49.20
  18  -2   0  495.05   48.60
  18  -2   0  484.95   48.30
 -18   2   0  498.35   48.40
  18   2   0  471.45   49.20
 -18   2   0  458.65   48.40
  18   2   0  504.45   49.50
  20  -2   0  153.78   18.00
 -20  -2   0  149.19   19.30
 -20  -2   0  167.78   19.30
  20  -2   0  125.49   17.90
 -20   2   0  152.38   18.10
  20   2   0  183.28   19.80
  20   2   0  144.19   19.00
 -20   2   0  155.78   18.20
  22  -2   0  523.15   56.29
  22  -2   0  503.75   55.99
 -22  -2   0  624.14   57.39
 -22  -2   0  576.04   56.99
  22   2   0  574.94   56.99
 -22   2   0  546.35   56.09
 -22   2   0  479.05   55.89
  22   2   0  656.83   57.39
 -24  -2   0  160.68   19.30
  24  -2   0  143.79   18.30
  24  -2   0  133.29   17.50
 -24  -2   0  124.69   19.10
  24   2   0  169.08   19.20
 -24   2   0  144.89   17.90
  24   2   0  157.78   19.90
 -24   2   0  127.19   18.00
  26  -2   0  258.87   28.40
  26  -2   0  190.48   27.40
 -26  -2   0  259.37   29.50
 -26  -2   0  272.87   30.40
 -26   2   0  196.58   27.80
 -26   2   0  267.97   27.90
  26   2   0  258.77   30.60
  28  -2   0  846.52   86.29
  28  -2   0  898.31   86.29
 -28  -2   0  843.62   87.09
 -28  -2   0  879.51   87.39
  28   2   0  868.71   87.39
 -28   2   0  898.01   86.39
 -28   2   0  798.92   86.19
  30  -2   0   42.10   12.30
  30  -2   0   77.99   13.70
 -30  -2   0   97.89   15.50
 -30  -2   0   63.39   13.30
  30   2   0   44.50   13.40
 -30   2   0   83.79   13.50
 -30   2   0   52.59   12.80
  30   2   0   63.89   15.10
  32  -2   0   37.30   12.20
  32  -2   0   12.70   10.80
 -32  -2   0   16.40   11.80
 -32  -2   0   28.30   14.00
  32   2   0   41.80   12.70
  32   2   0   46.40   14.60
 -32   2   0   -6.20    9.90
 -32   2   0   16.50   11.30
  34  -2   0  196.48   24.90
 -34  -2   0  171.38   25.60
  34  -2   0  205.18   24.80
 -34  -2   0  207.08   26.70
  34   2   0  213.98   27.40
  34   2   0  240.38   26.50
 -34   2   0  157.18   24.20
  36  -2   0  245.08   29.10
 -36  -2   0  256.57   30.90
  36  -2   0  228.28   29.00
 -36  -2   0  238.38   30.40
  36   2   0  219.78   29.40
 -36   2   0  255.27   30.60
 -36   2   0  219.18   28.80
  36   2   0  268.97   31.30
  38  -2   0   66.79   15.30
 -38  -2   0   61.89   18.00
  38  -2   0   92.19   16.80
 -38  -2   0   74.49   17.90
  38   2   0   69.69   15.80
 -38   2   0   89.39   17.10
 -38   2   0   67.79   15.90
  38   2   0   65.19   17.90
  40  -2   0   42.00   15.70
 -40  -2   0   56.99   17.50
 -40  -2   0   73.39   17.60
  40  -2   0   48.40   14.60
  40   2   0   70.29   17.50
 -40   2   0   66.29   16.10
  40   2   0   42.50   13.80
 -40   2   0   61.69   15.60
  42  -2   0  105.09   18.70
 -42  -2   0   90.99   19.70
  42  -2   0   79.09   19.30
 -42  -2   0  129.29   21.40
 -42   2   0  101.89   18.90
 -42   2   0   98.59   19.50
  42   2   0  108.29   19.00
  42   2   0  124.29   21.50
  44  -2   0    9.10   12.80
 -44  -2   0   13.40   14.30
  44  -2   0   24.30   15.00
 -44  -2   0   36.40   16.60
 -44   2   0   29.50   14.00
 -44   2   0    5.70   12.90
  44   2   0   -9.90   15.30
  44   2   0   36.30   14.70
  46  -2   0  140.19   21.40
 -46  -2   0  167.28   24.20
  46  -2   0  150.18   22.70
 -46  -2   0  128.39   23.50
  46   2   0  115.29   24.30
  46   2   0  120.89   22.50
 -46   2   0  115.19   21.40
 -46   2   0  129.69   21.30
 -48  -2   0   32.80   16.70
 -48  -2   0   51.49   18.20
  48  -2   0    4.20   16.60
  48  -2   0   11.40   15.00
  48   2   0   23.00   14.90
 -48   2   0   23.20   15.00
 -48   2   0   17.80   14.30
  48   2   0   43.30   18.50
 -50  -2   0  -11.40   16.10
 -50  -2   0   14.10   16.30
  50  -2   0    6.80   15.20
 -50   2   0   -7.40   13.40
 -50   2   0    7.70   14.40
  50   2   0   -8.50   16.30
 -52  -2   0  -28.10   15.10
  52  -2   0   17.60   15.80
 -52  -2   0   -4.80   17.30
 -52   2   0    8.20   14.70
 -52   2   0   -4.30   14.50
  52   2   0   -9.30   16.90
 -54  -2   0    6.40   16.80
 -54  -2   0    7.90   17.20
  54  -2   0   30.10   16.70
 -54   2   0  -10.40   14.40
 -54   2   0    2.80   14.80
  54   2   0   44.90   19.00
 -56  -2   0   31.50   17.10
  56  -2   0   13.90   15.90
  56   2   0   -0.60   17.10
 -56   2   0   10.80   15.60
 -56   2   0    9.80   17.00
 -58  -2   0   37.40   19.00
  58  -2   0   16.80   16.90
  58   2   0   30.60   19.20
 -58   2   0   -8.70   14.70
 -58   2   0   37.00   18.30
   1  -3   0 1245.38  131.09
  -1  -3   0 1306.27  131.19
   1  -3   0 1329.47  131.19
  -1  -3   0 1258.27  131.19
  -1   3   0 1493.25  131.29
   1   3   0 1407.26  131.29
   1   3   0 1341.17  131.29
  -1   3   0 1351.56  131.19
   3  -3   0  688.53   70.19
  -3  -3   0  765.82   70.49
   3  -3   0  683.23   70.09
  -3  -3   0  711.93   70.39
   3   3   0  741.23   70.59
  -3   3   0  679.93   70.19
  -3   3   0  714.53   70.19
  -5  -3   0  395.56   39.80
   5  -3   0  400.26   39.20
   5  -3   0  376.76   39.20
  -5  -3   0  360.56   39.80
   5   3   0  393.36   39.80
  -5   3   0  367.96   39.20
   5   3   0  387.66   39.90
  -5   3   0  423.66   39.40
  -7  -3   0  507.45   46.80
  -7  -3   0  416.46   46.40
   7  -3   0  430.16   45.90
   7  -3   0  474.05   46.00
   7   3   0  468.05   46.70
  -7   3   0  520.55   46.20
   7   3   0  475.15   46.60
  -7   3   0  397.46   45.90
  -9  -3   0  364.46   33.90
   9  -3   0  289.77   32.60
  -9  -3   0  324.87   33.50
   9  -3   0  314.97   32.60
   9   3   0  303.37   33.40
  -9   3   0  325.97   32.80
   9   3   0  299.47   33.60
  -9   3   0  328.77   32.80
  11  -3   0  284.87   31.80
 -11  -3   0  318.47   32.90
 -11  -3   0  349.37   33.00
  11  -3   0  294.67   31.70
 -11   3   0  293.17   31.90
 -11   3   0  285.87   31.90
  11   3   0  325.07   33.10
  11   3   0  323.47   32.80
  13  -3   0 2682.53  281.47
 -13  -3   0 2933.61  281.97
  13  -3   0 2812.02  281.47
 -13  -3   0 3027.50  282.07
  13   3   0 2933.01  281.97
 -13   3   0 2701.03  281.47
 -13   3   0 3030.30  281.57
  13   3   0 3014.50  282.07
  15  -3   0  140.69   17.20
 -15  -3   0  188.88   19.30
  15  -3   0  114.59   16.00
 -15   3   0  146.69   17.50
 -15   3   0  117.19   15.90
  17  -3   0  142.09   19.20
  17  -3   0  187.98   20.10
 -17   3   0  154.38   19.50
 -17   3   0  168.78   18.90
  19  -3   0  360.86   39.40
 -19  -3   0  374.16   40.40
 -19  -3   0  404.96   41.20
  19  -3   0  369.36   39.50
 -19   3   0  346.97   39.20
  19   3   0  371.46   40.80
 -19   3   0  382.76   39.50
  19   3   0  464.65   41.50
 -21  -3   0 1543.55  139.39
 -21  -3   0 1413.46  139.19
  21  -3   0 1306.17  138.29
  21  -3   0 1339.97  138.39
  21   3   0 1564.84  139.49
  21   3   0 1365.96  138.99
 -21   3   0 1366.26  138.39
  23  -3   0  569.54   60.49
  23  -3   0  560.24   60.19
 -23  -3   0  624.44   61.79
 -23  -3   0  584.14   61.49
 -23   3   0  624.34   60.59
  23   3   0  623.54   61.59
  25  -3   0  682.83   76.99
 -25  -3   0  854.41   78.39
 -25  -3   0  864.01   78.59
  25  -3   0  713.93   77.19
 -25   3   0  755.72   77.19
  25   3   0  787.32   78.19
  27  -3   0  367.16   45.30
  27  -3   0  394.86   45.90
 -27  -3   0  450.25   47.80
 -27  -3   0  497.55   47.50
  27   3   0  482.05   47.70
 -27   3   0  412.36   45.90
  27   3   0  487.05   47.90
  29  -3   0    9.40    9.80
 -29  -3   0   18.70   13.10
 -29  -3   0   15.60   11.10
  29  -3   0    5.00   11.20
 -29   3   0    5.00    9.70
  29   3   0    7.40   11.20
  29   3   0   28.50   13.30
 -29   3   0    9.40    9.90
 -31  -3   0   32.10   12.20
  31  -3   0    9.70   10.40
 -31  -3   0   30.30   14.20
  31  -3   0   18.50   12.00
  31   3   0   30.40   14.60
 -31   3   0   -5.30   10.30
 -31   3   0  -16.20   10.40
  33  -3   0    8.80   10.80
 -33  -3   0   10.40   12.80
 -33  -3   0   22.00   14.70
  33  -3   0   -0.90   11.60
 -33   3   0   31.50   11.80
  33   3   0    0.70   14.10
 -33   3   0   22.20   11.20
 -35  -3   0   87.59   19.20
  35  -3   0   86.79   16.10
  35  -3   0   97.49   16.90
 -35  -3   0   68.99   17.30
 -35   3   0  108.19   16.70
 -35   3   0  121.79   17.30
  35   3   0   75.39   17.40
  35   3   0  103.39   19.60
 -37  -3   0   53.19   16.90
 -37  -3   0   28.50   14.70
  37  -3   0   45.20   13.10
  37  -3   0   37.60   13.80
  37   3   0   11.90   12.80
 -37   3   0   32.90   12.80
 -37   3   0   25.00   12.40
  37   3   0   43.30   16.50
 -39  -3   0   21.90   15.30
  39  -3   0  -10.10   12.70
  39  -3   0   10.30   11.90
 -39  -3   0   -6.80   13.50
 -39   3   0   15.00   12.00
  39   3   0   -4.20   15.30
  39   3   0   -9.40   11.80
 -41  -3   0   57.09   18.50
  41  -3   0   61.19   15.30
 -41  -3   0   58.99   17.50
  41  -3   0   46.60   14.30
  41   3   0   58.39   16.40
  41   3   0   65.89   18.90
 -41   3   0   59.09   14.80
  43  -3   0   31.30   13.90
 -43  -3   0   30.80   16.80
  43  -3   0   30.30   14.20
 -43  -3   0   72.79   18.00
 -43   3   0   41.70   13.70
  43   3   0   23.00   17.00
 -43   3   0   49.90   14.50
  43   3   0   58.29   16.50
 -45  -3   0  205.48   28.80
  45  -3   0  162.88   25.30
  45  -3   0  138.29   24.20
 -45  -3   0  241.38   30.30
  45   3   0  218.08   29.00
 -45   3   0  145.79   24.50
 -45   3   0  196.78   25.20
  45   3   0  158.58   25.40
 -47  -3   0   51.19   19.80
 -47  -3   0   36.80   18.40
  47  -3   0   36.50   18.00
  47  -3   0   36.20   16.20
  47   3   0   44.60   16.20
  47   3   0   26.90   18.50
 -47   3   0   23.50   14.50
 -47   3   0   32.70   15.20
 -49  -3   0   40.70   18.50
  49  -3   0   41.90   16.40
 -49  -3   0   13.40   17.60
 -49   3   0    6.20   13.60
 -49   3   0   11.90   14.60
  49   3   0   59.09   19.40
 -51  -3   0    9.10   17.60
  51  -3   0    7.70   15.20
 -51  -3   0   20.60   18.20
 -51   3   0    9.10   14.40
  51   3   0   13.30   18.10
 -51   3   0   16.70   14.70
  53  -3   0   -7.90   15.00
 -53  -3   0   18.90   18.70
 -53   3   0   -0.40   14.10
  53   3   0   24.80   19.00
 -53   3   0   -3.10   13.60
  55  -3   0   20.10   16.50
 -55  -3   0    9.80   19.00
 -55   3   0    9.40   14.90
  55   3   0   21.90   19.70
 -55   3   0   19.60   15.90
 -57  -3   0   35.90   20.20
  57  -3   0   -2.90   16.50
 -57   3   0   -5.60   14.60
 -57   3   0   18.80   17.30
  57   3   0   16.40   20.00
   0  -4   0  523.35   52.89
   0  -4   0  505.85   52.89
   0   4   0  560.84   53.09
   0   4   0  509.35   52.99
  -2  -4   0  135.59   17.10
   2  -4   0  160.38   17.00
   2  -4   0  125.49   16.60
  -2  -4   0  133.59   17.00
  -2   4   0  134.59   16.80
  -2   4   0  159.58   17.10
   2   4   0  155.98   17.40
   2   4   0  130.49   17.30
  -4  -4   0 1289.57  127.09
   4  -4   0 1186.98  126.69
   4  -4   0 1155.98  126.69
  -4  -4   0 1408.26  127.19
  -4   4   0 1362.76  126.99
   4   4   0 1357.06  127.19
   4   4   0 1365.56  127.19
  -4   4   0 1240.28  126.79
  -6  -4   0  123.69   17.40
   6  -4   0  161.68   17.30
  -6  -4   0  125.79   17.70
   6  -4   0  141.19   17.00
  -6   4   0  177.48   17.40
   6   4   0  117.69   17.80
  -6   4   0  166.08   17.50
   6   4   0  144.19   18.10
  -8  -4   0  265.07   25.00
  -8  -4   0  217.18   24.00
   8  -4   0  183.08   23.20
   8  -4   0  190.58   23.10
   8   4   0  257.97   24.70
   8   4   0  242.08   24.50
  -8   4   0  180.48   23.40
  -8   4   0  167.38   23.30
  10  -4   0  400.96   41.20
 -10  -4   0  410.56   42.30
  10  -4   0  381.86   40.90
 -10  -4   0  417.26   41.90
 -10   4   0  372.36   41.10
  10   4   0  405.26   42.10
  10   4   0  439.76   42.60
 -10   4   0  393.66   41.20
  12  -4   0  587.94   59.59
 -12  -4   0  631.84   60.49
  12  -4   0  578.14   59.39
 -12  -4   0  634.14   60.39
  12   4   0  563.74   60.09
 -12   4   0  587.74   59.79
  12   4   0  663.43   60.59
 -12   4   0  526.45   59.29
  14  -4   0  335.17   36.80
 -14  -4   0  436.06   38.60
 -14  -4   0  368.16   38.00
  14  -4   0  328.77   36.50
 -14   4   0  319.17   36.50
  14   4   0  323.07   37.60
  14   4   0  405.66   38.00
 -14   4   0  337.37   37.10
 -16  -4   0   78.09   13.00
  16  -4   0   76.09   11.30
  16  -4   0   44.00   10.30
 -16  -4   0   91.39   12.60
 -16   4   0   64.59   10.60
  16   4   0   54.29   11.30
 -16   4   0   54.89   10.70
  18  -4   0   56.09   11.10
  18  -4   0   54.99   10.60
 -18  -4   0   79.19   13.30
 -18  -4   0   62.89   12.20
  18   4   0   39.50   11.30
 -18   4   0   63.19   10.50
 -18   4   0   52.19   10.40
 -20  -4   0  140.09   18.80
 -20  -4   0  157.08   19.20
  20  -4   0  134.89   16.70
  20  -4   0  112.19   16.80
  20   4   0  122.19   17.90
  20   4   0  164.98   19.30
 -20   4   0  114.29   16.80
 -20   4   0  118.89   16.60
 -22  -4   0  782.02   74.29
  22  -4   0  625.94   72.39
 -22  -4   0  755.02   73.59
  22  -4   0  670.13   72.09
 -22   4   0  725.23   72.39
  22   4   0  809.82   73.99
  24  -4   0  161.58   22.20
 -24  -4   0  197.08   24.40
 -24  -4   0  212.38   24.90
  24  -4   0  159.58   21.80
  24   4   0  189.68   23.70
  24   4   0  242.78   25.50
 -24   4   0  178.28   22.40
 -24   4   0  187.98   22.40
 -26  -4   0  111.99   17.70
  26  -4   0   55.79   13.20
 -26  -4   0  106.19   17.30
  26  -4   0   76.09   14.10
  26   4   0   89.29   15.80
  26   4   0  106.29   17.90
 -26   4   0   65.39   13.40
 -26   4   0   80.69   13.90
  28  -4   0  186.08   23.10
 -28  -4   0  174.98   25.00
  28  -4   0  167.48   23.20
 -28  -4   0  261.77   26.90
  28   4   0  180.88   24.40
  28   4   0  243.88   26.30
 -28   4   0  190.88   23.30
 -28   4   0  148.19   22.40
  30  -4   0   41.00   12.60
  30  -4   0   19.20   11.30
 -30  -4   0   18.80   13.70
 -30  -4   0   49.40   16.20
 -30   4   0   22.60   11.60
 -30   4   0   24.10   11.50
  30   4   0   40.70   14.20
  30   4   0   51.39   15.80
  32  -4   0  205.78   24.90
  32  -4   0  187.88   24.90
 -32  -4   0  186.18   26.50
 -32  -4   0  216.28   28.50
 -32   4   0  169.48   24.20
 -32   4   0  221.78   25.00
  32   4   0  210.58   28.40
  32   4   0  185.58   26.60
  34  -4   0    5.80   12.90
 -34  -4   0   25.60   16.90
  34  -4   0   50.59   13.10
 -34  -4   0   22.60   13.80
  34   4   0   22.10   16.90
 -34   4   0   18.20   11.80
 -34   4   0   21.90   11.80
  34   4   0   36.30   14.40
 -36  -4   0   68.89   18.40
  36  -4   0   53.79   14.50
  36  -4   0   33.70   14.20
 -36  -4   0   57.89   16.90
 -36   4   0   65.79   14.50
 -36   4   0   62.59   14.60
  36   4   0   52.59   19.00
 -38  -4   0   21.20   14.60
  38  -4   0   44.20   13.40
  38  -4   0   33.20   13.70
 -38  -4   0   25.00   16.80
 -38   4   0   32.00   13.10
  38   4   0   25.20   17.30
 -38   4   0   23.90   13.30
  38   4   0   37.40   14.30
 -40  -4   0   53.59   17.30
  40  -4   0   39.70   13.70
 -40  -4   0   10.90   16.30
  40  -4   0   -3.40   11.70
  40   4   0   42.10   18.40
 -40   4   0   40.20   13.50
 -40   4   0   38.70   13.50
  40   4   0   28.40   15.40
 -42  -4   0   -3.70   16.90
  42  -4   0   11.10   13.10
 -42  -4   0    7.80   16.90
  42  -4   0   36.50   14.50
  42   4   0   44.90   16.60
  42   4   0   17.60   18.30
 -42   4   0   18.90   12.90
 -44  -4   0   30.40   18.90
 -44  -4   0   45.50   19.40
  44  -4   0   63.29   16.30
  44  -4   0   34.00   15.00
  44   4   0   71.89   18.70
  44   4   0   79.79   21.50
 -44   4   0   54.79   16.00
 -46  -4   0  -21.70   17.60
 -46  -4   0   -0.90   18.20
  46  -4   0   21.30   14.70
 -46   4   0   -5.40   13.00
  46   4   0   19.70   19.20
  46   4   0   19.50   16.20
 -46   4   0   -0.40   13.30
 -48  -4   0    6.60   18.20
  48  -4   0   -0.60   14.30
 -48  -4   0    1.10   21.40
 -48   4   0   -6.50   13.70
  48   4   0   16.60   18.20
 -48   4   0   -4.00   14.00
 -50  -4   0   34.10   20.10
  50  -4   0   15.20   15.90
 -50   4   0   25.90   14.80
 -50   4   0   30.10   15.20
  50   4   0   24.10   20.00
 -52  -4   0    6.40   19.00
  52  -4   0   13.00   16.00
 -52   4   0   -7.20   14.20
  52   4   0   -6.90   18.60
 -52   4   0   26.80   16.30
  54  -4   0   35.90   17.60
 -54  -4   0   62.69   21.20
  54   4   0   56.69   21.30
 -54   4   0   59.59   18.70
 -54   4   0   62.59   17.40
   1  -5   0  311.07   34.60
   1  -5   0  290.07   34.20
  -1   5   0  274.47   34.50
   1   5   0  371.86   34.90
   1   5   0  346.87   34.50
  -3  -5   0 1148.39  113.79
  -3  -5   0 1118.79  113.79
   3  -5   0 1255.97  113.69
  -3   5   0 1174.08  113.69
  -3   5   0 1063.19  113.39
   3   5   0 1149.29  113.99
   5  -5   0  177.58   22.80
  -5   5   0  200.58   23.40
   7  -5   0  431.36   43.20
   7  -5   0  436.56   43.10
  -7   5   0  440.96   43.30
  -7   5   0  355.96   42.80
  -9  -5   0  305.17   30.40
  -9  -5   0  311.27   31.10
   9  -5   0  236.28   28.80
   9  -5   0  237.18   29.00
   9   5   0  291.87   30.40
  -9   5   0  207.88   29.00
   9   5   0  316.27   31.50
  -9   5   0  249.18   29.20
  11  -5   0  170.98   22.10
  11  -5   0  176.28   21.70
 -11   5   0  200.98   21.30
 -11   5   0  167.78   21.80
  13  -5   0   83.89   13.30
  13  -5   0   83.89   12.80
 -13   5   0   70.59   12.70
 -13   5   0  100.39   13.70
  13   5   0   97.19   14.20
 -15  -5   0  221.28   28.90
 -15  -5   0  253.27   29.30
  15  -5   0  233.48   27.30
  15  -5   0  254.57   27.40
  15   5   0  251.47   30.00
 -15   5   0  228.78   27.10
  15   5   0  207.58   27.10
  17  -5   0  428.26   47.30
 -17  -5   0  556.24   49.80
 -17  -5   0  458.45   48.70
  17  -5   0  439.86   47.60
  17   5   0  406.36   48.60
  17   5   0  507.45   49.20
 -17   5   0  412.86   47.20
 -17   5   0  483.85   48.20
  19  -5   0  240.38   30.90
  19  -5   0  250.17   30.30
  19   5   0  280.07   32.80
 -19   5   0  231.08   29.90
 -19   5   0  341.67   31.20
 -21  -5   0  552.94   53.79
  21  -5   0  487.95   51.39
 -21  -5   0  513.35   52.69
  21  -5   0  454.45   50.79
 -21   5   0  398.56   50.59
 -21   5   0  528.25   51.19
  21   5   0  587.64   53.59
  21   5   0  455.45   52.49
  23  -5   0  261.17   33.10
  23  -5   0  294.77   33.80
 -23  -5   0  353.26   36.00
  23   5   0  368.06   37.30
 -23   5   0  318.07   34.00
  23   5   0  259.47   33.70
 -23   5   0  253.17   33.10
  25  -5   0   76.79   13.10
  25  -5   0   54.09   13.50
 -25  -5   0   81.99   16.40
 -25  -5   0   64.29   17.20
 -25   5   0   61.89   13.10
  25   5   0   45.20   15.90
  25   5   0   49.40   15.50
 -25   5   0   58.39   13.00
 -27  -5   0  119.79   20.90
 -27  -5   0  117.19   19.60
  27  -5   0   87.29   17.10
  27  -5   0  109.49   16.90
  27   5   0  123.19   20.50
  27   5   0  121.89   20.00
 -27   5   0  117.29   17.40
 -27   5   0  117.49   17.20
 -29  -5   0   42.90   16.80
  29  -5   0   38.00   12.70
  29  -5   0   38.00   11.90
 -29  -5   0   28.80   14.30
  29   5   0   34.30   16.60
  29   5   0   30.20   15.00
 -29   5   0   24.50   11.80
 -29   5   0   14.90   11.80
  31  -5   0    7.80   12.20
 -31  -5   0   -0.10   15.90
  31  -5   0   16.50   10.80
 -31  -5   0    6.10   13.90
 -31   5   0    8.50   11.70
 -31   5   0   13.70   12.00
  31   5   0    4.70   14.10
  31   5   0   17.40   15.60
  33  -5   0   85.09   17.50
 -33  -5   0  157.08   23.20
  33  -5   0   94.29   16.50
 -33  -5   0   96.39   19.60
 -33   5   0   99.59   17.60
  33   5   0  107.19   19.20
  33   5   0  141.99   22.70
 -33   5   0   96.19   17.40
 -35  -5   0   74.49   19.90
  35  -5   0   65.39   15.50
  35  -5   0   54.59   13.70
 -35  -5   0   91.39   19.60
  35   5   0   50.49   16.10
 -35   5   0   40.10   13.50
  35   5   0   91.29   19.80
 -35   5   0   73.89   14.60
 -37  -5   0   51.69   18.40
  37  -5   0   38.00   13.20
  37  -5   0   39.10   14.60
 -37  -5   0   44.80   19.40
 -37   5   0   36.50   13.40
 -37   5   0   64.49   14.10
  37   5   0   71.99   17.10
  37   5   0   55.49   18.60
  39  -5   0    4.60   11.50
 -39  -5   0    4.10   18.60
 -39  -5   0   18.60   18.30
  39  -5   0   21.90   13.50
  39   5   0   18.70   17.90
 -39   5   0   15.40   12.70
 -39   5   0    3.60   12.30
 -41  -5   0   30.90   19.50
  41  -5   0   23.10   12.70
 -41  -5   0   57.19   19.60
  41  -5   0   37.40   14.80
  41   5   0   10.80   18.70
 -41   5   0   13.10   13.30
 -41   5   0   33.00   13.90
  41   5   0   37.30   16.60
  43  -5   0   60.39   17.40
 -43  -5   0   57.89   20.20
  43  -5   0   55.29   16.20
 -43  -5   0   67.09   21.40
 -43   5   0   34.30   15.10
 -43   5   0   40.30   14.70
  43   5   0   25.40   17.60
  43   5   0   50.99   20.50
  45  -5   0   13.50   14.80
 -45  -5   0   28.00   20.20
  45   5   0   32.20   19.50
 -45   5   0   13.10   13.70
 -47  -5   0   21.70   19.70
  47  -5   0    1.00   14.60
 -47   5   0   14.60   13.90
  47   5   0   19.00   19.00
 -49  -5   0   29.10   20.60
  49  -5   0  -15.60   14.50
 -49   5   0   -4.50   12.90
  49   5   0   24.90   20.90
 -49   5   0   -4.20   13.10
  51  -5   0    9.80   14.70
 -51  -5   0  -15.30   19.10
 -51   5   0   27.40   15.10
  51   5   0   -8.60   20.20
 -51   5   0  -11.10   13.70
  53  -5   0    0.60   15.70
 -53   5   0   -8.90   14.10
 -53   5   0   24.10   16.80
   0  -6   0   82.69   13.40
   0  -6   0   79.99   12.70
   0   6   0   59.69   13.20
   0   6   0   67.79   12.70
   2  -6   0   60.39   12.60
  -2  -6   0   61.09   13.30
   2  -6   0   53.89   12.30
  -2  -6   0   79.49   12.60
   2   6   0   70.89   12.60
   2   6   0   54.39   12.60
  -2   6   0   48.20   11.90
  -2   6   0   51.39   12.40
  -4  -6   0  115.29   16.30
  -4  -6   0  139.49   16.70
   4  -6   0   76.69   15.40
   4   6   0  126.99   16.70
   4   6   0   92.39   15.50
   6  -6   0   99.39   17.30
   6  -6   0  116.19   17.80
  -6  -6   0  159.98   19.40
  -6  -6   0  166.38   19.10
  -6   6   0  134.89   18.20
  -6   6   0  128.59   18.00
   6   6   0  131.09   18.60
   6   6   0  156.48   19.20
   8  -6   0  236.88   26.60
   8  -6   0  200.68   24.80
  -8   6   0  185.68   24.40
   8   6   0  277.87   27.20
  -8   6   0  191.18   25.00
  10  -6   0  196.98   23.20
 -10  -6   0  197.38   24.80
 -10  -6   0  194.48   24.10
  10  -6   0  210.38   23.60
 -10   6   0  158.58   22.70
  10   6   0  179.48   24.10
  10   6   0  246.08   25.70
 -10   6   0  186.38   23.40
 -12  -6   0  155.88   21.90
  12  -6   0  189.88   21.10
 -12  -6   0  170.98   22.80
  12  -6   0  176.78   20.80
 -12   6   0  181.48   21.30
  12   6   0  112.69   20.60
  12   6   0  213.68   23.30
 -12   6   0  135.19   20.20
  14  -6   0   67.49   14.00
 -14  -6   0   92.49   16.10
 -14  -6   0  117.09   17.40
  14  -6   0   76.39   14.50
 -14   6   0   60.59   13.80
 -14   6   0   90.59   15.30
  14   6   0  136.39   17.90
  14   6   0   78.49   15.50
  16  -6   0  149.99   20.80
 -16  -6   0  158.48   23.20
 -16  -6   0  181.58   23.00
  16  -6   0  167.58   21.20
  16   6   0  196.48   23.90
 -16   6   0  151.28   21.00
  16   6   0  153.68   22.20
 -18  -6   0  325.07   35.70
  18  -6   0  253.07   32.00
  18  -6   0  260.57   32.50
 -18  -6   0  307.77   34.70
 -18   6   0  256.67   32.70
  18   6   0  274.17   32.70
 -18   6   0  269.87   33.30
  18   6   0  310.67   36.10
 -20  -6   0  211.18   25.20
  20  -6   0  172.98   23.20
 -20  -6   0  186.68   25.90
  20  -6   0  164.78   22.80
 -20   6   0  208.28   23.70
 -20   6   0  137.79   22.60
  20   6   0  210.08   25.90
  20   6   0  191.58   25.30
  22  -6   0   61.49   14.70
 -22  -6   0   67.29   17.60
 -22  -6   0   87.99   17.60
  22  -6   0   77.59   14.40
 -22   6   0   49.90   14.20
 -22   6   0   59.09   14.20
  22   6   0   59.59   17.70
  22   6   0   88.69   17.30
 -24  -6   0   10.70   15.60
  24  -6   0   18.10   12.20
 -24  -6   0   12.40   14.30
  24  -6   0    9.50   10.70
  24   6   0   12.70   14.60
  24   6   0   -0.60   14.20
 -24   6   0   -0.20   11.10
 -24   6   0    3.30   10.90
 -26  -6   0  200.28   26.20
 -26  -6   0  157.38   24.90
  26  -6   0  176.38   22.80
  26  -6   0  145.19   21.70
  26   6   0  207.28   25.80
 -26   6   0  146.49   22.10
  26   6   0  169.38   25.10
 -26   6   0  173.88   22.40
  28  -6   0   10.40   11.20
 -28  -6   0   47.30   17.60
 -28  -6   0   19.20   15.90
  28  -6   0   41.40   12.80
 -28   6   0   26.80   11.80
  28   6   0   35.00   15.00
  28   6   0   26.30   15.70
 -28   6   0   29.60   12.30
  30  -6   0  132.39   18.80
 -30  -6   0  152.28   22.50
  30  -6   0  121.49   17.80
 -30  -6   0  114.89   22.80
  30   6   0  108.09   21.80
 -30   6   0  101.69   18.10
  30   6   0   91.89   20.30
 -30   6   0  122.89   18.50
 -32  -6   0   73.59   19.50
  32  -6   0   67.99   15.20
  32  -6   0   50.29   13.60
 -32  -6   0   36.70   19.40
  32   6   0   57.19   16.70
 -32   6   0   46.10   13.70
  32   6   0   77.29   19.10
 -32   6   0   56.39   14.40
 -34  -6   0   81.09   20.60
  34  -6   0   58.99   14.90
  34  -6   0    9.70   11.90
 -34  -6   0   43.00   20.00
 -34   6   0    2.60   12.60
  34   6   0   69.89   19.10
 -34   6   0   49.30   13.90
  34   6   0   30.70   18.20
  36  -6   0   55.69   15.20
  36  -6   0   25.00   13.40
 -36  -6   0   63.19   20.40
 -36  -6   0   58.99   21.00
 -36   6   0   49.00   15.00
  36   6   0   68.29   19.00
 -36   6   0   41.70   14.40
  36   6   0   89.59   20.60
 -38  -6   0   76.19   21.30
 -38  -6   0   58.39   20.90
  38  -6   0   64.19   15.80
  38  -6   0   30.50   13.70
  38   6   0   60.19   19.50
  38   6   0   40.30   19.30
 -38   6   0   30.50   14.30
 -38   6   0   48.80   14.40
  40  -6   0  116.49   20.00
  40  -6   0   78.29   19.10
 -40  -6   0  111.09   25.50
 -40   6   0  138.59   19.40
 -40   6   0   84.39   18.20
  40   6   0  123.09   24.90
 -42  -6   0   15.20   20.30
  42  -6   0   -7.20   13.80
  42   6   0  -30.20   17.60
 -42   6   0   -6.50   12.60
 -42   6   0   -0.20   12.40
  44  -6   0    1.80   13.60
 -44  -6   0   10.10   20.60
 -44   6   0   16.60   13.30
  44   6   0  -27.00   18.00
 -44   6   0  -20.40   12.80
  46  -6   0   -9.30   13.90
 -46  -6   0    7.00   21.60
 -46   6   0   -5.50   12.80
  46   6   0    5.40   18.90
 -46   6   0   11.30   14.00
  48  -6   0   -1.20   14.30
 -48  -6   0    7.10   22.10
 -48   6   0   20.70   15.00
  48   6   0  -19.60   19.30
  50  -6   0   56.19   17.10
  -1  -7   0  226.98   29.40
   1  -7   0  297.67   31.10
  -1  -7   0  257.17   31.40
   1   7   0  220.78   29.40
  -1   7   0  293.77   31.70
   1   7   0  217.88   28.90
   3  -7   0  264.47   32.40
  -3  -7   0  281.87   33.30
   3  -7   0  266.77   31.90
  -3  -7   0  259.07   30.90
   3   7   0  277.47   31.20
   3   7   0  241.18   30.50
  -3   7   0  262.17   32.70
  -3   7   0  232.68   30.30
   5  -7   0  116.09   18.70
  -5  -7   0  141.49   19.90
   5  -7   0  113.89   18.80
  -5  -7   0  125.89   19.70
  -5   7   0  146.19   19.20
   5   7   0  109.09   19.50
  -5   7   0  128.89   18.90
   5   7   0  111.49   19.70
  -7  -7   0  185.98   22.50
  -7  -7   0  185.58   22.70
   7  -7   0  143.99   21.70
   7  -7   0  138.59   21.30
  -7   7   0  109.59   20.80
   7   7   0  221.08   23.70
  -7   7   0  165.08   22.00
   7   7   0  171.48   22.60
   9  -7   0  130.69   19.70
  -9  -7   0  148.99   21.80
  -9  -7   0  161.48   21.50
   9   7   0  164.28   21.70
   9   7   0  105.59   20.00
 -11  -7   0  744.43   70.19
 -11  -7   0  734.03   69.69
  11  -7   0  604.94   68.39
  11  -7   0  616.24   68.39
 -11   7   0  618.14   68.79
  11   7   0  737.73   70.19
 -11   7   0  638.34   68.69
  11   7   0  668.63   69.39
  13  -7   0   46.50   13.40
 -13  -7   0   66.79   15.90
 -13  -7   0   41.50   16.00
  13  -7   0   56.29   13.80
  13   7   0   46.50   15.80
  13   7   0   54.69   15.70
 -13   7   0   66.69   14.80
 -13   7   0   44.40   13.80
 -15  -7   0  143.89   22.40
 -15  -7   0  107.79   20.90
  15  -7   0  146.29   19.70
  15  -7   0  111.99   19.10
  15   7   0  126.99   21.90
  15   7   0  106.99   20.90
 -15   7   0  173.48   20.00
 -17  -7   0  486.55   48.80
 -17  -7   0  389.56   48.90
  17  -7   0  387.16   45.50
  17  -7   0  433.46   46.10
 -17   7   0  405.56   46.20
  17   7   0  442.66   49.40
  17   7   0  398.36   47.80
 -17   7   0  439.56   46.40
 -19  -7   0   24.90   16.80
 -19  -7   0   37.00   15.20
  19  -7   0   20.80   12.40
  19  -7   0   46.60   13.00
 -19   7   0   26.60   12.80
 -19   7   0   40.50   13.10
  19   7   0   23.70   14.80
  19   7   0   41.20   16.00
 -21  -7   0   35.70   16.20
 -21  -7   0   57.69   17.90
  21  -7   0   39.70   14.50
  21  -7   0   55.49   14.30
 -21   7   0   51.59   13.90
 -21   7   0   66.69   14.60
  21   7   0   56.59   16.50
  21   7   0   63.29   17.50
 -23  -7   0   94.49   20.60
  23  -7   0   83.09   17.40
  23  -7   0   87.69   17.20
 -23  -7   0  106.29   20.80
 -23   7   0  112.59   17.30
 -23   7   0   90.39   17.00
  23   7   0  105.79   20.50
  23   7   0  112.09   19.30
  25  -7   0   89.69   17.50
 -25  -7   0  114.39   20.20
  25  -7   0   87.79   16.90
 -25  -7   0  122.39   21.70
 -25   7   0   72.79   16.20
  25   7   0  113.09   21.10
  25   7   0   84.39   18.90
 -25   7   0   76.19   15.90
 -27  -7   0   30.30   18.10
 -27  -7   0   51.79   17.70
  27  -7   0   32.40   13.20
  27  -7   0    9.80   13.30
 -27   7   0   18.20   12.20
  27   7   0  -19.00   13.90
 -27   7   0   19.60   12.50
  27   7   0   53.39   17.40
  29  -7   0   38.00   14.30
 -29  -7   0   33.90   19.20
 -29  -7   0   27.90   18.20
  29  -7   0   34.60   14.20
 -29   7   0    8.60   12.90
  29   7   0   30.80   16.10
 -29   7   0   13.20   12.80
  29   7   0   54.19   19.50
 -31  -7   0  375.36   41.10
  31  -7   0  307.87   36.60
  31  -7   0  281.77   35.90
 -31  -7   0  365.26   40.50
 -31   7   0  273.57   37.30
  31   7   0  326.77   40.50
  31   7   0  289.57   38.10
 -31   7   0  323.97   37.60
 -33  -7   0   34.50   20.40
  33  -7   0   48.70   14.10
  33  -7   0   49.10   15.10
 -33   7   0   54.09   14.50
  33   7   0   70.69   20.40
 -33   7   0   55.29   14.70
  33   7   0   63.69   21.60
 -35  -7   0   65.99   21.40
  35  -7   0   32.80   14.80
  35  -7   0   32.00   13.00
  35   7   0   47.90   20.00
 -35   7   0   21.90   13.30
  35   7   0   47.10   18.90
 -35   7   0   55.49   14.80
  37  -7   0   22.50   14.40
 -37  -7   0   44.50   21.40
  37   7   0   25.40   18.60
 -37   7   0   33.40   13.60
  37   7   0  -24.90   17.70
 -37   7   0   30.30   13.50
 -39  -7   0  -32.90   19.10
  39  -7   0   -9.80   13.60
  39   7   0   23.00   19.40
 -39   7   0    4.50   13.10
 -39   7   0   -2.20   12.60
  39   7   0  -16.50   17.20
  41  -7   0   11.30   14.80
 -41  -7   0   -7.50   20.40
  41   7   0    6.60   18.90
 -41   7   0    5.70   12.70
 -41   7   0   15.20   13.10
 -43  -7   0   20.20   21.00
  43  -7   0   30.20   14.90
  43   7   0    1.50   20.20
 -43   7   0    6.90   13.50
 -43   7   0   11.30   13.70
 -45  -7   0   23.20   22.50
  45  -7   0    3.90   14.60
  45   7   0   20.30   20.90
 -45   7   0   45.00   15.80
 -45   7   0   34.90   14.90
   0  -8   0   80.79   17.10
   0  -8   0   86.79   17.20
   0   8   0   73.49   16.20
   0   8   0   81.59   17.40
  -2  -8   0  168.68   24.70
   2  -8   0  211.98   24.70
  -2  -8   0  145.09   24.20
   2  -8   0  241.48   25.10
   2   8   0  125.69   23.60
  -2   8   0  233.38   24.90
   2   8   0  146.89   24.70
  -2   8   0  183.38   24.30
  -4  -8   0   31.90   14.70
   4  -8   0   28.10   14.00
   4  -8   0   40.20   13.70
  -4  -8   0   42.10   14.40
   4   8   0   28.90   14.10
  -4   8   0   14.50   13.30
  -4   8   0   16.80   13.10
   4   8   0    7.20   13.60
   6  -8   0   25.00   13.40
  -6  -8   0   -2.80   13.90
   6  -8   0   40.10   13.70
  -6  -8   0   -6.20   13.40
   6   8   0    1.30   13.10
  -6   8   0   34.30   13.20
   6   8   0    2.80   13.70
  -6   8   0   14.30   13.10
  -8  -8   0  323.87   40.30
   8  -8   0  319.77   38.90
   8  -8   0  340.67   39.50
  -8  -8   0  318.57   40.30
  -8   8   0  393.76   39.60
  -8   8   0  332.17   39.40
   8   8   0  320.57   38.70
   8   8   0  310.47   38.70
  10  -8   0  104.49   17.00
 -10  -8   0   71.09   17.60
  10  -8   0  104.39   17.60
 -10  -8   0   65.89   18.50
 -10   8   0   68.79   16.50
 -10   8   0  110.19   17.50
  10   8   0   70.59   17.90
  10   8   0   99.79   18.60
 -12  -8   0  125.79   19.70
 -12  -8   0  114.59   20.30
  12  -8   0   83.49   17.50
  12  -8   0   82.39   17.60
 -12   8   0  114.89   18.30
  12   8   0  108.19   19.70
 -12   8   0  101.29   18.10
  12   8   0   83.29   18.90
  14  -8   0   70.19   15.40
  14  -8   0   63.29   14.50
 -14  -8   0   28.00   16.80
 -14  -8   0   52.59   17.30
 -14   8   0   50.69   14.30
 -14   8   0   50.29   14.90
  14   8   0   49.80   16.40
  14   8   0   45.30   16.00
  16  -8   0   42.30   15.10
  16  -8   0   43.00   14.40
 -16  -8   0   41.60   17.10
 -16  -8   0   57.49   17.40
 -16   8   0   42.00   14.80
  16   8   0   42.20   17.20
  16   8   0   62.39   17.00
 -16   8   0   37.00   13.20
  18  -8   0   23.40   13.70
 -18  -8   0   49.99   17.60
 -18  -8   0   43.30   17.40
  18  -8   0   35.00   14.60
 -18   8   0   26.80   13.30
  18   8   0   49.30   16.90
 -18   8   0   38.60   14.10
  18   8   0   60.99   16.80
 -20  -8   0   23.90   18.10
 -20  -8   0   27.20   17.00
  20  -8   0    3.70   13.30
  20  -8   0   16.10   12.70
 -20   8   0   39.90   13.50
 -20   8   0   13.40   12.60
  20   8   0   35.20   15.80
  20   8   0   11.70   16.40
 -22  -8   0  139.89   24.10
 -22  -8   0   92.59   22.60
  22  -8   0  110.99   20.00
  22  -8   0   96.29   19.20
 -22   8   0   76.89   18.30
  22   8   0  147.49   23.80
  22   8   0  138.89   21.90
 -22   8   0  136.89   19.40
  24  -8   0    5.50   13.70
 -24  -8   0   28.20   21.00
 -24  -8   0   43.90   19.70
  24  -8   0   -4.40   14.00
 -24   8   0   24.20   13.40
  24   8   0    4.30   16.30
  24   8   0   14.40   17.70
 -24   8   0  -18.00   12.00
  26  -8   0   44.20   15.90
  26  -8   0   26.40   15.10
 -26  -8   0  103.79   22.50
 -26   8   0   35.10   14.30
 -26   8   0   31.60   14.30
  26   8   0   48.60   18.70
  26   8   0   48.30   17.70
 -28  -8   0  -18.10   19.50
  28  -8   0   26.20   15.30
  28  -8   0   31.90   14.80
 -28   8   0    4.80   12.60
  28   8   0   16.00   16.60
  28   8   0    7.40   17.30
 -28   8   0   -1.40   12.70
 -30  -8   0   50.19   21.10
  30  -8   0   -3.30   14.70
  30  -8   0   26.50   13.90
 -30   8   0   24.50   12.90
  30   8   0    2.00   17.70
  30   8   0  -18.10   17.00
 -30   8   0   -6.10   12.30
 -32  -8   0   23.60   22.40
  32  -8   0   55.79   15.50
 -32   8   0   62.99   15.10
  32   8   0   71.09   20.80
  32   8   0    4.90   18.30
 -32   8   0   60.99   15.40
 -34  -8   0    6.70   21.30
  34  -8   0   20.70   13.90
  34   8   0  -11.80   17.40
  34   8   0    0.00   18.50
 -34   8   0   13.40   12.60
 -34   8   0   47.10   14.10
 -36  -8   0   43.90   23.00
  36  -8   0   24.00   14.00
 -36   8   0   27.80   13.70
 -36   8   0   -1.70   12.90
  36   8   0   29.10   20.10
  36   8   0   53.39   21.20
  38  -8   0   -3.20   13.80
 -38  -8   0    0.90   21.70
 -38   8   0   -9.70   12.40
  38   8   0  -31.80   18.50
 -38   8   0  -15.50   13.10
 -40  -8   0   34.50   23.00
  40  -8   0   20.10   14.50
 -40   8   0  -11.80   13.80
  40   8   0   19.50   21.00
 -40   8   0  -29.80   12.40
   1  -9   0   97.99   19.00
   1  -9   0   61.99   17.60
  -1  -9   0   96.29   19.00
  -1  -9   0   62.49   18.00
  -1   9   0   86.99   18.10
   1   9   0   88.79   18.40
   1   9   0   74.19   18.30
  -1   9   0   75.19   17.50
   3  -9   0   83.19   19.30
   3  -9   0   83.89   19.00
  -3  -9   0  106.49   20.00
  -3  -9   0   92.69   19.10
  -3   9   0  105.09   19.30
  -3   9   0   94.49   19.30
   3   9   0   94.09   18.90
   3   9   0   91.69   19.20
  -5  -9   0   42.40   17.40
  -5  -9   0   40.90   16.80
   5  -9   0   68.09   16.80
   5  -9   0   26.50   15.40
   5   9   0   28.70   15.80
  -5   9   0   55.09   16.30
  -5   9   0   43.30   15.00
   5   9   0   43.90   16.90
  -7  -9   0   93.59   19.60
  -7  -9   0   94.29   19.20
   7  -9   0   79.99   17.90
   7  -9   0   81.79   18.00
   7   9   0   57.59   17.90
  -7   9   0   86.59   18.10
  -7   9   0   46.20   16.80
   7   9   0  105.49   19.10
  -9  -9   0   20.10   17.30
   9  -9   0    0.90   13.70
   9  -9   0  -12.80   14.00
  -9  -9   0   11.40   16.20
  -9   9   0    2.20   13.40
  -9   9   0   18.90   14.50
   9   9   0   -2.70   14.50
   9   9   0   -2.70   14.40
 -11  -9   0    9.90   16.10
  11  -9   0   -2.40   14.20
 -11  -9   0   13.50   17.10
  11  -9   0   -5.00   13.10
 -11   9   0   -3.50   13.40
 -11   9   0   -5.20   13.20
  11   9   0    8.30   15.20
  11   9   0  -21.30   14.10
  13  -9   0   -7.70   13.00
  13  -9   0   50.49   15.50
 -13  -9   0   -4.80   16.40
 -13   9   0   26.30   14.40
 -13   9   0    1.60   14.10
  13   9   0    0.10   15.00
  13   9   0    8.40   15.20
 -15  -9   0  -11.40   15.20
  15  -9   0    2.90   14.00
  15  -9   0   -1.10   13.50
 -15   9   0   30.10   14.40
 -15   9   0   -6.50   14.30
  15   9   0    3.30   15.40
  15   9   0    7.80   15.90
  17  -9   0   31.70   14.70
 -17  -9   0   23.40   18.30
  17  -9   0   47.00   16.00
 -17   9   0   17.50   14.40
 -17   9   0   21.80   14.90
  17   9   0   16.10   15.90
  17   9   0   37.60   16.80
 -19  -9   0   -4.80   17.60
  19  -9   0   -5.60   13.40
  19  -9   0    2.10   14.40
  19   9   0    3.30   15.70
 -19   9   0   -9.60   13.30
 -19   9   0  -11.60   13.50
  19   9   0  -15.50   15.70
  21  -9   0   -2.90   13.60
 -21  -9   0   20.40   19.10
  21  -9   0  -15.40   14.40
 -21   9   0    4.70   13.10
 -21   9   0    9.50   14.30
  21   9   0   -0.80   16.10
  21   9   0   -9.00   15.20
 -23  -9   0    9.50   19.50
  23  -9   0   19.90   13.90
  23   9   0    1.60   17.60
  23   9   0   13.50   16.90
 -23   9   0   -7.30   12.90
 -23   9   0    3.80   13.30
  25  -9   0   10.90   14.30
 -25  -9   0    6.80   20.50
 -25   9   0    6.30   13.50
  25   9   0    7.50   17.60
 -25   9   0   -1.10   12.00
  25   9   0    4.90   17.80
  27  -9   0   16.60   14.40
 -27  -9   0    4.10   21.20
  27   9   0   33.40   18.90
  27   9   0   13.30   18.20
 -27   9   0   18.00   13.70
 -27   9   0   -4.20   12.00
  29  -9   0   13.20   14.10
 -29  -9   0   15.50   21.20
  29   9   0    7.20   19.70
  29   9   0   24.70   18.80
 -29   9   0  -16.60   11.70
 -29   9   0   -7.70   13.30
 -31  -9   0   29.60   22.50
  31  -9   0    9.60   14.10
 -31   9   0    6.50   13.20
 -31   9   0    3.20   14.30
  31   9   0   36.00   21.10
  31   9   0    4.90   19.00
 -33  -9   0    3.50   22.50
  33  -9   0   -9.40   12.70
  33   9   0   47.30   21.60
 -33   9   0   -6.40   14.50
  33   9   0    7.90   18.20
 -33   9   0    6.50   13.10
   0 -10   0   13.40   17.10
   0  10   0   -1.50   14.60
   0  10   0   24.80   16.60
  -2 -10   0   15.90   17.10
   2 -10   0   46.60   18.50
  -2  10   0   49.80   17.20
   2  10   0    6.90   15.80
  -2  10   0   28.30   17.00
   2  10   0   38.10   16.80
   4 -10   0   56.09   17.80
  -4 -10   0   46.20   17.70
   4  10   0   29.60   16.90
  -4  10   0   40.60   16.80
   4  10   0   37.90   17.30
  -4  10   0   16.50   15.90
   6 -10   0   58.29   17.10
  -6 -10   0   34.60   18.30
   6  10   0   37.80   18.00
  -6  10   0   41.20   17.20
   6  10   0   77.89   18.30
  -6  10   0   54.39   16.70
  -8 -10   0   95.49   21.40
   8 -10   0   97.79   19.40
   8  10   0   49.40   19.20
   8  10   0   50.09   19.40
  -8  10   0  110.09   19.90
  -8  10   0   82.59   19.20
  10 -10   0   80.29   17.30
 -10 -10   0   46.10   19.10
 -10  10   0   58.09   18.10
  10  10   0   74.19   19.20
 -10  10   0   22.40   16.50
  10  10   0   71.19   18.60
  12 -10   0   32.10   15.40
 -12 -10   0   11.40   17.20
 -12  10   0   41.30   16.00
  12  10   0   -7.10   16.60
  12  10   0    7.20   15.90
 -12  10   0    4.30   15.50
 -14 -10   0    4.70   18.00
  14 -10   0   43.80   15.40
  14  10   0   12.20   17.10
  14  10   0   -0.30   15.70
 -14  10   0   42.20   16.30
 -14  10   0   17.20   16.50
 -16 -10   0   -6.00   17.20
  16 -10   0   12.10   14.10
 -16  10   0   19.10   15.30
 -16  10   0   31.30   16.40
  16  10   0   27.40   17.80
  16  10   0   16.50   17.20
 -18 -10   0   46.30   19.60
  18 -10   0   15.00   14.50
  18  10   0   35.30   18.40
 -18  10   0   48.30   17.40
 -18  10   0   17.20   15.40
  18  10   0   48.20   18.00
 -20 -10   0   15.60   18.20
  20 -10   0   12.00   14.50
 -20  10   0   -8.70   15.80
  20  10   0   37.40   17.50
  20  10   0   53.69   20.20
 -20  10   0  -10.60   14.20
 -22 -10   0   17.60   20.10
  22 -10   0   24.20   15.10
 -22  10   0   40.40   17.20
 -22  10   0   17.80   14.50
  22  10   0   13.60   20.20
  22  10   0    6.30   18.20
 -24 -10   0   -2.90   21.30
  24 -10   0    8.30   14.60
 -24  10   0   18.70   14.20
  24  10   0   49.30   20.40
 -24  10   0   54.29   17.60
  24  10   0   40.00   19.50
 -26  10   0    0.90   13.30
  -1 -11   0    8.40   19.00
   1 -11   0   22.10   17.90
   1  11   0   65.39   20.00
  -1  11   0   26.30   16.20
  -1  11   0   38.90   18.70
   1  11   0   24.30   17.30
  -3 -11   0   -4.70   18.20
   3 -11   0  -16.30   16.60
   3  11   0    1.80   17.60
  -3  11   0    5.00   16.20
   3  11   0   -9.00   16.00
  -3  11   0   12.60   17.20
  -5 -11   0  -15.30   17.60
   5 -11   0   41.00   16.70
  -5  11   0   27.60   16.10
   5  11   0   10.80   18.40
  -5  11   0    5.00   17.60
   5  11   0   11.10   16.60
   7 -11   0   23.60   16.20
  -7 -11   0  -12.10   17.80
   7  11   0  -44.50   15.90
   7  11   0    9.10   18.20
  -7  11   0    1.90   16.60
  -7  11   0   38.60   17.70
 -58   0   1    9.20   16.10
  58   0  -1  -40.50   15.60
 -58   0   1   10.80   18.00
 -56   0   1   18.70   17.90
 -56   0   1   12.00   15.20
  56   0  -1   13.50   17.20
  54   0  -1   22.80   17.10
 -54   0   1   -1.50   15.00
 -54   0   1   -5.50   16.50
 -52   0   1    5.90   15.00
  52   0  -1   -7.80   15.30
 -52   0   1   -5.60   15.70
 -50   0   1  -11.60   14.90
 -50   0   1   -1.50   13.90
  50   0  -1    2.50   15.40
  48   0  -1   -7.80   14.10
 -48   0   1    9.70   14.10
  48   0  -1  -22.80   12.70
 -48   0   1    3.10   13.90
  46   0  -1   13.40   14.60
 -46   0   1   20.80   14.10
  46   0  -1   11.80   13.50
 -46   0   1   35.80   14.40
  44   0  -1   -1.40   14.50
 -44   0   1    0.90   13.30
  44   0  -1    8.30   13.00
 -44   0   1   14.70   14.20
 -42   0   1  -15.50   12.70
  42   0  -1  -15.80   12.10
 -42   0   1    0.00   13.60
  42   0  -1  -24.10   13.10
  40   0  -1   -2.90   13.50
 -40   0   1   -9.30   13.30
 -40   0   1    4.50   13.40
  40   0  -1  -11.10   12.20
  38   0  -1   -2.30   12.70
 -38   0   1   17.80   13.30
 -38   0   1    8.00   13.00
  38   0  -1    7.30   12.00
 -36   0   1   -5.60   12.30
 -36   0   1    2.20   11.10
  36   0  -1    2.20   11.40
  36   0  -1   22.50   13.20
  34   0  -1   -0.30   11.80
  34   0  -1    3.70   10.20
 -34   0   1    3.40   10.30
 -34   0   1    6.20   12.00
 -32   0   1   15.90   11.00
  32   0  -1   20.60   10.20
  32   0  -1   29.30   11.50
 -32   0   1    5.80    9.90
 -30   0   1   20.80    9.60
  30   0  -1   34.10   10.30
  30   0  -1   21.80   10.90
 -30   0   1   30.20   11.30
 -28   0   1   46.70   11.20
  28   0  -1   28.80   10.60
 -28   0   1   42.70   10.60
  28   0  -1   55.29   11.70
  26   0  -1    5.10    8.10
 -26   0   1   -1.10    8.10
 -26   0   1    4.00    8.80
  26   0  -1    1.40    9.20
 -24   0   1   -7.50    8.50
  24   0  -1   -2.60    7.40
 -24   0   1    2.50    8.70
  24   0  -1   -3.30    8.30
 -22   0   1   45.70    9.90
  22   0  -1   23.80    8.80
 -22   0   1   52.89   10.30
 -20   0   1    4.90    8.00
  20   0  -1    9.10    6.90
  20   0  -1   10.20    8.10
 -20   0   1    7.30    8.00
 -18   0   1   29.90    8.00
  18   0  -1    0.30    7.10
  18   0  -1   26.30    7.60
 -18   0   1    3.50    7.50
  16   0  -1    3.20    7.10
 -16   0   1    9.20    6.90
 -16   0   1    9.70    7.30
  16   0  -1   -2.50    6.40
  14   0  -1   -1.90    6.10
 -14   0   1    0.60    6.60
  14   0  -1   -2.60    6.80
 -14   0   1    1.40    6.70
 -12   0   1   26.20    7.80
  12   0  -1   13.20    7.00
  12   0  -1   20.10    7.40
 -12   0   1   34.30    8.00
 -10   0   1    6.20    5.20
  10   0  -1    5.70    5.20
 -10   0   1    7.90    5.00
  -8   0   1    1.60    3.40
  -8   0   1    2.10    3.70
   8   0  -1    0.00    3.50
   8   0  -1    3.90    3.60
  -6   0   1    1.30    2.50
   6   0  -1    6.90    2.50
   6   0  -1    7.70    2.60
  -6   0   1   11.00    2.70
   4   0   1   -1.50    2.30
  -4   0  -1    4.20    2.10
  -6   0  -1   39.30    4.70
  -6   0  -1   22.80    4.30
   8   0   1   10.00    4.60
  -8   0  -1   -0.40    4.20
  -8   0  -1   14.50    4.20
   8   0   1    5.10    4.30
 -10   0  -1   -0.50    5.80
  10   0   1    4.70    5.70
  10   0   1   17.20    6.30
 -10   0  -1   11.90    5.90
 -12   0  -1   17.40    7.80
 -12   0  -1   25.10    7.80
  12   0   1   31.50    7.80
  12   0   1   28.50    7.50
  14   0   1   -3.10    6.80
  14   0   1   -1.30    6.40
 -14   0  -1   -4.50    6.60
 -14   0  -1    2.30    6.90
  16   0   1   21.10    7.20
 -16   0  -1    9.90    7.40
 -18   0  -1   13.90    7.90
  18   0   1   18.80    7.80
  18   0   1   11.50    7.30
 -20   0  -1   36.20    8.70
 -20   0  -1   28.60    8.80
  20   0   1   28.50    8.50
 -22   0  -1   -4.30    8.40
  22   0   1    5.60    8.20
 -22   0  -1   -3.90    8.30
  22   0   1   15.20    8.80
  24   0   1    7.80    8.30
  24   0   1   11.00    9.40
 -24   0  -1   21.40    9.20
 -24   0  -1   17.60    9.60
 -26   0  -1    3.30    8.00
  26   0   1   -1.50    8.30
 -26   0  -1    0.20    9.10
  26   0   1    4.30    9.40
  28   0   1   58.19   12.20
 -28   0  -1   39.70   11.80
  28   0   1   42.80   11.00
 -28   0  -1   55.29   11.90
  30   0   1   20.60   10.30
 -30   0  -1    7.40   10.10
  30   0   1   13.00   11.30
 -30   0  -1   10.00   10.50
  32   0   1    4.10   10.50
 -32   0  -1   -7.60   11.20
  32   0   1    2.80   11.50
 -32   0  -1  -18.30   10.00
  34   0   1  120.99   18.10
  34   0   1  101.39   16.90
 -34   0  -1   89.29   17.00
 -36   0  -1   17.10   11.90
  36   0   1   36.50   13.40
  36   0   1   22.80   12.70
 -36   0  -1    4.60   12.70
  38   0   1    0.00   14.10
 -38   0  -1   -5.90   12.60
 -38   0  -1  -20.20   12.80
  38   0   1    8.40   12.60
 -40   0  -1  -16.70   13.50
  40   0   1    1.30   14.20
  40   0   1    6.70   12.90
 -40   0  -1   -4.30   13.40
 -42   0  -1    3.00   13.60
  42   0   1    1.10   13.70
  42   0   1    6.20   13.20
 -42   0  -1   13.40   14.10
  44   0   1   18.20   14.50
 -44   0  -1  -15.10   12.80
 -44   0  -1  -29.90   13.00
  44   0   1   -1.90   12.70
 -46   0  -1    8.90   14.80
  46   0   1  -25.90   13.50
  46   0   1   10.40   13.40
 -46   0  -1   -9.40   13.80
 -48   0  -1    4.40   15.20
  48   0   1   11.80   14.70
  48   0   1   16.00   15.60
 -48   0  -1   10.10   14.70
 -50   0  -1    2.60   14.70
 -50   0  -1  -14.90   14.50
  50   0   1    5.00   15.80
 -52   0  -1   21.60   18.00
 -52   0  -1    8.90   15.50
  52   0   1    5.30   16.20
 -54   0  -1   11.90   17.10
 -54   0  -1   25.50   16.60
  54   0   1    0.70   16.60
  56   0   1  -16.40   16.70
 -56   0  -1  -27.00   14.50
 -56   0  -1  -22.60   16.70
  58   0   1   11.20   17.70
 -58   0  -1  -21.50   14.70
 -58   0  -1    2.60   18.80
 -59  -1   1  -11.80   21.70
 -59  -1   1   13.40   16.80
  59  -1  -1   18.90   16.80
 -59   1   1    5.20   18.20
 -59   1   1   24.50   16.10
  59   1  -1   15.00   18.60
 -57  -1   1    0.20   18.10
 -57  -1   1   -5.80   15.80
  57  -1  -1    9.30   17.00
 -57   1   1   16.20   17.70
 -57   1   1   24.70   15.80
  57   1  -1  -14.40   17.50
  55  -1  -1    2.70   15.60
 -55  -1   1  -12.90   14.60
 -55  -1   1   31.80   18.80
  55   1  -1   10.50   17.20
 -55   1   1  -13.80   14.30
 -55   1   1   16.80   16.20
 -53  -1   1   -4.30   17.30
 -53  -1   1   14.00   16.10
  53  -1  -1   44.50   16.70
 -53   1   1   -5.30   13.90
 -53   1   1   -9.40   14.50
  53   1  -1   16.20   17.40
 -51  -1   1  -13.70   14.50
 -51  -1   1   17.60   15.80
  51  -1  -1    0.70   14.60
 -51   1   1   -0.10   15.70
  51   1  -1   15.50   17.00
 -51   1   1    5.60   14.20
  49  -1  -1   75.69   19.80
 -49  -1   1   87.69   19.70
  49  -1  -1   81.89   19.00
 -49  -1   1  100.79   20.20
 -49   1   1   85.39   19.10
  49   1  -1   98.19   20.50
 -49   1   1   97.39   19.90
  49   1  -1   75.19   20.80
 -47  -1   1    3.30   14.60
 -47  -1   1   23.50   14.00
  47  -1  -1   12.20   13.40
  47  -1  -1    9.90   14.60
 -47   1   1    8.30   14.00
  47   1  -1   15.70   13.00
  47   1  -1    6.30   15.70
 -47   1   1  -12.90   13.40
 -45  -1   1   30.70   15.20
 -45  -1   1   20.10   15.20
  45  -1  -1   -0.20   13.50
  45  -1  -1   27.70   14.10
 -45   1   1   31.70   14.20
  45   1  -1   41.00   17.10
  45   1  -1   61.49   15.10
 -45   1   1   17.50   14.20
  43  -1  -1  129.89   21.50
  43  -1  -1  153.68   22.70
 -43  -1   1  133.99   22.50
 -43  -1   1  180.98   23.80
  43   1  -1  138.69   21.90
 -43   1   1  143.29   22.10
  43   1  -1  141.79   23.30
 -43   1   1  153.48   22.90
 -41  -1   1   82.19   17.10
  41  -1  -1   85.29   15.80
 -41  -1   1   56.69   16.90
  41  -1  -1   64.19   16.20
  41   1  -1   79.49   17.50
 -41   1   1   49.99   15.60
  41   1  -1   58.19   15.80
 -41   1   1   44.60   15.20
 -39  -1   1  206.68   30.20
  39  -1  -1  235.38   30.00
  39  -1  -1  209.58   29.40
 -39  -1   1  270.67   31.20
 -39   1   1  239.28   29.80
  39   1  -1  257.37   31.40
 -39   1   1  290.47   31.50
  39   1  -1  250.07   30.40
  37  -1  -1   43.40   13.60
 -37  -1   1   37.60   14.80
  37  -1  -1   39.80   14.20
 -37  -1   1   57.79   15.50
  37   1  -1   10.50   14.60
 -37   1   1   61.29   13.90
  37   1  -1   58.09   13.60
 -37   1   1   41.30   13.80
 -35  -1   1  170.98   21.10
  35  -1  -1  134.89   19.80
 -35  -1   1  121.59   20.10
  35  -1  -1  101.49   18.60
  35   1  -1  122.99   19.40
  35   1  -1  169.98   21.60
 -35   1   1  140.29   19.50
 -35   1   1  107.29   18.70
  33  -1  -1   12.90   11.50
 -33  -1   1   20.80   11.70
 -33  -1   1   -0.70   12.10
  33  -1  -1   29.10   10.80
 -33   1   1   -7.30   11.00
 -33   1   1   11.10   10.60
  33   1  -1  -14.40   10.40
  33   1  -1   -0.60   12.60
 -31  -1   1    0.30   11.50
 -31  -1   1   -8.70   10.20
  31  -1  -1   28.30   11.10
  31  -1  -1   26.00   10.40
 -31   1   1   22.70   10.70
 -31   1   1   13.40    9.80
  31   1  -1   16.90   11.90
  31   1  -1   34.70   11.00
  29  -1  -1  357.96   38.10
  29  -1  -1  352.06   38.70
 -29  -1   1  337.67   39.50
 -29  -1   1  323.27   38.60
 -29   1   1  380.86   38.50
  29   1  -1  377.26   39.60
 -29   1   1  291.97   37.90
  29   1  -1  395.96   38.60
 -27  -1   1   55.49   11.40
  27  -1  -1   47.40   11.00
 -27  -1   1   49.80   12.70
  27  -1  -1   69.79   12.20
 -27   1   1   56.69   11.30
  27   1  -1   46.80   11.30
  27   1  -1   72.39   13.20
 -27   1   1   48.90   11.50
 -25  -1   1  324.07   29.50
  25  -1  -1  223.18   28.20
 -25  -1   1  218.78   28.00
  25  -1  -1  222.18   27.80
  25   1  -1  271.27   29.10
 -25   1   1  257.47   28.10
 -25   1   1  175.38   27.40
  25   1  -1  297.77   28.70
  23  -1  -1   50.69   10.50
 -23  -1   1   46.30   11.30
 -23  -1   1   32.20   10.50
  23  -1  -1   47.70    9.80
  23   1  -1   49.80   11.20
 -23   1   1   43.40   10.20
  21  -1  -1  340.67   39.40
  21  -1  -1  349.47   39.60
 -21  -1   1  393.46   40.30
 -21  -1   1  383.56   40.00
  21   1  -1  452.55   40.30
 -21   1   1  372.16   39.70
  19  -1  -1  126.89   15.30
  19  -1  -1  134.09   15.60
 -19  -1   1  131.19   16.10
 -19  -1   1  117.69   16.10
  19   1  -1  155.88   16.90
  19   1  -1  119.79   15.80
 -19   1   1  141.29   15.70
 -19   1   1   88.89   14.80
  17  -1  -1 1072.19  108.69
  17  -1  -1 1078.09  108.69
 -17  -1   1 1134.59  109.19
 -17  -1   1 1102.69  109.09
 -17   1   1 1146.29  108.79
  17   1  -1 1101.79  109.09
  17   1  -1 1110.09  109.09
 -17   1   1 1112.19  108.79
  15  -1  -1  292.17   29.20
 -15  -1   1  265.77   30.30
 -15  -1   1  297.17   29.90
  15  -1  -1  265.57   29.00
 -15   1   1  284.57   29.40
  15   1  -1  295.47   30.20
 -15   1   1  263.57   29.20
  15   1  -1  269.47   29.70
  13  -1  -1  933.01   94.49
 -13  -1   1  950.20   94.99
 -13  -1   1  966.70   95.09
  13  -1  -1 1074.39   94.69
  13   1  -1  912.41   94.89
  13   1  -1  966.70   94.99
 -13   1   1  938.41   94.59
 -13   1   1  967.50   94.69
  11  -1  -1 1276.97  122.09
  11  -1  -1 1308.87  122.19
 -11  -1   1 1259.67  122.59
 -11  -1   1 1175.08  122.49
 -11   1   1 1295.77  122.19
 -11   1   1 1216.68  122.09
  11   1  -1 1197.48  122.49
  11   1  -1 1259.77  122.49
   9  -1  -1  558.74   50.39
   9  -1  -1  499.65   50.29
  -9  -1   1  486.45   50.79
  -9  -1   1  557.84   50.79
  -9   1   1  505.35   50.29
   9   1  -1  475.45   50.69
   9   1  -1  503.45   50.89
  -9   1   1  487.55   50.29
  -7  -1   1   66.89    8.10
   7  -1  -1   65.89    8.00
   7  -1  -1   62.19    7.40
  -7  -1   1   59.09    8.00
  -7   1   1   63.49    7.30
   7   1  -1   69.19    8.20
  -7   1   1   56.59    7.30
   7   1  -1   65.29    8.00
   5  -1  -1  553.94   55.99
  -5  -1   1  665.83   56.39
  -5   1   1  528.95   55.99
   5   1  -1  549.15   56.29
  -5   1   1  551.24   55.99
   5   1  -1  603.84   56.29
  -1  -1   1 1235.98  118.29
  -1   1   1 1192.58  118.19
  -1   1   1 1217.58  118.19
  -1  -1  -1   13.40    2.20
  -1  -1  -1    7.50    2.10
  -1   1  -1   16.00    2.70
  -3  -1  -1 4158.18  382.26
   3   1   1 3710.73  382.26
   5  -1   1  326.17   31.30
  -5  -1  -1  328.07   31.30
   5  -1   1  304.47   31.20
  -5  -1  -1  338.67   31.40
   5   1   1  300.87   31.30
  -5   1  -1  294.17   31.20
  -5   1  -1  315.97   31.20
   5   1   1  303.27   31.50
   7  -1   1  379.86   38.50
  -7  -1  -1  405.46   38.90
  -7  -1  -1  387.76   38.80
   7  -1   1  399.96   38.50
   7   1   1  378.66   38.80
  -7   1  -1  402.46   38.50
   7   1   1  375.56   38.90
  -7   1  -1  367.56   38.50
   9  -1   1 1386.76  137.29
  -9  -1  -1 1491.45  137.69
  -9  -1  -1 1418.26  137.59
   9   1   1 1371.36  137.59
   9   1   1 1372.36  137.59
  -9   1  -1 1401.46  137.29
 -11  -1  -1  417.56   46.70
 -11  -1  -1  444.86   46.90
  11  -1   1  496.75   46.30
  11   1   1  446.06   47.00
  11   1   1  460.75   46.80
 -11   1  -1  445.76   46.40
 -11   1  -1  504.35   46.40
 -13  -1  -1   45.10    9.20
  13  -1   1   32.90    8.00
 -13  -1  -1   64.09   10.30
  13  -1   1   53.19    8.50
  13   1   1   73.19    9.70
  13   1   1   64.49   10.00
 -13   1  -1   62.49    9.00
 -13   1  -1   36.00    8.20
  15  -1   1  126.39   18.10
  15  -1   1  178.18   18.80
 -15  -1  -1  169.78   20.20
 -15  -1  -1  156.08   19.30
 -15   1  -1  129.59   18.40
  15   1   1  192.28   19.10
 -15   1  -1  155.48   19.00
  17  -1   1   94.39   12.00
 -17  -1  -1   74.39   11.90
  17  -1   1   70.99   11.30
 -17  -1  -1   92.99   12.80
  17   1   1   52.89   11.40
 -17   1  -1   66.39   11.10
  17   1   1  113.89   12.90
 -17   1  -1  107.29   12.20
 -19  -1  -1  819.92   77.79
  19  -1   1  818.62   77.49
 -19  -1  -1  760.42   77.79
  19  -1   1  749.73   77.39
 -19   1  -1  776.22   77.49
 -19   1  -1  783.62   77.39
  19   1   1  769.42   77.79
  19   1   1  748.53   77.59
 -21  -1  -1  194.08   26.00
  21  -1   1  240.78   25.50
 -21  -1  -1  247.48   26.40
  21  -1   1  223.58   25.00
 -21   1  -1  217.28   25.60
 -21   1  -1  208.18   25.20
  21   1   1  198.08   25.40
  21   1   1  212.78   26.00
  23  -1   1 1154.78  110.89
 -23  -1  -1 1207.18  111.49
 -23  -1  -1 1113.29  111.29
  23  -1   1 1082.09  110.89
 -23   1  -1 1113.79  110.99
  23   1   1 1186.58  111.39
  23   1   1 1034.90  110.99
 -23   1  -1 1086.89  110.89
  25  -1   1  116.69   16.50
 -25  -1  -1  130.69   17.50
  25  -1   1  121.49   16.60
 -25  -1  -1  124.99   17.70
 -25   1  -1  116.69   16.40
 -25   1  -1  130.99   16.70
  25   1   1  109.09   16.40
  25   1   1  146.79   17.80
  27  -1   1  139.09   20.70
 -27  -1  -1  177.78   21.80
 -27  -1  -1  175.68   21.40
  27  -1   1  170.58   20.70
 -27   1  -1  135.49   20.30
  27   1   1  183.28   21.50
  27   1   1  178.48   21.10
 -29  -1  -1   51.59   12.90
  29  -1   1   35.50   11.90
 -29  -1  -1   56.79   13.80
  29  -1   1   49.50   11.80
  29   1   1   38.00   11.40
  29   1   1   51.79   13.10
 -29   1  -1   46.10   11.40
 -31  -1  -1   45.30   14.30
  31  -1   1   84.39   14.70
  31  -1   1   89.79   15.50
 -31  -1  -1   77.09   16.10
  31   1   1   91.19   15.70
 -31   1  -1   59.99   14.00
  31   1   1   95.09   15.20
 -31   1  -1   91.29   14.90
 -33  -1  -1  387.56   48.30
  33  -1   1  476.45   48.90
  33  -1   1  482.35   49.10
 -33  -1  -1  487.25   49.99
  33   1   1  455.95   48.90
 -33   1  -1  382.76   47.90
 -33   1  -1  471.65   48.90
  33   1   1  472.25   49.80
  35  -1   1   55.09   13.90
 -35  -1  -1   59.79   15.40
  35  -1   1   57.69   15.40
 -35  -1  -1   51.09   14.10
  35   1   1   45.00   15.30
  35   1   1   44.20   14.40
 -35   1  -1   48.30   14.20
 -35   1  -1   73.89   14.80
  37  -1   1  104.49   18.60
 -37  -1  -1  103.39   18.70
 -37  -1  -1   87.99   17.70
  37  -1   1   81.09   16.80
 -37   1  -1   72.99   16.50
  37   1   1   84.39   19.10
  37   1   1   67.19   16.60
 -37   1  -1  107.59   18.00
 -39  -1  -1  176.08   23.20
  39  -1   1  168.98   21.90
  39  -1   1  153.28   22.20
 -39  -1  -1  135.99   22.50
 -39   1  -1  151.38   21.60
 -39   1  -1  113.99   21.50
  39   1   1  104.99   20.00
  39   1   1  158.48   23.50
 -41  -1  -1  -11.10   14.00
  41  -1   1   13.50   13.50
 -41  -1  -1   48.30   15.50
  41  -1   1   13.60   12.90
  41   1   1    5.30   14.60
 -41   1  -1   14.60   13.20
 -41   1  -1    0.10   13.80
  41   1   1   -5.20   12.60
  43  -1   1  245.18   33.20
 -43  -1  -1  269.27   34.40
 -43  -1  -1  286.27   34.20
  43  -1   1  254.67   33.80
 -43   1  -1  292.57   33.70
  43   1   1  321.97   34.80
  43   1   1  282.07   34.50
 -43   1  -1  237.28   32.90
  45  -1   1   28.40   14.20
  45  -1   1   24.90   15.30
 -45  -1  -1   41.10   16.10
 -45  -1  -1   38.50   14.90
  45   1   1   29.10   17.10
 -45   1  -1   30.60   15.10
  45   1   1   69.89   16.20
 -45   1  -1   12.00   13.70
  47  -1   1   49.60   17.30
 -47  -1  -1   80.29   17.80
 -47  -1  -1   69.89   17.10
  47  -1   1   54.89   16.70
 -47   1  -1   27.50   15.80
  47   1   1   58.49   18.50
 -47   1  -1   52.09   16.70
  47   1   1   61.59   16.70
 -49  -1  -1   52.99   18.70
  49  -1   1    7.80   14.70
 -49  -1  -1   20.70   15.40
 -49   1  -1   12.80   14.10
 -49   1  -1   35.70   15.60
  49   1   1   -8.20   16.30
  51  -1   1  -18.20   14.40
 -51  -1  -1  -12.80   17.10
 -51  -1  -1  -23.80   14.80
 -51   1  -1    0.70   15.30
  51   1   1   -1.60   16.80
 -51   1  -1    4.90   14.90
  53  -1   1   13.00   16.20
 -53  -1  -1   34.90   17.10
 -53  -1  -1   10.00   18.10
 -53   1  -1   33.50   16.10
  53   1   1   25.40   18.30
 -53   1  -1   14.30   17.00
 -55  -1  -1   18.10   16.80
 -55  -1  -1   67.29   20.70
  55  -1   1   24.20   17.40
 -55   1  -1   45.30   17.10
  55   1   1   31.60   18.50
 -55   1  -1   71.49   20.70
 -57  -1  -1  -20.10   15.80
  57  -1   1   15.90   17.30
 -57  -1  -1   32.00   25.70
 -57   1  -1   27.90   17.10
  57   1   1   20.80   18.20
 -57   1  -1   -4.20   17.70
  58  -2  -1   37.50   17.60
 -58  -2   1  -12.30   17.50
  58   2  -1   -8.90   17.80
 -58   2   1    6.80   17.40
 -58   2   1   27.30   15.90
  56  -2  -1   19.00   16.40
 -56  -2   1   31.60   21.60
 -56  -2   1  -11.90   16.30
  56   2  -1   17.90   19.00
 -56   2   1   29.90   16.50
 -56   2   1   -1.00   14.40
  54  -2  -1   35.80   15.70
 -54  -2   1   13.50   18.60
 -54  -2   1   16.90   17.10
  54   2  -1   -6.10   17.20
 -54   2   1   21.90   15.60
 -54   2   1   24.00   16.30
  52  -2  -1    0.30   14.60
 -52  -2   1    7.40   17.80
 -52  -2   1  -19.00   15.60
 -52   2   1   -9.80   13.70
  52   2  -1    0.10   16.80
 -52   2   1   20.40   15.50
 -50  -2   1   14.70   17.00
  50  -2  -1   18.60   15.10
 -50  -2   1   26.00   16.90
 -50   2   1    8.30   15.50
 -50   2   1   37.50   15.10
  50   2  -1   14.20   17.60
 -48  -2   1    2.50   15.40
  48  -2  -1    7.30   15.10
 -48  -2   1    8.70   15.50
  48  -2  -1   17.00   14.10
  48   2  -1   14.00   17.00
  48   2  -1   19.10   14.60
 -48   2   1   13.30   14.30
 -48   2   1   24.40   15.30
 -46  -2   1    1.50   14.50
  46  -2  -1   15.20   14.30
 -46  -2   1   15.30   15.70
  46  -2  -1   40.10   14.10
  46   2  -1   22.20   14.40
 -46   2   1    9.00   13.90
  46   2  -1   22.80   17.20
 -46   2   1   17.20   13.60
  44  -2  -1   14.30   13.60
  44  -2  -1   36.90   13.90
 -44  -2   1   38.30   15.40
 -44  -2   1   30.80   15.80
 -44   2   1    1.50   12.80
  44   2  -1   30.70   16.80
  44   2  -1   34.70   14.30
 -44   2   1    8.80   13.50
 -42  -2   1   11.20   14.90
  42  -2  -1   20.50   13.00
  42  -2  -1    3.50   13.40
 -42  -2   1   14.00   14.30
  42   2  -1   -0.30   12.50
 -42   2   1    3.10   13.30
  42   2  -1   13.70   15.90
 -42   2   1   12.10   12.60
  40  -2  -1  126.29   19.00
  40  -2  -1  122.39   20.30
 -40  -2   1  139.39   21.30
 -40  -2   1  125.79   21.20
 -40   2   1  115.79   19.60
  40   2  -1  124.69   21.80
 -40   2   1   71.89   19.00
  40   2  -1  135.19   20.10
 -38  -2   1   23.10   15.40
  38  -2  -1   40.70   14.50
  38  -2  -1   36.90   13.10
 -38  -2   1   45.20   15.60
  38   2  -1   45.20   13.50
 -38   2   1   42.30   13.80
  38   2  -1   45.30   16.80
 -38   2   1   23.90   13.10
  36  -2  -1   63.49   15.40
 -36  -2   1   54.29   16.40
 -36  -2   1   75.89   16.40
  36  -2  -1   70.39   14.50
  36   2  -1   60.79   14.30
 -36   2   1   51.59   14.20
 -36   2   1   77.19   14.90
  36   2  -1   57.59   17.00
  34  -2  -1  286.67   33.50
  34  -2  -1  240.08   33.60
 -34  -2   1  296.67   36.10
 -34  -2   1  257.57   33.90
  34   2  -1  307.67   36.70
 -34   2   1  236.18   32.90
 -34   2   1  339.57   33.60
  34   2  -1  313.87   34.50
  32  -2  -1   38.00   10.80
 -32  -2   1   23.80   11.70
  32  -2  -1   26.00   11.30
 -32  -2   1    7.40   13.30
 -32   2   1   34.60   11.00
  32   2  -1   17.50   11.60
  32   2  -1   17.50   13.50
  30  -2  -1 1100.99  111.19
  30  -2  -1 1059.99  111.19
 -30  -2   1 1186.78  112.29
  30   2  -1 1144.09  112.29
 -28  -2   1 1089.99  103.69
  28  -2  -1 1027.60  102.59
  28  -2  -1 1029.90  102.69
  28   2  -1 1046.50  103.69
 -28   2   1 1040.30  102.69
 -28   2   1  972.70  102.59
  26  -2  -1 1423.16  144.79
  26  -2  -1 1472.15  144.89
 -26  -2   1 1489.45  145.49
 -26  -2   1 1603.14  145.69
 -26   2   1 1272.47  144.59
  26   2  -1 1540.05  145.69
 -26   2   1 1475.35  144.79
  26   2  -1 1533.45  145.49
 -24  -2   1 1105.69  106.89
 -24  -2   1 1121.69  107.09
  24  -2  -1 1056.79  106.29
  24  -2  -1 1030.70  106.09
  24   2  -1 1079.59  107.09
  24   2  -1 1089.49  106.89
 -24   2   1 1049.40  106.29
  22  -2  -1  625.54   63.59
 -22  -2   1  644.94   64.69
 -22  -2   1  644.84   64.69
  22  -2  -1  647.54   63.89
  22   2  -1  605.74   64.49
 -22   2   1  676.33   63.69
  22   2  -1  645.14   64.69
 -22   2   1  585.94   63.49
  20  -2  -1 1176.78  119.19
  20  -2  -1 1199.48  119.19
 -20  -2   1 1180.28  119.79
 -20  -2   1 1242.28  119.99
 -20   2   1 1228.78  119.19
  20   2  -1 1179.78  119.79
  20   2  -1 1231.08  119.99
 -20   2   1 1263.27  119.19
 -18  -2   1  404.36   40.20
  18  -2  -1  327.77   38.60
 -18  -2   1  380.66   39.80
  18  -2  -1  396.56   39.00
 -18   2   1  368.26   38.80
  18   2  -1  413.06   39.90
  18   2  -1  367.56   40.00
 -18   2   1  389.86   38.90
 -16  -2   1 1138.39  107.29
  16  -2  -1  987.70  106.49
  16  -2  -1 1112.79  106.59
 -16  -2   1 1049.49  107.09
 -16   2   1 1082.49  106.59
  16   2  -1 1129.49  107.29
 -16   2   1 1122.79  106.59
  16   2  -1 1075.09  107.29
 -14  -2   1 2014.50  197.18
 -14  -2   1 2074.99  197.18
  14  -2  -1 1971.90  196.68
  14  -2  -1 1955.00  196.68
 -14   2   1 2048.90  196.68
  14   2  -1 2077.69  197.28
 -14   2   1 2024.60  196.68
  14   2  -1 1976.40  197.08
  12  -2  -1  247.38   27.40
 -12  -2   1  263.87   28.40
 -12  -2   1  260.57   28.80
  12  -2  -1  249.18   27.30
  12   2  -1  275.97   28.60
  12   2  -1  283.27   28.70
 -12   2   1  279.37   27.50
 -12   2   1  261.87   27.40
  10  -2  -1  863.11   86.69
 -10  -2   1  881.21   87.39
 -10  -2   1  899.41   87.29
  10  -2  -1  873.51   86.69
 -10   2   1  869.91   86.79
 -10   2   1  903.91   86.79
  10   2  -1  912.71   87.39
  10   2  -1  878.91   87.39
  -8  -2   1  514.65   51.09
  -8  -2   1  539.45   50.99
   8  -2  -1  473.35   50.19
   8  -2  -1  499.65   50.19
  -8   2   1  529.25   50.29
  -8   2   1  504.65   50.29
   8   2  -1  528.55   51.09
   8   2  -1  477.35   50.99
  -6  -2   1 3920.11  359.96
  -6  -2   1 3838.12  359.96
   6  -2  -1 3392.46  359.56
  -6   2   1 3512.75  359.56
  -6   2   1 3541.55  359.56
   6   2  -1 4048.50  359.96
   6   2  -1 3659.73  359.96
   4  -2  -1  391.96   40.90
  -4  -2   1  444.46   41.70
   4  -2  -1  404.06   41.00
  -4  -2   1  436.96   41.80
   4   2  -1  444.56   42.00
  -4   2   1  398.66   41.10
  -4   2   1  383.66   41.00
   2  -2  -1 1002.30  108.19
  -2  -2   1 1204.08  108.49
  -2  -2   1 1234.28  108.49
  -2   2   1  962.30  108.19
   2   2  -1 1234.18  108.59
  -2   2   1 1037.50  108.19
   0  -2   1  921.31   85.79
   0  -2  -1  826.32   85.59
   0  -2   1  874.41   85.79
   0   2   1  793.32   85.59
   0   2  -1  901.31   85.79
   0   2   1  930.41   85.69
  -2  -2  -1 2783.92  264.47
   2  -2   1 2521.95  264.37
  -2  -2  -1 2756.72  264.37
   2  -2   1 2675.63  264.37
   2   2   1 2766.62  264.47
  -2   2  -1 2571.54  264.37
  -2   2  -1 2662.53  264.37
   2   2   1 2999.60  264.47
   4  -2   1  477.95   53.09
  -4  -2  -1  571.14   53.29
   4  -2   1  511.75   53.09
   4   2   1  603.04   53.49
  -4   2  -1  482.45   53.09
   4   2   1  567.24   53.39
  -4   2  -1  546.45   53.29
   6  -2   1 3132.89  308.97
   6  -2   1 3121.99  309.07
  -6  -2  -1 3233.98  309.17
  -6  -2  -1 3361.36  309.27
   6   2   1 3120.39  309.17
  -6   2  -1 3071.29  308.97
  -6   2  -1 3118.19  309.07
   6   2   1 3254.37  309.17
   8  -2   1  573.84   61.09
   8  -2   1  612.84   61.19
  -8  -2  -1  632.64   61.49
  -8   2  -1  610.24   61.39
   8   2   1  651.53   61.69
  -8   2  -1  636.04   61.29
  10  -2   1  251.67   26.80
 -10  -2  -1  257.57   27.40
  10  -2   1  227.38   26.70
 -10  -2  -1  291.37   27.70
 -10   2  -1  235.28   27.00
 -10   2  -1  256.67   26.90
  10   2   1  289.17   27.80
  10   2   1  249.28   27.60
  12  -2   1  428.86   42.20
 -12  -2  -1  404.16   42.70
 -12  -2  -1  399.56   43.00
  12  -2   1  421.86   42.30
  12   2   1  419.76   42.90
 -12   2  -1  427.56   42.40
  12   2   1  411.96   43.00
 -12   2  -1  422.36   42.20
 -14  -2  -1  233.48   25.20
 -14  -2  -1  278.77   25.40
  14  -2   1  201.68   23.80
  14  -2   1  237.28   24.20
 -14   2  -1  198.88   23.90
 -14   2  -1  194.88   23.90
 -16  -2  -1  583.34   58.69
  16  -2   1  622.94   58.19
  16  -2   1  548.95   57.89
 -16  -2  -1  614.24   58.89
 -16   2  -1  515.95   57.89
 -16   2  -1  572.64   58.09
  16   2   1  602.34   58.79
  16   2   1  597.14   58.69
 -18  -2  -1  775.52   80.39
 -18  -2  -1  768.32   80.29
  18  -2   1  824.82   79.79
  18  -2   1  785.82   79.69
  18   2   1  777.82   80.29
 -18   2  -1  799.52   79.69
  18   2   1  822.52   80.59
 -18   2  -1  872.41   79.79
  20  -2   1   38.70    9.60
  20  -2   1   34.90    9.00
 -20  -2  -1   44.70   10.30
 -20  -2  -1   74.89   11.80
  20   2   1   67.59   11.90
 -20   2  -1   33.50    9.30
  20   2   1   60.59   10.80
 -20   2  -1   24.10    8.80
 -22  -2  -1  152.08   18.90
  22  -2   1  126.29   17.60
  22  -2   1  114.39   17.00
 -22  -2  -1  136.79   18.20
  22   2   1  179.18   19.70
  22   2   1  146.99   18.40
 -22   2  -1  114.79   16.80
 -22   2  -1  163.18   17.60
  24  -2   1  883.61   92.99
 -24  -2  -1  899.51   93.59
 -24  -2  -1  988.60   93.89
  24  -2   1  955.30   93.19
  24   2   1  969.40   93.89
 -24   2  -1  926.61   92.99
 -26  -2  -1  472.45   51.99
  26  -2   1  502.45   51.19
  26  -2   1  539.85   51.59
 -26  -2  -1  502.05   52.29
 -26   2  -1  430.76   50.69
  26   2   1  497.85   52.49
  26   2   1  515.75   51.79
 -26   2  -1  503.35   51.19
 -28  -2  -1  920.91   92.29
  28  -2   1  921.61   91.39
 -28  -2  -1  900.71   91.99
  28  -2   1  854.21   91.39
 -28   2  -1  965.40   91.59
  28   2   1  917.41   92.39
  28   2   1  916.41   91.99
  30  -2   1  309.27   34.40
  30  -2   1  318.57   34.30
 -30  -2  -1  267.77   34.30
 -30  -2  -1  301.07   36.00
  30   2   1  290.57   35.20
  30   2   1  288.17   36.20
 -30   2  -1  326.27   34.30
 -30   2  -1  282.57   33.80
 -32  -2  -1  234.48   28.70
 -32  -2  -1  188.98   27.10
  32  -2   1  221.58   27.20
  32  -2   1  235.58   27.20
  32   2   1  214.18   27.70
 -32   2  -1  234.78   27.20
 -32   2  -1  213.78   27.00
  32   2   1  266.37   29.60
 -34  -2  -1  219.58   29.50
  34  -2   1  267.27   31.00
  34  -2   1  230.28   28.80
 -34  -2  -1  258.27   30.50
 -34   2  -1  248.48   29.00
  34   2   1  230.88   29.40
  34   2   1  238.68   30.50
 -34   2  -1  234.08   28.70
  36  -2   1  138.29   20.90
 -36  -2  -1  117.99   21.20
 -36  -2  -1  153.68   22.80
  36  -2   1  148.09   20.30
  36   2   1  127.69   20.30
 -36   2  -1  118.79   20.00
  36   2   1  150.28   23.20
  38  -2   1  119.79   19.30
 -38  -2  -1  117.09   20.60
 -38  -2  -1   74.79   19.50
  38  -2   1  113.59   18.70
  38   2   1  111.49   21.20
 -38   2  -1   92.49   18.70
 -38   2  -1   89.89   18.10
  38   2   1  122.99   18.80
 -40  -2  -1   98.69   20.00
  40  -2   1  116.19   19.80
 -40  -2  -1  159.08   22.40
  40  -2   1  124.19   20.70
 -40   2  -1  144.89   20.70
  40   2   1  135.19   23.00
 -40   2  -1  127.69   20.90
  40   2   1  102.39   19.00
 -42  -2  -1   74.89   18.40
  42  -2   1   28.30   15.70
 -42  -2  -1   41.40   15.50
  42  -2   1   31.50   14.90
 -42   2  -1   40.80   14.90
  42   2   1   80.19   16.70
 -42   2  -1   51.29   15.50
  42   2   1   50.69   17.50
 -44  -2  -1   67.59   16.20
  44  -2   1   28.50   14.40
  44  -2   1   28.60   15.90
 -44  -2  -1   79.59   18.00
 -44   2  -1   30.10   14.80
  44   2   1   23.70   16.90
  44   2   1   42.10   15.10
 -44   2  -1   25.50   14.50
 -46  -2  -1   37.10   17.20
  46  -2   1   59.89   17.10
 -46  -2  -1   28.90   17.20
  46  -2   1   64.19   15.90
 -46   2  -1   60.19   16.20
 -46   2  -1   26.10   15.70
  46   2   1   35.90   18.00
  46   2   1   35.20   15.70
 -48  -2  -1    6.40   17.30
 -48  -2  -1    5.60   15.90
  48  -2   1    8.30   15.50
  48   2   1  -17.90   15.80
 -48   2  -1    8.40   14.10
 -48   2  -1   -2.70   13.60
  48   2   1  -28.00   14.80
  50  -2   1    2.20   15.10
 -50  -2  -1  -10.60   16.60
 -50  -2  -1   17.70   16.60
 -50   2  -1   26.20   14.60
  50   2   1  -21.20   16.70
 -50   2  -1    1.10   14.30
 -52  -2  -1  -29.30   15.60
 -52  -2  -1   18.50   18.20
  52  -2   1   22.80   16.60
 -52   2  -1   10.40   15.60
  52   2   1  -25.30   17.20
 -52   2  -1   16.50   14.40
  54  -2   1   42.40   17.00
 -54  -2  -1   -1.20   16.50
 -54  -2  -1  -18.60   17.40
 -54   2  -1    8.30   15.00
  54   2   1   12.80   18.00
 -54   2  -1   34.20   17.30
 -56  -2  -1   62.89   19.60
  56  -2   1   96.29   20.00
 -56   2  -1   48.10   19.50
  56   2   1   94.59   22.30
 -56   2  -1   26.00   17.20
 -58  -2  -1    4.20   17.30
  58  -2   1   -4.00   17.00
 -58   2  -1   -8.30   17.00
 -58   2  -1   16.90   16.30
 -57  -3   1   14.50   17.90
  57  -3  -1    5.30   15.60
  57   3  -1  -29.30   17.50
 -57   3   1    5.60   16.10
 -57   3   1  -16.80   14.10
 -55  -3   1   39.70   19.20
  55  -3  -1   35.70   16.50
 -55   3   1    2.70   14.80
  55   3  -1   35.40   19.70
 -55   3   1   -3.30   14.90
  53  -3  -1   48.10   16.70
 -53  -3   1   14.60   18.80
 -53  -3   1   32.70   32.80
 -53   3   1   16.50   14.70
 -53   3   1   40.40   15.70
  53   3  -1   31.90   20.20
 -51  -3   1   53.99   20.30
  51  -3  -1   43.50   16.60
 -51  -3   1   60.89   19.60
 -51   3   1   47.20   15.90
  51   3  -1   80.79   21.30
 -51   3   1   36.20   15.40
 -49  -3   1   27.30   18.50
 -49  -3   1   26.80   18.40
  49  -3  -1   30.60   15.30
 -49   3   1   38.80   15.20
 -49   3   1   12.80   14.10
  49   3  -1   25.00   18.70
  47  -3  -1   25.10   15.10
 -47  -3   1    3.40   17.10
 -47  -3   1   30.80   17.60
  47  -3  -1   24.10   14.80
 -47   3   1   28.50   14.30
  47   3  -1   30.30   18.40
 -47   3   1   41.20   14.70
  47   3  -1   39.40   15.10
 -45  -3   1    1.80   15.90
  45  -3  -1   24.40   13.30
 -45  -3   1   24.30   17.40
  45  -3  -1   -1.50   14.00
 -45   3   1   12.00   13.60
 -45   3   1   20.40   13.40
  45   3  -1   26.20   14.60
  45   3  -1    9.60   16.40
  43  -3  -1   99.89   17.70
  43  -3  -1   59.99   16.20
 -43  -3   1   90.49   18.80
 -43  -3   1  104.29   20.20
 -43   3   1   57.89   16.00
 -43   3   1   96.69   16.90
  43   3  -1   73.69   19.70
  43   3  -1   81.69   17.90
 -41  -3   1  429.76   45.90
 -41  -3   1  296.47   42.40
  41  -3  -1  358.46   41.80
  41  -3  -1  398.56   41.80
 -41   3   1  411.86   41.50
 -41   3   1  328.87   41.80
  41   3  -1  349.27   42.40
  41   3  -1  368.56   44.80
  39  -3  -1  108.09   17.30
 -39  -3   1   74.89   18.50
 -39  -3   1  110.19   21.00
  39  -3  -1   87.19   16.60
 -39   3   1   84.29   16.60
  39   3  -1   82.49   17.10
  39   3  -1   99.39   20.10
 -37  -3   1   24.80   15.00
 -37  -3   1   20.90   16.30
  37  -3  -1   42.00   12.80
  37  -3  -1   28.90   13.00
  37   3  -1   26.00   13.00
  37   3  -1   31.30   16.50
 -37   3   1   56.59   13.50
  35  -3  -1   46.80   13.30
  35  -3  -1   40.60   12.80
 -35  -3   1   42.50   14.70
 -35  -3   1   46.90   17.10
 -35   3   1   45.00   12.60
  35   3  -1   53.99   16.80
 -35   3   1   48.70   13.20
 -33  -3   1  206.48   26.90
 -33  -3   1  230.98   27.90
  33  -3  -1  188.58   25.20
  33  -3  -1  211.48   25.10
  33   3  -1  212.18   27.70
 -33   3   1  228.88   25.60
  33   3  -1  181.88   26.30
 -33   3   1  198.88   25.10
  31  -3  -1    9.40    9.90
  31  -3  -1   -3.60   10.50
 -31  -3   1    2.60   11.50
 -31  -3   1   23.50   14.30
 -31   3   1   25.10   10.60
 -31   3   1    5.40    9.50
  31   3  -1    7.80   13.80
  31   3  -1   11.30   11.80
  29  -3  -1  114.09   14.70
  29  -3  -1   49.50   12.70
 -29  -3   1   71.29   16.50
 -29  -3   1   43.80   14.40
  29   3  -1  107.49   17.30
 -29   3   1   69.89   13.00
 -29   3   1   90.99   13.70
  29   3  -1   66.59   15.40
 -27  -3   1  338.97   35.40
  27  -3  -1  278.07   32.80
 -27  -3   1  346.37   36.60
  27  -3  -1  301.17   33.80
 -27   3   1  277.87   33.10
  27   3  -1  354.46   36.50
 -27   3   1  244.28   32.30
  27   3  -1  313.07   35.20
  25  -3  -1  446.66   47.70
 -25  -3   1  467.35   49.20
 -25  -3   1  502.95   49.70
  25  -3  -1  441.26   47.90
  25   3  -1  453.45   49.20
 -25   3   1  466.45   48.10
  23  -3  -1  334.57   34.00
 -23  -3   1  393.86   36.00
  23  -3  -1  307.07   33.80
 -23   3   1  262.47   33.30
 -23   3   1  306.77   33.90
 -21  -3   1  672.43   62.29
  21  -3  -1  552.74   60.29
  21  -3  -1  599.04   60.19
 -21  -3   1  605.24   61.29
 -21   3   1  543.85   60.19
  21   3  -1  646.94   61.89
  21   3  -1  582.54   61.39
 -21   3   1  624.14   60.39
  19  -3  -1  316.27   35.80
  19  -3  -1  323.37   35.60
 -19  -3   1  378.16   37.20
 -19  -3   1  384.86   37.90
 -19   3   1  286.27   35.30
 -19   3   1  335.27   35.70
  19   3  -1  388.26   37.60
  19   3  -1  379.66   37.80
  17  -3  -1 1053.69  109.09
 -17  -3   1 1136.49  110.09
 -17  -3   1 1112.69  109.89
  17  -3  -1 1067.99  109.19
 -17   3   1 1093.29  109.19
  17   3  -1 1186.98  110.19
 -17   3   1 1099.59  109.19
  17   3  -1 1156.48  109.99
 -15  -3   1 2080.29  208.18
  15  -3  -1 2126.89  207.58
 -15  -3   1 2045.30  208.18
  15  -3  -1 2201.08  207.58
 -15   3   1 2018.60  207.58
  15   3  -1 2156.08  208.28
  15   3  -1 2067.09  208.18
 -15   3   1 2315.57  207.68
 -13  -3   1 1020.40  102.79
 -13  -3   1 1016.50  102.79
  13  -3  -1 1012.10  102.09
  13  -3  -1  997.20  102.09
 -13   3   1 1131.29  102.19
  13   3  -1 1059.89  102.89
  13   3  -1 1024.60  102.79
 -13   3   1 1055.39  102.09
 -11  -3   1  412.66   39.40
  11  -3  -1  382.56   38.20
  11  -3  -1  344.47   38.00
 -11  -3   1  374.36   39.20
  11   3  -1  372.96   39.10
 -11   3   1  395.16   38.10
 -11   3   1  346.07   38.30
  11   3  -1  392.96   39.20
   9  -3  -1 1358.96  133.09
   9  -3  -1 1335.17  133.09
  -9  -3   1 1278.37  133.59
  -9  -3   1 1369.06  133.59
   9   3  -1 1404.16  133.69
  -9   3   1 1412.76  133.09
   9   3  -1 1289.07  133.59
  -9   3   1 1438.86  133.09
  -7  -3   1 4526.85  425.96
   7  -3  -1 4160.08  425.46
   7  -3  -1 4235.88  425.46
  -7  -3   1 4496.75  425.96
  -7   3   1 4399.66  425.56
  -7   3   1 4201.18  425.46
   7   3  -1 4473.65  425.96
   7   3  -1 4526.25  425.96
  -5  -3   1  104.59   14.10
   5  -3  -1  117.79   12.80
   5  -3  -1  107.79   12.70
  -5  -3   1  106.59   13.60
  -5   3   1  104.39   12.90
   5   3  -1  104.79   13.80
   5   3  -1   93.39   13.70
  -5   3   1  124.99   12.90
  -3  -3   1  713.53   71.99
   3  -3  -1  717.93   71.59
  -3  -3   1  699.63   71.99
   3  -3  -1  693.33   71.59
   3   3  -1  740.13   72.09
  -3   3   1  768.22   71.69
  -3   3   1  754.02   71.69
  -1  -3   1   54.39    8.00
   1  -3  -1   38.20    7.10
  -1  -3   1   36.00    7.70
   1  -3  -1   34.90    7.20
  -1   3   1   22.50    7.20
   1   3  -1   39.10    8.00
  -1   3   1   30.80    7.30
   1   3  -1   49.40    8.20
   1  -3   1 1049.30  106.89
  -1  -3  -1 1144.49  106.99
  -1  -3  -1 1028.10  106.79
   1  -3   1 1073.89  106.89
  -1   3  -1 1066.69  106.99
   1   3   1 1187.18  106.99
   1   3   1 1084.39  106.99
  -3  -3  -1  126.29   14.70
   3  -3   1  111.89   14.20
   3  -3   1  120.49   14.30
  -3  -3  -1  122.19   14.50
   3   3   1  136.69   14.90
   3   3   1  136.19   15.00
  -3   3  -1  107.19   14.30
  -3   3  -1  131.09   14.60
   5  -3   1   97.19   11.80
  -5  -3  -1   94.49   12.10
   5  -3   1  100.79   12.10
   5   3   1   92.89   12.30
  -5   3  -1   89.49   12.00
  -5   3  -1   96.79   12.00
   7  -3   1  640.54   63.59
   7  -3   1  635.14   63.49
  -7  -3  -1  677.23   63.99
  -7  -3  -1  624.04   63.79
  -7   3  -1  618.34   63.49
   7   3   1  595.84   63.79
  -7   3  -1  663.83   63.59
   7   3   1  672.23   63.89
  -9  -3  -1  448.86   49.60
  -9  -3  -1  476.25   49.70
   9  -3   1  468.55   49.20
   9  -3   1  472.65   49.10
   9   3   1  533.25   49.90
  -9   3  -1  480.35   49.30
  -9   3  -1  510.45   49.30
   9   3   1  540.05   49.80
  11  -3   1  597.04   64.19
  11  -3   1  606.34   64.29
 -11  -3  -1  704.53   64.79
  11   3   1  736.03   64.99
 -11   3  -1  676.93   64.39
 -11   3  -1  578.64   64.29
  13  -3   1 1960.20  202.18
 -13  -3  -1 2192.98  202.78
  13  -3   1 1960.50  202.28
 -13  -3  -1 2011.80  202.68
 -13   3  -1 2042.20  202.28
 -13   3  -1 2127.29  202.38
  13   3   1 2053.19  202.68
  13   3   1 2242.68  202.88
  15  -3   1 3389.16  344.67
 -15  -3  -1 3402.66  345.07
 -15  -3  -1 3478.55  345.07
  15  -3   1 3452.25  344.67
 -15   3  -1 3683.43  344.77
  15   3   1 3845.02  345.27
  15   3   1 3537.95  345.07
 -15   3  -1 3530.15  344.77
  17  -3   1  231.88   28.70
  17  -3   1  258.57   29.20
 -17  -3  -1  320.57   30.40
 -17   3  -1  262.57   28.80
  17   3   1  306.67   30.90
 -17   3  -1  237.08   28.50
 -19  -3  -1  443.06   44.60
  19  -3   1  380.26   43.10
  19  -3   1  383.56   43.60
 -19  -3  -1  443.66   45.00
  19   3   1  364.16   44.20
  19   3   1  484.05   44.80
 -19   3  -1  453.05   43.30
 -21  -3  -1  845.82   83.99
  21  -3   1  809.42   82.99
 -21  -3  -1  813.62   83.59
  21  -3   1  820.22   82.89
  21   3   1  845.42   83.69
 -21   3  -1  808.82   82.99
  21   3   1  892.11   84.09
 -23  -3  -1  639.74   66.19
  23  -3   1  569.44   64.59
  23  -3   1  583.74   64.69
 -23  -3  -1  681.13   65.99
 -23   3  -1  655.73   64.79
  23   3   1  686.73   65.89
  23   3   1  700.83   66.19
  25  -3   1  135.09   18.60
 -25  -3  -1  154.18   20.90
 -25  -3  -1  204.88   21.60
  25  -3   1  144.29   19.00
 -25   3  -1  148.69   19.00
 -25   3  -1  129.29   18.50
  25   3   1  134.59   20.20
  25   3   1  159.98   21.40
  27  -3   1  223.88   25.90
 -27  -3  -1  248.58   27.60
  27  -3   1  205.48   25.50
 -27  -3  -1  255.27   29.30
  27   3   1  202.68   26.40
 -27   3  -1  218.78   25.50
 -27   3  -1  165.28   24.70
  27   3   1  253.77   28.00
 -29  -3  -1  216.58   25.70
 -29  -3  -1  213.28   24.70
  29  -3   1  155.28   22.70
  29  -3   1  170.68   23.40
  29   3   1  220.88   25.90
 -29   3  -1  197.68   23.50
 -29   3  -1  170.18   23.20
  31  -3   1  306.07   37.80
 -31  -3  -1  313.87   38.60
  31  -3   1  319.67   37.00
 -31  -3  -1  401.26   40.20
  31   3   1  383.66   40.90
 -31   3  -1  353.76   37.30
 -31   3  -1  266.17   36.80
 -33  -3  -1  123.39   19.00
 -33  -3  -1  132.09   20.50
  33  -3   1  106.39   17.50
  33  -3   1   85.59   18.00
 -33   3  -1  105.49   17.60
  33   3   1  149.49   21.50
  33   3   1   89.89   17.80
 -33   3  -1  124.69   18.20
 -35  -3  -1   34.80   16.70
 -35  -3  -1   31.40   14.70
  35  -3   1   87.89   15.50
  35  -3   1   71.39   14.70
  35   3   1   69.89   18.40
  35   3   1   41.80   14.70
 -35   3  -1   65.29   13.90
 -35   3  -1   77.99   14.90
  37  -3   1   87.89   17.10
 -37  -3  -1   99.69   19.20
 -37  -3  -1   71.49   19.60
  37  -3   1   99.89   18.20
 -37   3  -1  121.09   17.70
  37   3   1  125.19   21.70
 -37   3  -1   87.59   17.20
  37   3   1  107.99   18.50
  39  -3   1   21.80   12.30
 -39  -3  -1    9.80   13.40
 -39  -3  -1    5.00   14.80
  39  -3   1   22.00   13.70
  39   3   1   18.10   15.60
 -39   3  -1    1.40   12.00
  39   3   1    3.40   11.80
 -39   3  -1    2.40   12.20
 -41  -3  -1   32.40   16.80
  41  -3   1   39.50   15.30
  41  -3   1   63.79   15.00
 -41  -3  -1   49.80   18.20
  41   3   1   82.09   19.50
  41   3   1   65.79   16.50
 -41   3  -1   86.09   15.70
 -43  -3  -1   13.10   15.80
  43  -3   1   -7.90   12.70
 -43  -3  -1   24.30   16.50
  43  -3   1   44.70   15.10
  43   3   1   25.00   16.80
  43   3   1   26.70   14.10
 -43   3  -1   26.10   12.50
  45  -3   1   85.39   17.20
  45  -3   1   53.49   17.10
 -45  -3  -1   57.69   19.30
 -45  -3  -1   64.19   20.40
  45   3   1   71.89   19.80
  45   3   1   90.69   18.70
 -45   3  -1   59.99   16.00
 -45   3  -1   50.79   16.10
 -47  -3  -1  178.88   25.80
 -47  -3  -1   95.89   22.90
  47  -3   1   92.69   20.10
  47   3   1  145.39   24.10
 -47   3  -1   65.29   18.20
 -47   3  -1  113.69   20.10
  47   3   1  107.69   21.80
 -49  -3  -1   80.99   20.60
 -49  -3  -1   59.59   19.50
  49  -3   1   62.39   18.40
  49   3   1   44.10   20.20
 -49   3  -1   80.99   17.70
 -49   3  -1   86.89   17.90
  51  -3   1   33.00   16.10
 -51  -3  -1   33.00   19.20
 -51  -3  -1    9.40   20.00
 -51   3  -1  -37.10   13.00
 -51   3  -1  -13.80   14.00
  51   3   1   -7.60   17.20
  53  -3   1   31.80   17.00
 -53  -3  -1   20.30   19.00
 -53   3  -1   37.80   15.90
  53   3   1   18.60   18.90
 -53   3  -1   18.30   15.90
  55  -3   1   -1.10   15.90
 -55  -3  -1    5.20   18.50
 -55   3  -1    6.30   15.00
 -55   3  -1   -9.20   15.90
  55   3   1   59.79   20.30
  54  -4  -1    6.50   15.40
 -54  -4   1   42.20   20.20
 -54   4   1    1.90   14.40
  54   4  -1   18.30   19.60
 -54   4   1    1.40   14.90
 -52  -4   1   33.10   19.50
  52  -4  -1   20.50   15.30
 -52   4   1   25.20   15.30
  52   4  -1   24.00   19.70
 -52   4   1   36.90   14.80
 -50  -4   1   54.09   20.20
  50  -4  -1   42.40   16.20
 -50   4   1    7.90   14.20
 -50   4   1   24.30   15.30
  50   4  -1   27.20   19.10
 -48  -4   1   40.40   19.20
  48  -4  -1    2.60   14.70
 -48  -4   1   58.69   20.60
 -48   4   1   22.20   14.20
 -48   4   1    2.60   13.50
  48   4  -1   40.20   19.40
 -46  -4   1   86.59   22.10
  46  -4  -1   44.40   25.00
  46  -4  -1   96.89   18.20
 -46  -4   1   67.29   21.20
  46   4  -1   96.69   22.10
  46   4  -1   92.09   20.60
 -46   4   1   66.89   17.30
 -46   4   1   83.59   17.50
 -44  -4   1  127.79   23.10
 -44  -4   1  123.19   23.10
  44  -4  -1   93.39   17.80
  44  -4  -1   89.69   19.00
  44   4  -1   91.89   22.10
 -44   4   1  102.19   18.90
  44   4  -1  103.39   20.90
 -42  -4   1   13.10   17.10
 -42  -4   1   35.50   17.20
  42  -4  -1   35.40   12.80
  42  -4  -1   15.20   13.50
  42   4  -1   20.70   15.50
  42   4  -1   26.70   17.30
 -42   4   1   25.60   12.70
 -40  -4   1   31.30   16.80
 -40  -4   1    7.10   14.50
  40  -4  -1  -11.90   11.90
  40  -4  -1    6.30   12.10
 -40   4   1    2.80   11.30
 -40   4   1   -8.30   11.50
  40   4  -1   10.40   16.20
 -38  -4   1  110.89   19.50
 -38  -4   1  110.69   20.60
  38  -4  -1   78.09   15.90
  38  -4  -1   99.89   16.90
  38   4  -1   63.49   19.40
 -38   4   1   69.49   16.00
 -38   4   1  101.79   16.70
 -36  -4   1  130.89   22.50
  36  -4  -1  104.59   19.10
 -36  -4   1  124.79   23.60
  36  -4  -1  164.58   20.50
  36   4  -1  165.98   24.10
 -36   4   1  153.28   20.30
 -36   4   1  138.79   19.90
  36   4  -1  131.39   22.10
 -34  -4   1   96.19   19.60
  34  -4  -1  132.59   18.90
  34  -4  -1  129.29   18.60
 -34  -4   1   85.89   21.40
  34   4  -1  114.19   19.70
 -34   4   1  109.89   18.40
 -34   4   1  159.38   19.20
  34   4  -1  137.49   22.50
  32  -4  -1   36.10   13.20
 -32  -4   1   29.50   14.70
  32  -4  -1   35.80   12.60
 -32  -4   1   49.30   16.30
  32   4  -1   31.60   15.60
 -32   4   1   19.00   11.90
 -32   4   1   27.10   11.70
  32   4  -1   12.00   13.30
 -30  -4   1  278.67   29.50
  30  -4  -1  199.08   25.40
  30  -4  -1  222.08   25.90
 -30  -4   1  192.08   27.10
 -30   4   1  195.98   25.60
  30   4  -1  225.18   27.60
 -30   4   1  207.48   25.60
  30   4  -1  220.38   28.70
 -28  -4   1  198.88   28.40
 -28  -4   1  311.07   31.00
  28  -4  -1  242.58   27.80
  28  -4  -1  210.38   28.30
 -28   4   1  263.17   28.80
  28   4  -1  204.48   28.30
 -28   4   1  232.18   27.30
  28   4  -1  267.17   30.40
  26  -4  -1   40.80   11.20
 -26  -4   1   63.59   15.60
  26  -4  -1   25.10   10.10
 -26  -4   1   50.59   14.20
 -26   4   1   38.70   10.40
  26   4  -1   27.70   12.20
 -26   4   1   44.70   10.90
  26   4  -1   64.49   14.70
 -24  -4   1   71.59   15.00
  24  -4  -1  101.49   13.60
 -24  -4   1  108.69   17.10
  24  -4  -1   73.09   12.60
 -24   4   1   70.59   12.80
 -24   4   1   59.69   12.60
  24   4  -1   83.79   15.80
  24   4  -1   78.39   14.40
 -22  -4   1  204.78   23.90
  22  -4  -1  161.98   20.80
 -22  -4   1  189.68   22.90
  22  -4  -1  192.88   21.70
 -22   4   1  194.38   21.40
  22   4  -1  193.58   23.70
  22   4  -1  154.98   22.30
 -22   4   1  161.48   20.90
 -20  -4   1  118.09   17.60
  20  -4  -1  129.29   15.60
 -20  -4   1  105.39   16.80
  20  -4  -1  116.29   14.90
 -20   4   1  122.19   15.30
 -20   4   1  111.49   15.10
  20   4  -1  110.09   17.50
  20   4  -1   94.39   16.10
  18  -4  -1   99.09   15.10
 -18  -4   1  121.69   16.50
  18  -4  -1  120.89   15.00
 -18  -4   1  140.29   17.60
 -18   4   1   98.79   14.70
 -18   4   1  123.79   15.10
  18   4  -1  131.19   17.00
  18   4  -1  111.69   16.10
  16  -4  -1  392.36   41.20
 -16  -4   1  429.46   43.10
 -16  -4   1  430.76   42.50
  16  -4  -1  380.26   41.00
  16   4  -1  337.17   41.90
 -16   4   1  380.86   40.90
 -16   4   1  413.76   41.30
  16   4  -1  458.05   43.00
 -14  -4   1  211.28   24.00
 -14  -4   1  205.88   23.50
  14  -4  -1  165.08   21.40
  14  -4  -1  161.98   21.00
  14   4  -1  225.28   23.40
  14   4  -1  140.89   21.10
 -14   4   1  211.48   21.40
 -14   4   1  178.38   21.90
 -12  -4   1  901.21   86.99
  12  -4  -1  838.72   85.89
 -12  -4   1  877.91   86.79
  12  -4  -1  885.01   86.09
 -12   4   1  853.61   85.99
 -12   4   1  849.41   86.19
  12   4  -1  943.41   87.19
  12   4  -1  828.02   86.69
  10  -4  -1  420.16   46.50
 -10  -4   1  460.55   47.60
  10  -4  -1  447.26   46.60
 -10  -4   1  499.35   48.00
  10   4  -1  497.05   48.10
  10   4  -1  425.16   47.40
 -10   4   1  470.05   46.80
 -10   4   1  480.25   46.70
   8  -4  -1   56.29    9.60
   8  -4  -1   62.49    9.40
  -8  -4   1   50.79   10.70
  -8  -4   1   69.49   11.70
  -8   4   1   72.79   10.10
   8   4  -1   38.50   11.00
   8   4  -1   59.59   11.60
  -8   4   1   62.59    9.70
   6  -4  -1   31.90    7.30
  -6  -4   1   40.10    8.70
   6  -4  -1   26.30    7.10
  -6   4   1   26.90    7.70
  -6   4   1   16.50    7.10
  -4  -4   1   -4.00    7.30
   4  -4  -1   27.50    6.90
  -4  -4   1   -6.10    8.30
   4  -4  -1   34.40    7.10
  -4   4   1   26.20    7.40
   4   4  -1    8.60    8.30
   4   4  -1    7.60    8.30
  -4   4   1   13.70    6.90
  -2  -4   1  224.78   28.00
  -2  -4   1  229.48   28.10
   2  -4  -1  252.57   27.60
   2  -4  -1  254.27   27.60
  -2   4   1  263.47   27.80
  -2   4   1  280.17   27.90
   2   4  -1  290.97   28.60
   2   4  -1  264.87   28.50
   0  -4   1  271.37   27.90
   0  -4  -1  264.37   27.20
   0  -4  -1  220.48   27.10
   0  -4   1  223.48   27.50
   0   4   1  239.48   27.60
   0   4   1  285.57   27.90
   0   4  -1  250.57   27.80
   0   4  -1  272.27   27.90
  -2  -4  -1  642.74   68.29
   2  -4   1  683.03   68.49
   2  -4   1  626.34   68.39
  -2  -4  -1  715.13   68.49
   2   4   1  718.53   68.79
  -2   4  -1  713.23   68.59
  -2   4  -1  697.43   68.49
   2   4   1  703.03   68.59
   4  -4   1   44.40    9.10
   4  -4   1   34.00    8.40
  -4   4  -1   51.79    9.10
  -4   4  -1   39.40    9.00
   6  -4   1  168.88   22.30
   6  -4   1  192.38   22.10
  -6  -4  -1  247.28   23.00
  -6   4  -1  202.58   22.70
  -6   4  -1  172.68   22.30
   8  -4   1   24.90    8.30
  -8  -4  -1   54.99    9.00
   8  -4   1   37.20    8.00
  -8   4  -1   21.00    8.00
   8   4   1   37.60    9.40
  -8   4  -1   25.50    8.10
  10  -4   1  375.56   41.90
 -10  -4  -1  487.85   42.90
  10  -4   1  348.47   41.80
 -10  -4  -1  432.66   42.60
 -10   4  -1  365.86   41.80
  10   4   1  472.75   43.00
 -10   4  -1  369.76   42.00
  10   4   1  457.65   42.90
 -12  -4  -1  167.38   20.40
  12  -4   1  141.29   18.50
  12  -4   1  143.79   18.90
 -12   4  -1  148.89   18.70
  12   4   1  221.28   21.60
 -12   4  -1  146.99   19.10
  12   4   1  199.88   21.60
 -14  -4  -1  313.07   31.80
 -14  -4  -1  323.87   31.20
  14  -4   1  249.48   30.30
  14  -4   1  260.57   29.90
  14   4   1  258.17   30.80
 -14   4  -1  288.97   30.70
 -14   4  -1  232.48   29.80
  14   4   1  319.27   31.40
  16  -4   1  397.66   43.30
 -16  -4  -1  495.15   44.00
  16  -4   1  395.56   43.00
 -16   4  -1  396.56   43.50
  16   4   1  400.66   43.80
 -18  -4  -1  509.95   49.90
  18  -4   1  470.05   48.60
  18  -4   1  425.76   48.80
  18   4   1  431.06   49.20
 -18   4  -1  525.25   48.80
 -20  -4  -1  620.44   56.59
 -20  -4  -1  609.14   56.09
  20  -4   1  488.25   55.09
  20  -4   1  463.35   54.39
  20   4   1  614.44   56.49
 -20   4  -1  486.35   54.69
  20   4   1  525.85   55.69
 -22  -4  -1  153.48   19.00
 -22  -4  -1  164.48   19.80
  22  -4   1  150.28   18.30
  22  -4   1  100.79   16.80
  22   4   1  122.09   18.30
 -22   4  -1   95.59   16.50
  22   4   1  147.69   19.30
 -22   4  -1  136.59   17.40
 -24  -4  -1  279.37   29.10
  24  -4   1  215.98   28.20
 -24  -4  -1  241.78   29.10
  24  -4   1  198.78   27.30
 -24   4  -1  229.38   26.80
  24   4   1  258.57   28.90
 -24   4  -1  227.08   27.90
  24   4   1  209.28   27.90
  26  -4   1  104.39   16.70
 -26  -4  -1  125.29   19.90
  26  -4   1  127.99   17.60
 -26  -4  -1  136.89   19.50
  26   4   1  116.59   19.80
 -26   4  -1  101.19   16.50
 -26   4  -1  130.29   17.30
  26   4   1  108.99   18.60
  28  -4   1   74.19   14.30
 -28  -4  -1   90.89   17.40
  28  -4   1   86.79   15.10
 -28  -4  -1   88.69   16.80
 -28   4  -1   76.09   14.50
  28   4   1  104.79   18.00
 -28   4  -1   53.79   13.70
  28   4   1   80.59   16.20
 -30  -4  -1   32.90   14.70
  30  -4   1   44.80   13.10
 -30  -4  -1   89.79   17.50
  30  -4   1   63.09   14.10
  30   4   1   64.89   15.30
 -30   4  -1   45.50   13.20
 -30   4  -1   52.99   13.00
  30   4   1   82.39   17.40
 -32  -4  -1    6.30   14.60
 -32  -4  -1    4.40   13.10
  32  -4   1   -5.30   11.30
  32  -4   1   13.20   12.30
 -32   4  -1   10.90   11.70
  32   4   1    6.70   13.50
  32   4   1   -7.70   14.40
 -32   4  -1    3.10   10.50
 -34  -4  -1   71.99   19.00
 -34  -4  -1   68.69   16.40
  34  -4   1   51.89   15.50
  34  -4   1   74.69   15.10
 -34   4  -1   68.69   15.10
 -34   4  -1   52.79   14.30
  34   4   1   94.39   19.40
  36  -4   1  120.39   19.40
 -36  -4  -1  137.99   22.90
  36  -4   1  139.69   19.70
 -36  -4  -1  122.79   22.00
 -36   4  -1  107.79   19.30
  36   4   1   94.29   20.60
  36   4   1  120.39   22.60
 -36   4  -1  134.59   19.50
 -38  -4  -1   95.09   19.40
  38  -4   1   61.39   16.90
  38  -4   1   78.19   17.40
 -38  -4  -1   95.69   21.20
 -38   4  -1   88.59   17.20
  38   4   1  108.09   19.30
 -38   4  -1  105.29   17.90
  38   4   1   97.19   21.10
 -40  -4  -1   24.80   17.50
  40  -4   1   54.99   14.70
 -40  -4  -1   20.00   16.70
  40  -4   1   35.80   14.00
  40   4   1   26.50   16.10
 -40   4  -1   45.70   14.10
  40   4   1   49.99   18.60
 -40   4  -1   30.90   13.90
  42  -4   1   42.40   15.20
 -42  -4  -1   76.79   20.10
 -42  -4  -1   68.49   19.30
  42  -4   1   61.49   16.70
  42   4   1   75.09   19.00
 -42   4  -1   65.89   16.50
  42   4   1   80.69   20.20
 -42   4  -1   81.99   16.30
  44  -4   1   65.59   15.20
  44  -4   1   17.50   14.90
 -44  -4  -1   21.30   17.50
 -44  -4  -1   10.20   17.90
 -44   4  -1   35.20   14.60
  44   4   1   11.90   18.20
  44   4   1   11.50   15.80
  46  -4   1   40.40   16.00
 -46  -4  -1   32.30   18.90
 -46  -4  -1   29.20   18.40
 -46   4  -1   19.20   14.80
  46   4   1   58.39   19.70
  46   4   1   41.70   20.00
 -48  -4  -1   58.59   20.30
  48  -4   1   38.00   16.60
  48   4   1   23.70   19.50
 -48   4  -1   17.50   15.20
 -48   4  -1   64.29   15.80
 -50  -4  -1   22.10   18.70
  50  -4   1   49.50   17.10
 -50   4  -1   39.80   15.50
 -50   4  -1   28.20   15.70
  50   4   1   12.80   19.10
 -52  -4  -1  -17.60   17.20
  52  -4   1    7.80   16.00
 -52   4  -1   -6.60   14.20
 -52   4  -1   14.80   15.50
  52   4   1   40.80   20.50
 -54  -4  -1    9.40   19.50
  54  -4   1  -15.00   15.70
 -54   4  -1   22.70   16.80
  54   4   1   34.50   22.00
 -54   4  -1   -4.80   14.60
 -53  -5   1   46.00   23.10
  53   5  -1   48.30   22.40
 -53   5   1   36.20   15.80
 -53   5   1   45.30   17.40
 -51  -5   1  -21.40   19.20
  51  -5  -1   11.30   15.10
 -51   5   1  -21.70   12.40
  51   5  -1   21.00   19.80
 -51   5   1   25.30   14.20
  49  -5  -1    6.90   14.50
 -49  -5   1   -3.70   19.30
 -49   5   1   17.60   14.10
  49   5  -1   38.60   20.30
 -49   5   1   -9.50   13.50
  47  -5  -1   -5.90   13.80
 -47  -5   1    5.50   19.40
  47   5  -1  -14.90   18.90
 -47   5   1   19.10   13.40
  45  -5  -1    5.90   13.80
 -45  -5   1   39.40   20.60
 -45   5   1    5.60   13.40
  45   5  -1   -6.00   18.00
 -43  -5   1   17.70   18.90
  43  -5  -1   23.40   14.50
  43  -5  -1   23.20   12.60
 -43  -5   1   32.10   20.40
 -43   5   1   -1.80   12.50
 -43   5   1    8.10   13.00
  43   5  -1   24.50   19.20
  41  -5  -1  103.79   17.90
 -41  -5   1  134.69   24.00
  41  -5  -1   86.29   18.30
 -41  -5   1  139.59   24.20
  41   5  -1   80.89   22.40
 -41   5   1  101.29   18.40
 -41   5   1  112.39   18.20
  39  -5  -1  199.48   27.20
 -39  -5   1  258.87   32.20
  39  -5  -1  214.08   28.00
 -39  -5   1  262.17   33.20
 -39   5   1  215.98   27.90
 -39   5   1  234.28   28.20
  39   5  -1  250.17   33.20
  39   5  -1  226.68   30.90
  37  -5  -1   61.69   15.40
 -37  -5   1   76.09   20.60
  37  -5  -1   77.69   15.00
 -37  -5   1   88.79   20.60
  37   5  -1   77.29   20.10
  37   5  -1   86.39   18.70
 -37   5   1   89.89   15.70
 -37   5   1   60.79   15.20
 -35  -5   1    9.40   13.70
  35  -5  -1   -8.50   10.40
 -35  -5   1  -12.80   16.20
  35  -5  -1  -19.50   11.60
  35   5  -1    0.40   12.90
 -35   5   1   -9.70   10.90
 -35   5   1   -0.70   10.70
  35   5  -1   19.10   16.30
 -33  -5   1   -5.90   13.70
  33  -5  -1  -14.10   11.00
  33  -5  -1    0.80    9.90
 -33  -5   1   15.70   16.10
  33   5  -1    8.70   13.60
 -33   5   1    7.20   11.50
 -33   5   1  -21.50   10.70
  33   5  -1   13.00   15.70
 -31  -5   1  135.89   23.80
 -31  -5   1  190.68   26.10
  31  -5  -1  149.49   20.80
  31  -5  -1  165.08   21.70
 -31   5   1  130.69   21.30
 -31   5   1  191.38   22.00
  31   5  -1  189.08   26.00
  31   5  -1  164.18   23.70
  29  -5  -1  274.77   32.90
 -29  -5   1  361.36   36.20
 -29  -5   1  255.17   33.50
  29  -5  -1  257.77   32.30
 -29   5   1  258.87   33.00
 -29   5   1  264.17   31.70
  29   5  -1  339.47   37.60
  29   5  -1  273.07   34.20
  27  -5  -1  128.29   18.30
 -27  -5   1  114.39   19.40
  27  -5  -1  116.09   17.80
 -27  -5   1  159.88   22.50
  27   5  -1  133.79   20.50
 -27   5   1  103.29   17.90
 -27   5   1  144.09   18.20
  27   5  -1  126.89   21.20
  25  -5  -1  140.89   19.30
 -25  -5   1  145.59   21.90
 -25  -5   1  125.89   22.00
  25  -5  -1  143.19   18.80
  25   5  -1  127.69   21.00
 -25   5   1  150.68   19.10
 -25   5   1  151.28   19.30
  25   5  -1  135.79   21.60
 -23  -5   1  146.29   22.70
  23  -5  -1  155.38   19.60
 -23  -5   1  173.58   22.40
  23  -5  -1  159.18   20.20
 -23   5   1  148.99   19.70
 -23   5   1  172.48   20.00
  23   5  -1  142.09   22.30
  23   5  -1  134.59   21.20
  21  -5  -1  360.36   40.20
  21  -5  -1  345.77   39.50
 -21  -5   1  448.66   43.30
 -21  -5   1  394.26   41.70
 -21   5   1  390.86   40.00
 -21   5   1  334.87   39.50
  21   5  -1  402.76   42.00
  21   5  -1  325.57   41.00
  19  -5  -1  431.16   46.70
  19  -5  -1  422.66   46.20
 -19  -5   1  453.45   48.20
 -19  -5   1  527.25   48.90
  19   5  -1  373.46   47.70
  19   5  -1  545.15   49.20
 -19   5   1  400.66   46.40
 -19   5   1  470.85   46.70
  17  -5  -1 1458.65  139.09
 -17  -5   1 1415.76  140.19
  17  -5  -1 1328.87  138.99
 -17  -5   1 1483.05  140.39
 -17   5   1 1336.17  139.09
  17   5  -1 1486.05  140.49
 -15  -5   1   44.60   13.50
 -15  -5   1   53.29   13.10
  15   5  -1   54.89   12.30
  15   5  -1   78.79   13.70
  13  -5  -1  156.38   18.90
  13  -5  -1  162.28   19.00
 -13  -5   1  182.78   21.10
 -13  -5   1  153.38   20.20
 -13   5   1  128.29   18.70
 -13   5   1  185.38   19.70
  13   5  -1  119.99   19.60
  13   5  -1  204.18   21.40
  11  -5  -1  151.88   20.40
 -11  -5   1  215.08   22.70
  11  -5  -1  177.78   19.80
  11   5  -1  228.18   24.30
 -11   5   1  150.08   19.50
  11   5  -1  126.89   19.90
 -11   5   1  177.58   19.90
   9  -5  -1   15.50    8.10
  -9  -5   1   16.80    9.20
   9  -5  -1    5.40    7.30
  -9   5   1   21.20    8.10
   9   5  -1   28.30    9.30
  -9   5   1   10.40    7.70
  -7  -5   1 1372.46  131.99
  -7  -5   1 1397.66  131.99
   7  -5  -1 1360.96  131.19
   7  -5  -1 1353.66  131.19
   7   5  -1 1200.28  131.59
  -7   5   1 1187.28  131.09
   7   5  -1 1396.06  132.09
  -7   5   1 1423.86  131.39
  -5  -5   1 2377.56  205.58
   5  -5  -1 2049.29  204.88
   5  -5  -1 2044.90  204.98
   5   5  -1 1945.61  205.18
  -5   5   1 2078.29  204.98
  -3  -5   1  308.07   31.20
  -3  -5   1  304.77   31.40
   3  -5  -1  274.07   30.40
   3  -5  -1  296.57   30.60
  -3   5   1  258.47   30.30
   3   5  -1  242.78   30.80
  -3   5   1  284.17   30.90
   3   5  -1  243.58   31.40
   1  -5  -1  596.04   61.49
  -1  -5   1  667.83   62.09
   1  -5  -1  665.93   61.79
  -1  -5   1  619.74   61.79
   1   5  -1  618.74   61.99
  -1   5   1  630.34   61.89
  -1   5   1  555.94   61.39
   1   5  -1  534.25   61.59
  -1  -5  -1  182.78   20.90
  -1  -5  -1  168.68   20.30
   1   5   1  119.99   18.40
   1   5   1  193.98   19.90
  -1   5  -1  137.49   19.30
   3  -5   1  603.24   63.99
  -3  -5  -1  691.03   64.19
   3  -5   1  639.14   63.99
  -3  -5  -1  716.33   64.29
   3   5   1  589.74   63.89
  -3   5  -1  563.14   63.79
  -3   5  -1  642.94   64.09
   5  -5   1 1493.05  146.99
   5  -5   1 1416.46  146.89
   5   5   1 1635.44  147.19
  -5   5  -1 1444.36  146.99
   7  -5   1  194.18   21.70
   7  -5   1  168.78   21.10
  -7   5  -1  154.08   20.80
  -7   5  -1  217.28   22.00
   9  -5   1  481.85   47.90
   9  -5   1  487.95   47.60
  -9   5  -1  397.06   47.30
  -9   5  -1  488.15   47.90
  11  -5   1  304.57   34.30
 -11  -5  -1  351.36   35.90
  11  -5   1  309.27   34.40
 -11  -5  -1  378.06   35.50
  11   5   1  280.17   35.00
 -11   5  -1  277.97   34.10
  11   5   1  390.96   36.30
 -11   5  -1  294.87   34.60
  13  -5   1   42.20   10.50
  13  -5   1   44.10    9.70
 -13   5  -1   25.90    9.50
 -13   5  -1   39.20   10.70
 -15  -5  -1  307.77   31.40
 -15  -5  -1  273.77   30.50
  15  -5   1  206.28   29.00
  15   5   1  276.27   31.20
  15   5   1  231.88   30.10
  17  -5   1 1265.47  134.09
 -17  -5  -1 1449.35  135.19
  17  -5   1 1302.57  134.29
 -17  -5  -1 1411.66  135.09
 -17   5  -1 1407.56  134.59
 -17   5  -1 1269.47  134.19
  17   5   1 1458.15  135.29
  19  -5   1   71.39   13.40
 -19  -5  -1   70.69   14.70
 -19  -5  -1   73.39   15.70
  19  -5   1   44.00   11.80
  19   5   1   56.89   14.20
 -19   5  -1   69.99   12.30
 -19   5  -1   59.59   12.60
  19   5   1   51.49   14.30
 -21  -5  -1  377.26   37.10
  21  -5   1  300.67   34.40
  21  -5   1  273.87   34.90
 -21  -5  -1  336.57   37.50
 -21   5  -1  339.37   35.00
 -21   5  -1  232.88   33.80
  21   5   1  268.47   36.50
  21   5   1  398.36   37.90
 -23  -5  -1  269.97   30.90
  23  -5   1  234.48   27.80
  23  -5   1  248.28   28.40
 -23  -5  -1  270.57   31.50
  23   5   1  299.87   33.50
  23   5   1  186.88   28.50
 -23   5  -1  207.88   27.50
 -23   5  -1  259.87   29.50
 -25  -5  -1   80.69   17.80
  25  -5   1   83.19   15.50
 -25  -5  -1   90.29   19.10
  25  -5   1  101.39   16.60
  25   5   1   94.59   17.80
  25   5   1  122.79   19.20
 -25   5  -1   87.89   15.40
 -25   5  -1  110.59   15.90
 -27  -5  -1  120.99   18.90
  27  -5   1   82.89   16.00
 -27  -5  -1  117.99   20.70
  27  -5   1  113.39   17.20
 -27   5  -1   82.89   16.30
 -27   5  -1  104.69   16.50
  27   5   1  101.69   18.80
  27   5   1   98.19   20.10
  29  -5   1   49.60   13.80
 -29  -5  -1   50.29   18.60
  29  -5   1   78.89   15.30
 -29  -5  -1   78.09   16.70
 -29   5  -1  103.59   15.60
  29   5   1   76.39   18.70
  29   5   1   46.70   16.80
 -29   5  -1   75.29   14.90
 -31  -5  -1   97.59   21.30
  31  -5   1  104.39   17.00
 -31  -5  -1   83.59   18.80
  31  -5   1   94.09   16.00
  31   5   1   68.69   20.20
  31   5   1   75.89   19.00
 -31   5  -1  104.99   16.90
 -31   5  -1  104.89   16.80
  33  -5   1  154.98   22.10
 -33  -5  -1  155.38   23.60
 -33  -5  -1  170.58   25.80
  33  -5   1  153.58   20.90
 -33   5  -1  142.89   21.40
 -33   5  -1  152.38   21.70
  33   5   1  218.98   27.30
  33   5   1  128.99   23.20
 -35  -5  -1   39.70   18.90
  35  -5   1   52.79   14.50
  35  -5   1   47.10   13.20
 -35  -5  -1   53.19   18.10
  35   5   1   49.99   18.30
 -35   5  -1   28.40   13.00
  35   5   1   48.90   15.60
 -35   5  -1   48.40   14.00
  37  -5   1   22.10   12.90
  37  -5   1   46.30   15.40
 -37  -5  -1   60.79   18.60
 -37  -5  -1   63.09   19.30
 -37   5  -1   47.90   13.90
  37   5   1   24.50   18.30
 -37   5  -1   43.70   14.00
  39  -5   1   41.60   15.40
 -39  -5  -1   45.70   19.20
  39  -5   1   38.20   13.50
 -39  -5  -1   59.99   19.10
 -39   5  -1   41.90   14.70
  39   5   1   51.79   18.00
  39   5   1   64.29   20.00
 -39   5  -1   52.29   14.60
  41  -5   1   47.40   14.30
 -41  -5  -1   68.59   20.90
 -41  -5  -1   65.89   20.30
  41  -5   1   63.59   16.50
  41   5   1   37.50   19.70
  41   5   1   70.49   20.00
 -41   5  -1   16.90   14.20
 -41   5  -1   52.99   15.60
  43  -5   1   23.30   15.10
 -43  -5  -1   32.80   24.30
 -43  -5  -1   53.59   20.50
 -43   5  -1   36.00   14.70
 -43   5  -1   29.00   14.60
  43   5   1   76.29   20.30
  43   5   1   12.00   19.40
  45  -5   1   93.29   19.20
 -45  -5  -1   60.39   22.20
  45   5   1   84.99   23.20
 -45   5  -1   80.59   18.40
 -45   5  -1   99.19   18.40
  47  -5   1   19.10   15.80
 -47  -5  -1   26.30   20.10
  47   5   1   34.40   20.30
 -47   5  -1   13.40   14.60
 -49  -5  -1   -1.80   19.50
  49  -5   1    7.90   14.80
  49   5   1    4.20   19.50
 -49   5  -1   17.50   14.60
  51  -5   1   64.49   18.40
 -51  -5  -1   43.40   22.50
 -51   5  -1   42.10   17.00
 -51   5  -1   47.40   16.60
  51   5   1   65.09   23.10
 -50  -6   1   -8.70   21.20
  50  -6  -1   21.30   15.20
 -50   6   1   16.60   14.80
 -50   6   1  -17.90   13.10
  50   6  -1   37.00   22.30
  48  -6  -1   31.20   14.60
 -48  -6   1   14.10   21.80
  48   6  -1    0.10   20.10
 -48   6   1    5.30   14.40
  46  -6  -1   19.40   14.50
 -46  -6   1   28.00   22.30
 -46   6   1   21.00   13.30
  46   6  -1   34.60   20.00
  44  -6  -1   -0.50   13.10
 -44  -6   1   10.50   20.60
  44   6  -1   26.60   19.10
 -44   6   1    5.40   12.50
 -44   6   1   -1.00   12.30
  42  -6  -1    8.90   13.10
 -42  -6   1    1.10   20.80
 -42   6   1  -17.40   11.60
  42   6  -1   29.70   18.90
 -42   6   1    9.80   12.50
  40  -6  -1   30.20   14.60
  40  -6  -1   18.70   12.80
 -40  -6   1   21.50   20.00
  40   6  -1   50.79   19.20
  40   6  -1   41.60   18.10
 -40   6   1   20.40   13.70
 -40   6   1   45.60   14.00
 -38  -6   1   31.90   20.60
  38  -6  -1   46.40   13.80
  38  -6  -1   18.40   14.40
 -38  -6   1   58.59   20.40
  38   6  -1   51.99   18.60
 -38   6   1   39.60   13.50
  38   6  -1   44.90   19.20
 -38   6   1   38.30   13.50
 -36  -6   1   67.49   21.50
  36  -6  -1   78.49   15.40
 -36  -6   1  100.69   22.50
  36  -6  -1   53.39   16.10
  36   6  -1   97.19   21.20
 -36   6   1   91.89   16.20
  36   6  -1   95.99   20.70
 -36   6   1   66.19   15.90
  34  -6  -1   29.70   13.30
 -34  -6   1   34.90   18.90
 -34  -6   1   45.70   19.70
  34  -6  -1   44.80   12.70
 -34   6   1   35.90   13.10
  34   6  -1    7.20   17.10
  34   6  -1   19.20   15.30
 -34   6   1   35.60   13.00
 -32  -6   1   59.99   18.30
  32  -6  -1   24.10   12.90
 -32  -6   1   23.30   18.20
  32  -6  -1   47.40   12.40
 -32   6   1   49.30   12.50
  32   6  -1   63.79   16.60
  32   6  -1   67.89   17.80
 -32   6   1    7.30   12.20
  30  -6  -1  296.47   33.80
 -30  -6   1  276.97   35.20
 -30  -6   1  344.67   39.20
  30  -6  -1  272.47   33.10
  30   6  -1  269.57   34.50
 -30   6   1  255.97   32.30
  30   6  -1  342.07   36.60
 -30   6   1  256.07   33.30
 -28  -6   1  189.38   24.10
 -28  -6   1  115.99   23.20
  28  -6  -1  137.59   19.50
  28  -6  -1  122.59   19.90
  28   6  -1  163.88   23.70
  28   6  -1  166.58   23.40
 -28   6   1  133.09   19.50
 -28   6   1  153.08   20.20
 -26  -6   1   39.30   16.20
  26  -6  -1   29.50   12.50
 -26  -6   1   41.10   17.00
  26  -6  -1   34.50   11.30
  26   6  -1   22.40   14.80
  26   6  -1    5.50   15.50
 -26   6   1   17.40   11.20
 -26   6   1   34.60   11.80
  24  -6  -1   32.80   12.50
  24  -6  -1   39.10   11.40
 -24  -6   1   56.29   16.70
 -24  -6   1   47.90   16.80
  24   6  -1   32.40   16.40
 -24   6   1   37.40   11.70
  24   6  -1   30.60   15.40
 -24   6   1   17.30   11.50
 -22  -6   1  237.58   27.60
  22  -6  -1  193.08   23.60
 -22  -6   1  162.98   25.60
  22  -6  -1  134.59   23.20
 -22   6   1  181.68   23.70
  22   6  -1  209.08   26.30
 -22   6   1  205.28   23.50
  22   6  -1  218.08   27.20
  20  -6  -1  153.28   18.30
  20  -6  -1  143.79   18.70
 -20  -6   1  116.69   20.30
 -20  -6   1  113.29   21.20
  20   6  -1  126.89   20.90
 -20   6   1  117.59   18.00
  20   6  -1   96.39   19.80
 -20   6   1  135.79   18.20
  18  -6  -1   40.80   11.80
 -18  -6   1   35.90   14.70
 -18  -6   1   45.40   14.20
  18  -6  -1   32.80   11.20
 -18   6   1   40.20   11.90
  18   6  -1   69.29   15.50
  18   6  -1   42.20   13.90
 -18   6   1   30.20   11.60
 -16  -6   1  217.08   25.70
 -16  -6   1  178.78   24.30
  16  -6  -1  179.18   22.60
  16  -6  -1  204.38   22.80
  16   6  -1  174.08   24.90
  16   6  -1  178.98   24.30
 -16   6   1  145.59   22.20
 -16   6   1  205.58   23.20
 -14  -6   1  147.59   20.90
  14  -6  -1  120.49   17.90
 -14  -6   1  126.09   19.70
  14  -6  -1  142.59   18.00
  14   6  -1  102.79   18.80
 -14   6   1  126.29   18.00
 -14   6   1  159.68   18.80
  14   6  -1  148.99   20.80
 -12  -6   1  212.38   25.30
  12  -6  -1  165.78   22.20
 -12  -6   1  185.68   24.10
  12  -6  -1  207.58   24.30
  12   6  -1  147.49   23.20
 -12   6   1  225.28   25.00
  12   6  -1  236.98   25.70
 -12   6   1  168.08   22.50
 -10  -6   1  141.19   18.50
 -10  -6   1  112.09   17.30
  10  -6  -1  104.79   16.10
  10   6  -1  149.19   18.60
 -10   6   1   96.99   15.90
 -10   6   1  104.99   15.80
   8  -6  -1  538.45   55.79
  -8  -6   1  588.74   57.39
   8  -6  -1  549.05   55.79
  -8  -6   1  558.74   56.79
   8   6  -1  595.14   57.39
  -8   6   1  550.34   55.99
   8   6  -1  430.66   56.49
   6  -6  -1  312.47   35.40
  -6  -6   1  337.07   37.00
   6  -6  -1  345.47   35.70
  -6  -6   1  311.77   36.50
  -6   6   1  371.26   35.80
   6   6  -1  287.27   35.90
   6   6  -1  345.47   37.20
  -6   6   1  279.67   35.30
   4  -6  -1  267.17   25.90
  -4  -6   1  173.28   24.80
  -4  -6   1  175.48   24.80
   4  -6  -1  266.77   26.00
  -4   6   1  231.08   26.30
  -4   6   1  238.68   25.90
   4   6  -1  197.38   25.20
   4   6  -1  152.98   24.20
  -2  -6   1  224.58   26.90
  -2  -6   1  170.88   26.00
   2  -6  -1  287.87   27.40
   2  -6  -1  270.17   27.90
   2   6  -1  184.58   26.20
   2   6  -1  210.28   26.80
  -2   6   1  284.37   27.80
  -2   6   1  236.08   28.20
   0  -6   1  114.79   15.90
   0  -6  -1  117.99   15.50
   0  -6  -1  116.99   16.00
   0  -6   1  107.59   16.20
   0   6   1   97.89   15.10
   0   6  -1  103.49   16.40
   0   6  -1   90.89   15.60
   0   6   1   94.29   15.90
  -2  -6  -1  257.77   27.50
   2  -6   1  207.08   27.50
  -2  -6  -1  210.18   27.10
   2  -6   1  216.88   26.20
   2   6   1  239.78   28.10
   2   6   1  217.78   27.20
  -2   6  -1  265.87   27.10
  -2   6  -1  194.68   25.90
   4  -6   1  144.49   19.00
  -4  -6  -1  169.78   19.90
  -4  -6  -1  156.28   19.30
   4  -6   1  137.59   18.90
   4   6   1  145.09   19.00
  -4   6  -1  114.69   18.70
  -4   6  -1  121.99   18.90
   4   6   1  172.38   20.20
   6  -6   1  426.06   45.00
  -6  -6  -1  496.15   45.30
  -6  -6  -1  487.85   45.80
   6  -6   1  410.86   45.10
   6   6   1  411.76   44.90
  -6   6  -1  339.77   44.60
  -6   6  -1  403.06   45.30
   8  -6   1  144.09   18.70
  -8  -6  -1  119.29   18.60
   8  -6   1  138.89   18.40
  -8  -6  -1  160.68   19.60
   8   6   1  110.19   18.30
   8   6   1  133.79   19.40
  -8   6  -1  158.48   19.10
  -8   6  -1  120.59   17.90
 -10  -6  -1  180.78   20.70
  10  -6   1  100.09   18.20
 -10  -6  -1  170.08   19.90
  10  -6   1  137.19   19.10
  10   6   1  203.28   21.30
  10   6   1  154.68   19.50
 -10   6  -1  126.59   18.80
 -10   6  -1  102.89   18.20
  12  -6   1  250.57   30.20
  12  -6   1  253.87   31.10
 -12  -6  -1  298.57   33.50
 -12  -6  -1  318.07   32.90
  12   6   1  329.47   34.30
  12   6   1  264.47   32.10
 -12   6  -1  207.68   29.60
 -12   6  -1  268.67   31.60
  14  -6   1  232.18   30.10
  14  -6   1  227.68   28.50
  14   6   1  283.07   31.40
 -14   6  -1  261.57   30.90
  16  -6   1  118.99   17.10
 -16  -6  -1  121.29   19.60
  16  -6   1   94.39   17.40
 -16   6  -1  105.29   17.30
  16   6   1  114.29   18.50
 -16   6  -1  125.99   17.90
  16   6   1  153.58   19.80
 -18  -6  -1  191.48   28.10
  18  -6   1  245.88   28.50
 -18  -6  -1  224.38   28.10
  18  -6   1  211.58   26.30
 -18   6  -1  220.38   26.60
  18   6   1  243.88   29.30
 -18   6  -1  289.37   29.60
  18   6   1  177.48   27.30
  20  -6   1  111.89   18.10
  20  -6   1  103.89   17.40
 -20  -6  -1  129.59   20.30
 -20  -6  -1   75.29   18.60
  20   6   1  135.99   20.40
 -20   6  -1  121.49   17.70
  20   6   1   98.59   19.60
 -20   6  -1  128.59   18.20
  22  -6   1  195.98   25.50
 -22  -6  -1  221.28   28.30
  22  -6   1  177.08   26.00
 -22  -6  -1  212.68   28.60
  22   6   1  222.38   28.90
 -22   6  -1  199.58   25.90
 -22   6  -1  235.38   26.50
  22   6   1  245.28   29.00
  24  -6   1   45.70   13.90
  24  -6   1   32.80   12.00
 -24  -6  -1    3.30   15.40
 -24  -6  -1   46.60   16.80
 -24   6  -1   37.50   12.60
  24   6   1   40.30   15.80
 -24   6  -1   49.70   13.10
  24   6   1   19.40   15.00
  26  -6   1  183.18   25.90
 -26  -6  -1  225.18   29.60
  26  -6   1  212.18   25.30
 -26  -6  -1  227.48   29.20
  26   6   1  243.48   29.10
 -26   6  -1  180.28   25.40
 -26   6  -1  192.18   25.60
  26   6   1  194.58   27.50
  28  -6   1  306.57   39.90
 -28  -6  -1  426.66   44.40
 -28  -6  -1  431.36   45.20
  28  -6   1  344.07   41.20
 -28   6  -1  277.27   39.60
  28   6   1  395.06   44.30
 -28   6  -1  392.36   40.90
  28   6   1  340.47   43.10
  30  -6   1  142.79   20.60
  30  -6   1  117.09   19.10
 -30  -6  -1  150.78   25.00
 -30  -6  -1  142.39   23.50
  30   6   1  103.69   22.90
  30   6   1  138.59   22.50
 -30   6  -1  149.19   20.40
 -30   6  -1  135.69   20.00
 -32  -6  -1  166.28   25.40
  32  -6   1  110.69   18.40
 -32  -6  -1  176.78   25.30
  32  -6   1  121.59   19.20
  32   6   1   88.89   20.60
 -32   6  -1  114.29   18.90
  32   6   1  149.88   24.40
 -32   6  -1   90.49   18.50
 -34  -6  -1  131.69   23.30
 -34  -6  -1   94.29   21.90
  34  -6   1   77.09   16.40
  34  -6   1   86.89   17.30
 -34   6  -1   78.59   16.80
 -34   6  -1  108.39   17.60
  34   6   1   77.89   19.50
  34   6   1  100.09   21.40
 -36  -6  -1   36.90   20.90
  36  -6   1   44.60   15.70
 -36  -6  -1   43.50   19.80
  36  -6   1   42.70   13.90
  36   6   1   34.70   18.30
  36   6   1   36.30   19.80
 -36   6  -1   21.90   13.80
 -36   6  -1   40.60   14.40
  38  -6   1   19.10   13.60
 -38  -6  -1   20.70   20.40
  38  -6   1   17.00   14.60
 -38   6  -1    7.70   13.80
  38   6   1   41.20   19.30
 -38   6  -1   48.60   14.10
  40  -6   1  -13.20   13.90
 -40  -6  -1   -9.70   19.20
  40   6   1   14.80   18.80
 -40   6  -1   -7.60   12.10
 -40   6  -1   -6.50   12.30
 -42  -6  -1   13.90   20.80
  42  -6   1   16.70   14.90
 -42   6  -1   28.20   14.50
  42   6   1    4.10   19.30
  42   6   1   37.00   18.80
 -42   6  -1   18.20   14.00
 -44  -6  -1   31.60   21.40
  44  -6   1   14.60   14.40
 -44   6  -1   -0.50   12.60
 -44   6  -1    2.70   13.30
  44   6   1   -8.30   18.70
  46  -6   1   -6.50   14.30
 -46  -6  -1   27.80   21.20
  46   6   1   25.80   20.20
 -46   6  -1   -6.10   13.10
 -46   6  -1   17.70   13.70
  48  -6   1   41.20   16.60
 -48  -6  -1    4.80   21.60
 -48   6  -1  -15.70   14.30
  48   6   1   33.20   21.20
 -48   6  -1    7.30   14.20
 -45  -7   1  -26.30   20.40
  45  -7  -1  -23.80   12.90
 -45   7   1    3.80   13.00
 -45   7   1   -6.90   13.70
  45   7  -1   16.70   21.10
 -43  -7   1   15.20   21.00
  43  -7  -1    3.40   13.60
  43   7  -1    3.10   20.00
 -43   7   1   10.50   12.60
 -43   7   1    0.70   13.20
 -41  -7   1    5.70   20.70
  41  -7  -1    7.10   13.50
 -41   7   1    5.90   12.80
  41   7  -1  -23.20   18.50
 -41   7   1    2.10   12.30
 -39  -7   1   17.60   20.40
  39  -7  -1    4.20   13.20
  39   7  -1  -23.40   18.50
 -39   7   1   -3.90   11.60
  39   7  -1  -39.50   16.90
 -39   7   1   -2.80   12.20
 -37  -7   1   15.80   20.30
  37  -7  -1   26.40   13.40
  37  -7  -1   29.40   12.90
 -37   7   1   38.80   13.60
  37   7  -1   28.00   20.30
 -37   7   1   24.60   12.90
  37   7  -1   20.20   18.50
  35  -7  -1   69.09   15.20
  35  -7  -1   90.59   16.60
 -35  -7   1   84.79   23.40
 -35   7   1   57.59   15.70
  35   7  -1   73.19   22.80
  35   7  -1   81.49   21.10
 -35   7   1   70.19   15.80
  33  -7  -1   48.50   14.50
  33  -7  -1   75.59   16.20
 -33  -7   1  106.79   22.80
  33   7  -1   75.69   19.80
 -33   7   1   98.99   16.10
  33   7  -1   82.79   22.80
 -33   7   1   73.59   15.50
 -31  -7   1   35.50   20.70
 -31  -7   1   40.70   19.70
  31  -7  -1   30.00   13.60
  31  -7  -1   51.69   14.50
  31   7  -1   40.60   20.30
  31   7  -1   30.70   16.30
 -31   7   1   41.10   13.30
 -31   7   1   17.10   12.80
  29  -7  -1   31.70   13.60
 -29  -7   1   33.00   18.20
  29  -7  -1   29.80   13.50
 -29  -7   1   58.89   19.80
 -29   7   1   40.10   12.70
 -29   7   1   15.40   12.30
  29   7  -1    6.70   16.70
  29   7  -1   -0.60   14.70
 -27  -7   1   28.00   17.50
 -27  -7   1   55.19   19.20
  27  -7  -1   22.20   13.30
  27  -7  -1   39.30   13.10
 -27   7   1   41.10   12.70
  27   7  -1   48.90   17.90
  27   7  -1   29.00   15.50
 -27   7   1   30.40   12.50
  25  -7  -1   97.39   17.80
  25  -7  -1  111.39   17.70
 -25  -7   1  121.29   22.40
 -25  -7   1   88.19   21.70
 -25   7   1   92.49   16.90
 -25   7   1   88.09   16.70
  25   7  -1  120.09   21.30
  25   7  -1  115.69   20.40
 -23  -7   1    5.50   15.50
  23  -7  -1   37.60   12.90
  23  -7  -1   27.20   12.50
 -23  -7   1   41.60   17.60
  23   7  -1   17.60   15.60
 -23   7   1   11.20   11.70
  23   7  -1   14.10   14.30
 -23   7   1   27.40   12.10
 -21  -7   1  256.47   32.80
  21  -7  -1  250.57   30.40
  21  -7  -1  266.07   31.00
 -21  -7   1  259.57   33.90
  21   7  -1  240.78   32.60
  21   7  -1  342.97   34.60
 -21   7   1  266.27   33.00
 -21   7   1  237.98   30.40
 -19  -7   1  174.78   26.00
  19  -7  -1  168.58   23.30
  19  -7  -1  179.68   22.90
 -19  -7   1  182.08   26.30
  19   7  -1  151.68   25.30
 -19   7   1  261.47   27.00
 -19   7   1  170.88   23.20
  19   7  -1  179.88   26.40
 -17  -7   1   32.00   16.00
 -17  -7   1   42.80   15.60
  17  -7  -1   42.20   12.70
  17   7  -1   23.20   16.00
  17   7  -1   54.29   15.80
  15  -7  -1  154.68   20.10
 -15  -7   1  161.68   23.60
 -15  -7   1  125.29   22.10
  15  -7  -1  132.79   20.00
 -15   7   1  163.48   21.30
 -15   7   1  124.99   19.50
  15   7  -1  132.59   22.20
  15   7  -1  170.98   23.20
  13  -7  -1  258.77   36.00
 -13  -7   1  413.36   39.20
  13  -7  -1  272.47   36.40
 -13   7   1  282.07   36.40
  13   7  -1  369.06   39.00
 -13   7   1  356.16   37.50
 -11  -7   1  343.67   41.10
 -11  -7   1  334.77   40.30
  11  -7  -1  311.87   37.90
  11  -7  -1  332.27   38.40
 -11   7   1  308.97   38.60
  11   7  -1  288.97   40.00
 -11   7   1  396.06   39.10
  11   7  -1  392.66   41.30
  -9  -7   1  240.08   34.80
   9  -7  -1  287.37   35.00
   9  -7  -1  355.36   35.80
  -9  -7   1  306.77   35.90
   9   7  -1  260.97   35.20
  -9   7   1  354.56   36.30
  -9   7   1  322.57   36.00
   7  -7  -1  175.98   21.70
   7  -7  -1  137.09   20.80
  -7  -7   1  175.58   22.80
  -7  -7   1  150.08   22.70
   7   7  -1  179.28   22.80
  -7   7   1  184.08   22.10
   7   7  -1  125.09   21.90
  -7   7   1  152.88   21.80
   5  -7  -1  111.59   17.40
   5  -7  -1   87.39   16.40
  -5   7   1   85.79   16.80
  -5   7   1  132.29   17.90
   3  -7  -1  506.65   48.50
  -3  -7   1  394.56   49.20
   3  -7  -1  481.75   48.60
  -3   7   1  519.65   49.20
   3   7  -1  347.07   48.80
   3   7  -1  358.66   49.40
  -3   7   1  534.95   49.20
   1  -7  -1  317.67   38.50
   1  -7  -1  334.07   38.20
  -1  -7   1  356.86   38.50
  -1  -7   1  299.87   39.30
   1   7  -1  374.96   39.20
  -1   7   1  326.27   38.40
   1   7  -1  273.37   38.60
  -1   7   1  401.46   39.40
  -1  -7  -1   73.89   15.50
  -1  -7  -1   75.39   16.20
   1   7   1   77.79   15.90
   1   7   1   64.29   15.50
  -1   7  -1  113.89   16.40
  -1   7  -1  101.79   16.40
  -3  -7  -1   20.60   12.80
  -3  -7  -1   34.20   13.90
   3  -7   1   48.20   13.60
   3  -7   1   51.59   13.90
   3   7   1   18.50   12.40
  -3   7  -1   30.70   12.30
  -3   7  -1   66.09   13.80
   3   7   1   25.70   13.30
   5  -7   1  229.48   29.00
   5  -7   1  274.37   29.90
  -5   7  -1  237.88   29.40
  -5   7  -1  234.28   29.40
  -7  -7  -1  238.78   30.10
  -7  -7  -1  250.27   29.80
   7  -7   1  260.47   31.50
   7  -7   1  292.77   31.70
  -7   7  -1  249.48   29.60
  -7   7  -1  273.17   31.70
   7   7   1  191.48   29.00
   7   7   1  235.38   30.00
  -9  -7  -1  409.86   55.29
   9  -7   1  571.24   55.09
   9  -7   1  545.45   54.89
  -9  -7  -1  456.95   55.09
  -9   7  -1  590.54   55.19
   9   7   1  492.95   55.69
  -9   7  -1  537.25   54.99
  11  -7   1  148.59   21.80
 -11  -7  -1  184.08   23.40
  11  -7   1  146.09   21.90
 -11   7  -1  119.89   21.40
  11   7   1  192.98   23.80
 -11   7  -1  191.78   22.80
  13  -7   1  389.46   41.40
  13  -7   1  408.36   41.90
 -13  -7  -1  337.07   44.00
 -13  -7  -1  357.16   43.00
 -13   7  -1  359.96   41.50
  13   7   1  407.66   44.40
  13   7   1  321.27   42.70
 -15  -7  -1  133.29   22.30
 -15  -7  -1  160.28   21.80
  15  -7   1  121.49   19.80
  15  -7   1  139.59   20.20
  15   7   1  126.99   21.50
 -15   7  -1  152.38   21.10
  15   7   1  132.49   22.50
 -15   7  -1  125.09   20.10
  17  -7   1   45.70   13.50
 -17  -7  -1   23.70   15.30
 -17  -7  -1   22.50   15.90
  17  -7   1   31.10   13.10
 -17   7  -1   40.20   13.50
  17   7   1   42.30   15.60
  17   7   1   40.40   16.10
 -17   7  -1   18.20   12.90
  19  -7   1   51.09   14.60
 -19  -7  -1   61.59   18.50
  19  -7   1   34.90   14.60
 -19  -7  -1   99.89   18.10
  19   7   1   62.99   17.60
 -19   7  -1   63.39   14.60
  19   7   1   76.49   17.10
 -19   7  -1   64.49   15.30
  21  -7   1   11.30   13.30
 -21  -7  -1   50.19   15.90
 -21  -7  -1   40.40   17.10
  21  -7   1   14.00   13.10
 -21   7  -1    5.30   13.00
 -21   7  -1   34.80   13.00
  21   7   1   44.20   15.50
  21   7   1   16.70   15.60
 -23  -7  -1  105.69   20.00
 -23  -7  -1   70.19   20.40
  23  -7   1  120.89   18.00
  23  -7   1   97.79   18.20
  23   7   1   85.89   19.60
  23   7   1   98.19   20.40
 -23   7  -1   87.09   17.40
 -23   7  -1  124.09   17.80
  25  -7   1  154.48   21.90
 -25  -7  -1  183.58   25.90
  25  -7   1  132.39   22.30
 -25  -7  -1  188.58   25.40
 -25   7  -1   95.39   20.40
  25   7   1  193.68   26.10
 -25   7  -1  125.79   21.30
  25   7   1  198.08   24.70
  27  -7   1   85.09   18.30
 -27  -7  -1  125.99   22.20
 -27  -7  -1  127.29   23.10
  27  -7   1   85.59   18.20
  27   7   1  112.59   22.50
 -27   7  -1   75.49   17.60
 -27   7  -1   85.69   17.40
  27   7   1  121.19   20.10
 -29  -7  -1  179.78   27.20
 -29  -7  -1  171.78   26.20
  29  -7   1  141.29   23.20
  29  -7   1  160.88   23.30
 -29   7  -1  147.99   22.80
 -29   7  -1  116.59   21.90
  29   7   1  162.68   26.30
  29   7   1  233.88   27.10
 -31  -7  -1   93.29   21.80
  31  -7   1   36.90   13.40
 -31  -7  -1   91.69   21.00
  31  -7   1   46.30   14.90
  31   7   1   40.80   17.20
  31   7   1   77.09   20.60
 -31   7  -1   22.40   14.00
 -31   7  -1   29.20   14.10
  33  -7   1   48.40   15.10
  33  -7   1   47.60   14.20
 -33  -7  -1   41.70   21.00
  33   7   1   55.99   20.00
 -33   7  -1   60.29   15.20
  33   7   1   36.10   19.20
 -33   7  -1   68.29   15.80
 -35  -7  -1   47.90   20.90
  35  -7   1   21.90   14.60
  35  -7   1   38.50   15.40
 -35   7  -1   46.30   14.50
  35   7   1   48.10   19.60
 -35   7  -1   38.50   14.10
  35   7   1   40.90   19.20
 -37  -7  -1   27.50   20.20
  37  -7   1   40.60   15.60
  37   7   1   31.20   18.60
 -37   7  -1   37.40   14.00
  37   7   1  -28.60   17.70
 -37   7  -1   21.40   13.40
 -39  -7  -1    7.80   20.50
  39  -7   1   22.10   14.00
 -39   7  -1   29.20   14.40
  39   7   1   13.60   19.60
 -39   7  -1    0.70   13.50
  39   7   1    4.80   17.10
  41  -7   1    8.80   14.70
 -41  -7  -1   18.70   20.80
  41   7   1  -10.00   19.00
 -41   7  -1   -3.60   12.90
 -41   7  -1  -14.60   12.50
  43  -7   1    7.60   14.60
 -43  -7  -1   11.50   21.80
 -43   7  -1  -16.50   13.50
  43   7   1  -17.80   18.50
 -43   7  -1    0.50   13.30
  45  -7   1    7.20   14.30
 -45  -7  -1    7.10   21.90
 -45   7  -1   23.20   14.60
 -45   7  -1   12.20   14.90
  45   7   1   -1.80   20.80
 -40  -8   1   14.30   22.80
  40  -8  -1   14.10   13.60
 -40   8   1  -11.90   12.50
  40   8  -1    5.20   20.10
 -40   8   1   14.00   14.40
  38  -8  -1   30.30   13.80
 -38  -8   1  -27.70   21.80
  38   8  -1    4.80   20.60
 -38   8   1  -13.40   13.40
 -38   8   1   17.70   13.50
 -36  -8   1  -23.20   20.50
  36  -8  -1   16.60   13.10
 -36   8   1  -17.10   11.70
  36   8  -1    5.70   19.40
 -36   8   1    2.10   12.40
  36   8  -1  -11.70   18.00
  34  -8  -1    9.70   12.80
 -34  -8   1  -23.50   19.90
  34   8  -1   25.30   19.70
 -34   8   1    5.10   12.30
  34   8  -1   16.30   18.30
 -34   8   1    3.90   12.10
  32  -8  -1   12.50   12.70
 -32  -8   1   -3.00   20.30
  32  -8  -1   22.20   14.80
  32   8  -1   16.60   17.40
 -32   8   1   10.40   12.60
  32   8  -1   -7.90   18.00
 -32   8   1  -15.50   11.70
 -30  -8   1   26.10   20.00
  30  -8  -1   28.20   14.70
  30  -8  -1   -2.60   12.60
  30   8  -1    2.30   17.80
 -30   8   1    9.60   12.70
 -30   8   1   -2.80   11.90
  30   8  -1   27.90   19.40
  28  -8  -1   10.60   14.30
  28  -8  -1   20.50   13.20
 -28  -8   1   -3.70   18.60
  28   8  -1    8.00   18.00
 -28   8   1   -2.80   11.50
  28   8  -1  -12.40   16.00
 -28   8   1   10.00   12.00
  26  -8  -1   36.90   14.70
  26  -8  -1   14.50   13.50
 -26  -8   1   15.80   18.80
  26   8  -1   21.20   17.60
 -26   8   1   12.20   11.90
 -26   8   1  -14.30   11.50
  26   8  -1   16.20   17.10
  24  -8  -1   11.20   12.50
 -24  -8   1   43.00   20.60
  24  -8  -1   23.40   14.00
 -24  -8   1    8.50   17.90
  24   8  -1   20.50   16.00
  24   8  -1   41.40   17.60
 -24   8   1   21.20   12.90
 -24   8   1    3.80   11.60
  22  -8  -1   18.80   13.60
 -22  -8   1   10.70   18.10
  22  -8  -1    9.10   13.00
 -22  -8   1   32.60   17.40
 -22   8   1    1.20   11.60
 -22   8   1    7.80   12.00
  22   8  -1   23.80   14.90
  22   8  -1   32.30   17.30
 -20  -8   1   -8.50   16.50
 -20  -8   1    4.80   16.00
  20  -8  -1   11.00   13.10
  20  -8  -1   -4.10   12.40
 -20   8   1   24.10   12.50
 -20   8   1    2.80   12.70
  20   8  -1   20.40   14.70
  20   8  -1   18.00   15.80
 -18  -8   1  334.87   37.70
 -18  -8   1  323.67   37.90
  18  -8  -1  280.87   36.10
  18  -8  -1  268.37   35.00
  18   8  -1  292.47   37.10
 -18   8   1  274.17   35.30
 -18   8   1  309.67   34.80
  18   8  -1  322.87   38.60
  16  -8  -1   41.30   14.60
 -16  -8   1   39.10   17.00
  16  -8  -1   40.60   14.50
 -16  -8   1   34.60   17.10
 -16   8   1   46.30   13.60
 -16   8   1  102.19   15.80
  16   8  -1   72.49   17.40
  16   8  -1   49.60   15.70
  14  -8  -1   59.79   14.80
 -14  -8   1   65.69   18.30
 -14  -8   1   73.79   18.50
  14  -8  -1   74.49   15.60
 -14   8   1   66.69   14.80
  14   8  -1   92.69   18.40
 -14   8   1   65.29   15.80
  14   8  -1   79.89   17.30
  12  -8  -1  138.69   18.20
 -12  -8   1  118.59   20.00
  12  -8  -1   79.39   17.80
 -12  -8   1   96.29   20.50
 -12   8   1  103.49   17.90
 -12   8   1  105.09   17.70
  12   8  -1  106.59   19.70
  12   8  -1   89.79   19.50
 -10  -8   1  107.19   18.70
 -10  -8   1  112.59   19.30
  10  -8  -1   73.59   16.70
  10  -8  -1   93.29   16.90
 -10   8   1   77.19   16.90
 -10   8   1   59.79   16.30
  10   8  -1  117.19   19.10
  10   8  -1  107.69   18.50
   8  -8  -1   67.09   15.50
   8  -8  -1   86.39   15.50
  -8  -8   1   61.29   17.20
  -8  -8   1   52.19   16.80
  -8   8   1   71.89   15.70
   8   8  -1   50.89   16.50
   8   8  -1   61.99   16.40
  -8   8   1   73.49   15.90
  -6  -8   1   54.89   16.60
   6  -8  -1   39.30   14.00
  -6  -8   1   24.80   15.60
   6  -8  -1   31.40   13.80
   6   8  -1   49.90   15.50
  -6   8   1   49.80   14.20
  -6   8   1   46.10   14.30
   6   8  -1   36.80   15.50
   4  -8  -1  186.78   24.60
   4  -8  -1  161.88   24.00
  -4  -8   1  225.18   26.20
  -4  -8   1  218.88   26.00
  -4   8   1  141.09   23.70
   4   8  -1  190.38   25.40
  -4   8   1  150.08   23.70
   4   8  -1  217.08   25.80
   2  -8  -1  135.69   20.40
   2  -8  -1  158.88   20.40
  -2  -8   1  125.79   20.90
  -2  -8   1  140.69   21.30
   2   8  -1  107.99   20.50
  -2   8   1  142.39   20.30
  -2   8   1  131.59   19.90
   2   8  -1  101.79   20.60
   0  -8   1   88.79   16.50
   0  -8   1  119.59   17.30
   0  -8  -1   45.80   15.00
   0  -8  -1   33.90   14.90
   0   8  -1   66.99   15.70
   0   8   1   50.79   15.10
   0   8   1   49.10   15.20
   0   8  -1   64.79   16.00
  -2  -8  -1   -2.20   12.70
   2  -8   1    9.90   13.90
  -2  -8  -1   11.10   13.80
   2  -8   1   10.40   13.50
  -2   8  -1   -2.90   12.70
   2   8   1    7.70   13.00
  -2   8  -1    0.40   12.50
   2   8   1    5.00   12.80
  -4  -8  -1   -6.90   13.10
  -4  -8  -1    0.20   13.40
   4  -8   1  -12.40   12.40
   4  -8   1    0.90   13.90
  -4   8  -1   -7.20   12.70
   4   8   1   12.20   13.70
   4   8   1  -10.40   12.50
  -4   8  -1    1.20   12.90
   6  -8   1  119.69   18.10
  -6  -8  -1   50.69   16.90
  -6  -8  -1   72.09   17.20
  -6   8  -1  141.99   18.10
  -6   8  -1  117.19   17.30
   6   8   1   69.49   17.00
   6   8   1   42.40   16.50
  -8  -8  -1   69.39   16.70
  -8  -8  -1   66.89   16.80
   8  -8   1   55.09   15.60
  -8   8  -1   80.89   15.80
  -8   8  -1   72.89   15.60
   8   8   1   69.69   16.10
   8   8   1   39.00   16.00
 -10  -8  -1  383.66   40.90
 -10  -8  -1  317.47   40.50
  10  -8   1  301.97   38.20
  10  -8   1  311.87   38.60
  10   8   1  374.96   40.70
 -10   8  -1  297.47   39.00
 -10   8  -1  271.77   38.20
  10   8   1  362.16   39.70
  12  -8   1   24.50   13.90
 -12  -8  -1   48.00   16.10
  12  -8   1   13.10   13.60
 -12  -8  -1   43.10   15.60
 -12   8  -1   23.80   13.70
  12   8   1   16.10   14.50
 -12   8  -1   -2.10   12.60
  12   8   1   29.30   15.40
 -14  -8  -1    7.40   15.00
  14  -8   1    9.40   12.90
  14  -8   1    4.10   13.40
 -14  -8  -1   -9.90   15.30
  14   8   1   15.00   14.90
  14   8   1   23.60   14.30
 -14   8  -1   30.20   13.80
 -14   8  -1   42.50   13.30
  16  -8   1  190.08   22.30
 -16  -8  -1  135.29   22.90
 -16  -8  -1  142.79   23.20
  16  -8   1  111.89   20.70
  16   8   1  156.18   23.40
 -16   8  -1  153.98   22.10
  16   8   1  126.49   22.20
 -16   8  -1  112.39   20.30
 -18  -8  -1   69.19   20.10
  18  -8   1   36.00   15.00
  18  -8   1   71.69   17.00
 -18  -8  -1   65.59   18.50
  18   8   1   86.79   18.20
  18   8   1   70.29   19.20
 -18   8  -1   66.19   15.90
 -18   8  -1   73.89   16.40
  20  -8   1   38.50   15.70
  20  -8   1   31.00   14.60
 -20  -8  -1   35.70   17.30
 -20  -8  -1   41.70   18.40
  20   8   1   44.50   16.50
 -20   8  -1   32.50   15.10
 -20   8  -1   39.50   15.20
  20   8   1   52.49   17.90
  22  -8   1   23.00   15.60
 -22  -8  -1   58.59   18.50
  22  -8   1   33.10   15.30
 -22  -8  -1   71.19   19.70
  22   8   1   59.19   18.60
  22   8   1   51.59   17.90
 -22   8  -1   20.40   14.60
 -22   8  -1   55.69   15.50
 -24  -8  -1   77.99   32.30
  24  -8   1   85.69   17.20
  24  -8   1   71.99   17.30
 -24  -8  -1   45.50   20.80
 -24   8  -1   63.29   15.70
  24   8   1   67.59   20.00
 -24   8  -1   36.60   15.10
  24   8   1   60.59   18.40
  26  -8   1    9.90   15.40
 -26  -8  -1   64.49   20.60
  26  -8   1   20.80   15.20
  26   8   1   37.70   18.00
  26   8   1   33.40   16.70
 -26   8  -1   17.70   13.70
 -26   8  -1   22.00   13.90
 -28  -8  -1   -8.00   18.90
  28  -8   1    8.00   15.20
  28  -8   1   -2.00   13.80
 -28   8  -1    7.20   13.30
  28   8   1   31.20   16.40
  28   8   1   13.10   17.80
 -28   8  -1    3.70   13.10
 -30  -8  -1   22.00   20.10
  30  -8   1   25.20   15.10
 -30   8  -1   38.20   14.10
  30   8   1   27.70   18.90
 -30   8  -1   19.30   13.40
  30   8   1   44.50   19.40
 -32  -8  -1   -5.20   20.70
  32  -8   1  -11.60   13.70
  32   8   1    1.30   17.70
 -32   8  -1   30.80   13.70
 -32   8  -1   21.90   13.30
  32   8   1   21.00   19.40
  34  -8   1   25.40   14.30
 -34  -8  -1   20.60   22.10
  34   8   1   35.40   19.70
 -34   8  -1   35.20   14.10
  34   8   1   26.20   18.30
 -34   8  -1   11.90   13.50
  36  -8   1   38.10   14.80
 -36  -8  -1   23.90   21.70
  36   8   1   25.00   19.70
 -36   8  -1   -9.10   13.00
  36   8   1   17.50   18.20
 -36   8  -1    5.40   13.40
  38  -8   1   27.40   15.20
 -38  -8  -1   44.10   24.00
  38   8   1   83.19   27.30
 -38   8  -1   10.40   13.70
 -38   8  -1   23.80   15.50
  38   8   1    0.90   21.60
  40  -8   1   16.20   15.00
 -40  -8  -1   21.40   23.50
 -40   8  -1   12.80   14.30
  40   8   1   54.19   23.50
 -40   8  -1  -12.10   13.30
  35  -9  -1    0.00   13.10
  35   9  -1   -3.10   20.80
 -35   9   1  -10.80   12.20
  33  -9  -1    4.20   12.70
 -33  -9   1   12.10   22.40
  33   9  -1   29.00   21.20
  33   9  -1  -17.00   18.40
 -33   9   1  -13.70   13.20
 -33   9   1   17.10   12.80
  31  -9  -1   20.80   13.70
 -31  -9   1   35.00   22.30
  31   9  -1   17.10   19.10
 -31   9   1   16.20   12.70
  31   9  -1   -8.90   19.20
 -31   9   1   -4.80   13.70
 -29  -9   1   34.00   22.40
  29  -9  -1   -2.70   12.60
  29   9  -1   47.50   19.10
  29   9  -1   -0.80   18.30
 -29   9   1   13.80   13.80
 -29   9   1   27.50   12.90
  27  -9  -1   30.10   13.20
 -27  -9   1   51.09   21.80
  27   9  -1   26.60   19.40
 -27   9   1   -1.50   12.50
 -27   9   1   -5.20   12.50
  27   9  -1    4.00   18.40
 -25  -9   1    5.00   18.80
  25  -9  -1   26.60   13.90
  25   9  -1   34.50   18.30
  25   9  -1   22.40   17.70
 -25   9   1    7.70   12.40
 -25   9   1   20.00   13.60
  23  -9  -1   39.20   14.90
 -23  -9   1   30.40   20.50
  23  -9  -1   88.09   17.20
  23   9  -1   40.80   17.90
 -23   9   1   41.50   14.00
  23   9  -1   38.70   19.20
 -23   9   1   48.30   14.80
  21  -9  -1  -12.00   13.60
 -21  -9   1  -27.90   17.30
  21  -9  -1   10.30   13.40
  21   9  -1   -5.20   15.60
 -21   9   1   -1.10   13.50
 -21   9   1   10.40   13.80
  21   9  -1   18.10   16.60
 -19  -9   1   14.20   18.50
  19  -9  -1    1.70   14.20
  19  -9  -1    7.40   12.70
 -19   9   1   -0.50   13.30
 -19   9   1   -9.80   12.60
  19   9  -1   15.10   16.40
  19   9  -1  -13.40   15.40
  17  -9  -1    1.30   13.90
  17  -9  -1   10.20   13.10
 -17  -9   1  -29.30   15.80
 -17   9   1  -15.70   13.10
  17   9  -1    0.20   15.70
  17   9  -1    1.20   14.70
 -17   9   1   -1.00   13.10
  15  -9  -1   27.80   14.50
  15  -9  -1   27.90   13.80
 -15  -9   1   40.20   17.20
  15   9  -1   15.50   16.20
 -15   9   1   21.90   13.80
  15   9  -1   34.40   16.00
 -15   9   1   -1.30   14.20
  13  -9  -1    5.00   14.10
  13  -9  -1   45.70   14.10
 -13  -9   1    1.20   16.30
  13   9  -1   30.80   15.30
 -13   9   1   27.10   14.50
 -13   9   1   23.80   13.70
  13   9  -1   -4.00   15.60
  11  -9  -1   26.00   14.00
  11  -9  -1   54.69   15.10
 -11  -9   1   25.50   18.60
 -11  -9   1    5.60   16.30
 -11   9   1   17.60   14.20
  11   9  -1    8.80   15.00
 -11   9   1   10.80   13.90
  11   9  -1   16.30   15.10
  -9  -9   1  101.49   21.20
  -9  -9   1  100.19   21.10
   9  -9  -1   83.09   18.00
   9  -9  -1   83.99   18.60
  -9   9   1   98.89   18.70
   9   9  -1  123.69   20.40
  -9   9   1  121.89   19.20
   9   9  -1   96.79   19.90
  -7  -9   1   10.40   15.70
   7  -9  -1   32.40   14.90
  -7  -9   1    7.10   16.50
   7  -9  -1   -7.10   13.30
   7   9  -1   19.30   15.60
   7   9  -1    3.30   15.40
  -7   9   1    0.50   13.70
  -7   9   1   20.10   13.90
  -5  -9   1   46.00   17.90
   5  -9  -1   91.89   17.40
   5  -9  -1   64.19   17.00
  -5  -9   1   40.60   17.40
   5   9  -1   52.59   17.30
  -5   9   1   58.99   16.40
  -5   9   1   49.30   15.70
   5   9  -1   51.69   17.40
  -3  -9   1   63.49   18.30
  -3  -9   1   72.99   17.90
   3  -9  -1   62.19   17.80
   3  -9  -1   79.39   17.40
  -3   9   1   85.69   17.10
   3   9  -1   83.29   18.50
   3   9  -1   66.29   17.50
  -3   9   1   52.69   17.00
   1  -9  -1   73.89   17.30
  -1  -9   1   77.79   18.40
   1  -9  -1   68.39   17.10
  -1  -9   1   60.99   18.10
   1   9  -1   73.59   17.70
   1   9  -1   42.40   16.00
  -1   9   1   58.99   16.20
  -1   9   1   48.20   16.90
  -1  -9  -1  217.08   27.10
  -1  -9  -1  169.08   26.60
   1  -9   1  196.88   27.50
   1  -9   1  169.58   26.90
   1   9   1  175.58   26.20
   1   9   1  177.28   26.20
  -1   9  -1  197.98   26.90
  -1   9  -1  210.78   26.50
  -3  -9  -1   -0.80   14.80
   3  -9   1   51.19   16.10
   3  -9   1   37.00   15.80
  -3  -9  -1   14.00   14.70
   3   9   1    1.40   14.20
  -3   9  -1   23.30   14.80
   3   9   1   24.20   15.60
  -3   9  -1   69.19   15.50
  -5  -9  -1  226.68   31.30
   5  -9   1  280.87   31.80
   5  -9   1  273.57   31.50
  -5  -9  -1  254.77   31.90
  -5   9  -1  240.18   30.80
  -5   9  -1  234.78   31.00
   5   9   1  214.88   30.80
   5   9   1  203.38   30.80
   7  -9   1   11.70   14.80
  -7  -9  -1  -29.40   15.30
  -7  -9  -1   18.80   15.00
   7  -9   1   22.50   14.90
   7   9   1    3.50   14.10
  -7   9  -1    4.50   14.20
   7   9   1   13.30   15.00
  -7   9  -1   11.50   15.40
  -9  -9  -1   -4.30   15.90
   9  -9   1   13.10   14.10
  -9  -9  -1   -3.90   15.50
   9  -9   1    1.20   14.40
  -9   9  -1   29.30   15.10
  -9   9  -1  -19.90   14.00
   9   9   1  -12.50   14.40
   9   9   1   -6.00   14.10
  11  -9   1   41.80   15.40
  11  -9   1   49.50   16.80
 -11  -9  -1   24.50   16.80
 -11  -9  -1   86.59   19.40
  11   9   1   52.89   16.90
  11   9   1   49.40   16.90
 -11   9  -1   18.30   14.70
 -11   9  -1   45.00   16.10
  13  -9   1  -28.40   14.40
  13  -9   1   -0.20   13.80
 -13  -9  -1  -11.80   15.10
 -13   9  -1   13.20   14.70
  13   9   1   36.90   16.00
  13   9   1    0.80   14.90
 -13   9  -1   -3.30   14.50
  15  -9   1   76.29   16.60
  15  -9   1   47.90   16.60
 -15  -9  -1   39.30   18.50
  15   9   1   22.90   16.50
 -15   9  -1   49.99   16.60
 -15   9  -1   60.89   17.30
  15   9   1   19.80   16.50
  17  -9   1   34.80   15.30
  17  -9   1   21.10   16.10
 -17  -9  -1   41.60   17.90
 -17   9  -1   23.40   15.40
  17   9   1   25.30   16.70
  17   9   1   35.10   16.50
 -17   9  -1   31.10   15.30
  19  -9   1   10.10   15.90
 -19  -9  -1   -8.90   17.70
  19  -9   1    8.00   14.00
  19   9   1   37.70   16.90
 -19   9  -1   27.10   15.00
 -19   9  -1   20.20   13.90
  19   9   1   21.30   17.20
  21  -9   1   24.40   14.60
 -21  -9  -1    3.60   18.90
  21   9   1   33.30   17.80
 -21   9  -1   10.50   13.70
  21   9   1   41.50   16.90
 -21   9  -1   22.90   14.90
  23  -9   1   17.60   14.50
 -23  -9  -1   27.00   20.40
 -23   9  -1   45.10   14.60
 -23   9  -1    1.70   13.80
  23   9   1    3.40   16.40
  23   9   1   29.20   17.70
 -25  -9  -1   17.70   20.60
  25  -9   1    8.20   14.20
 -25   9  -1   11.80   14.20
  25   9   1   42.10   17.90
 -25   9  -1   22.70   13.50
  25   9   1   23.40   18.30
 -27  -9  -1   24.50   20.00
  27  -9   1   20.20   14.90
  27   9   1   17.60   19.60
  27   9   1    1.20   17.70
 -27   9  -1    9.30   13.10
 -27   9  -1    8.90   14.20
 -29  -9  -1    8.40   20.80
  29  -9   1   44.70   16.00
 -29   9  -1   32.20   14.30
  29   9   1   36.40   20.90
  29   9   1   63.29   20.60
 -29   9  -1   44.00   16.30
 -31  -9  -1   13.20   21.30
  31  -9   1   14.40   15.00
  31   9   1   21.50   19.50
 -31   9  -1    9.30   13.50
  31   9   1   27.00   20.60
 -31   9  -1  -10.70   14.50
  33  -9   1   18.40   15.10
 -33  -9  -1   40.30   23.10
 -33   9  -1   -3.30   13.40
 -33   9  -1   39.90   16.20
  33   9   1    8.80   19.70
  33   9   1   29.80   21.00
  26 -10  -1   11.60   14.10
  26  10  -1   36.20   21.60
 -26  10   1   12.50   13.00
  26  10  -1   24.50   19.90
  24 -10  -1   25.20   14.50
 -24 -10   1   36.70   21.60
 -24  10   1   36.80   16.40
  24  10  -1   30.10   20.50
  24  10  -1   24.50   18.60
 -24  10   1   37.10   13.80
  22 -10  -1   36.60   14.40
 -22 -10   1    9.80   19.30
 -22  10   1   19.20   13.60
  22  10  -1    3.80   16.70
 -22  10   1   28.70   16.30
  22  10  -1    1.70   19.30
 -20 -10   1    9.40   18.80
  20 -10  -1    9.60   13.30
  20  10  -1   -5.00   16.40
 -20  10   1   -2.20   14.40
 -20  10   1    7.80   16.20
  20  10  -1   -3.30   18.10
  18 -10  -1   32.50   14.20
 -18 -10   1   26.30   19.10
 -18  10   1   33.90   15.90
 -18  10   1    9.20   14.70
  18  10  -1   11.30   16.50
  18  10  -1   17.40   17.70
 -16 -10   1   66.09   20.70
  16 -10  -1   46.60   15.40
 -16  10   1   28.10   16.80
 -16  10   1   50.59   16.70
  16  10  -1    5.60   16.40
  16  10  -1   14.40   17.00
  14 -10  -1   18.70   14.50
 -14 -10   1   -5.30   18.10
 -14  10   1   11.90   15.10
  14  10  -1   19.20   17.00
 -14  10   1   14.50   15.60
  14  10  -1   20.80   17.60
 -12 -10   1   58.39   19.60
  12 -10  -1   44.30   15.40
 -12  10   1   20.90   15.60
 -12  10   1   38.70   15.60
  12  10  -1   41.60   17.80
  12  10  -1   24.00   17.30
  10 -10  -1   50.89   16.20
 -10 -10   1   57.29   19.80
  10  10  -1   67.59   19.20
 -10  10   1   49.60   17.00
  10  10  -1   51.59   18.30
 -10  10   1   59.69   16.50
   8 -10  -1   41.80   15.50
  -8 -10   1   37.10   18.10
  -8  10   1   16.60   14.70
   8  10  -1   18.00   16.30
  -8  10   1   14.60   15.60
   8  10  -1   46.60   18.30
   6 -10  -1   16.40   16.30
  -6 -10   1   47.30   18.10
  -6  10   1   30.60   16.30
   6  10  -1   27.80   17.10
   6  10  -1   38.00   17.70
  -6  10   1   60.69   17.00
  -4 -10   1   47.00   19.40
   4 -10  -1   63.69   18.70
  -4  10   1   56.89   18.30
  -4  10   1   76.79   18.20
   4  10  -1   62.99   19.40
   4  10  -1   90.39   18.70
  -2 -10   1   42.00   17.60
   2 -10  -1   31.70   17.10
   2  10  -1   21.10   15.50
   2  10  -1   16.70   16.30
  -2  10   1   37.80   15.90
  -2  10   1   56.29   16.50
   0 -10   1   24.80   17.80
   0 -10  -1   -8.00   16.00
   0  10  -1   55.29   17.50
   0  10   1   40.60   16.50
   0  10  -1   30.90   16.00
   0  10   1   19.40   16.50
   2 -10   1   62.19   18.40
  -2 -10  -1   22.50   17.20
  -2  10  -1   52.19   17.20
   2  10   1   28.40   16.70
   2  10   1   38.30   16.70
  -2  10  -1   49.20   17.40
   4 -10   1   58.89   18.00
  -4 -10  -1   10.90   16.60
  -4  10  -1   59.79   17.60
   4  10   1   33.60   16.70
   4  10   1   27.90   16.30
  -4  10  -1   -0.90   15.80
   6 -10   1   33.30   16.70
  -6 -10  -1   20.70   16.80
   6  10   1   18.50   16.10
  -6  10  -1   16.50   15.50
   6  10   1   14.20   16.30
  -6  10  -1   41.50   17.70
   8 -10   1   24.70   16.20
  -8 -10  -1   54.09   18.50
  -8  10  -1   54.99   17.60
   8  10   1    0.40   16.80
  -8  10  -1   11.90   17.20
   8  10   1   66.89   18.60
 -10 -10  -1   64.99   20.10
  10 -10   1   80.39   18.30
 -10  10  -1   41.90   16.90
  10  10   1   62.59   20.30
 -10  10  -1   63.39   19.10
  10  10   1   99.39   20.00
  12 -10   1   59.89   16.40
 -12 -10  -1   24.90   17.80
 -12  10  -1   32.30   16.50
  12  10   1   34.80   16.60
  12  10   1    3.40   16.80
 -12  10  -1   58.99   18.00
 -14 -10  -1   12.20   17.90
  14 -10   1   37.90   16.30
  14  10   1   12.10   15.90
  14  10   1  -12.20   16.00
 -14  10  -1   -1.40   15.70
 -14  10  -1    7.70   15.60
  16 -10   1   59.69   16.70
 -16 -10  -1   23.30   18.60
 -16  10  -1   56.99   17.20
 -16  10  -1   31.50   17.50
  16  10   1   42.10   18.60
  16  10   1   52.99   18.10
 -18 -10  -1   50.69   19.00
  18 -10   1   15.90   15.00
  18  10   1   25.90   18.40
 -18  10  -1    3.10   16.60
  18  10   1    8.60   16.40
 -18  10  -1   31.00   16.00
 -20 -10  -1   22.00   19.20
  20 -10   1   17.70   14.60
  20  10   1    1.00   18.70
 -20  10  -1    2.70   14.20
 -20  10  -1   13.00   16.70
  20  10   1  -19.20   17.10
 -22 -10  -1   42.40   21.40
  22 -10   1  -13.70   14.90
 -22  10  -1   63.69   18.00
  22  10   1   39.60   19.90
  22  10   1   45.30   19.70
 -22  10  -1   42.00   15.80
 -24 -10  -1   93.99   24.00
  24 -10   1   35.50   17.60
 -24  10  -1   88.09   20.20
 -24  10  -1  104.39   18.30
  24  10   1   83.39   22.40
  24  10   1   73.59   23.00
  -7 -11   1    1.70   19.00
   7 -11  -1    1.70   15.40
   7  11  -1    2.10   18.20
  -7  11   1   -8.60   16.30
  -7  11   1    4.30   15.80
   7  11  -1  -14.60   15.90
   5 -11  -1   10.20   16.00
  -5 -11   1   32.70   19.20
   5  11  -1  -14.30   16.30
  -5  11   1   29.00   17.50
   5  11  -1   30.30   19.20
  -5  11   1   19.30   15.80
  -3 -11   1   -1.50   18.30
   3 -11  -1   14.80   16.90
   3  11  -1   44.60   17.80
   3  11  -1   40.80   19.30
  -3  11   1   15.00   17.10
  -3  11   1   18.70   16.60
   1 -11  -1   15.10   17.30
  -1 -11   1  -19.00   18.50
   1  11  -1   24.70   18.60
   1  11  -1   54.29   20.30
  -1  11   1   33.00   16.40
  -1  11   1    7.20   17.20
  -1 -11  -1   26.90   18.30
   1 -11   1   19.90   18.50
   1  11   1   32.40   17.50
   1  11   1   -1.70   16.60
  -1  11  -1   51.49   19.60
  -1  11  -1   41.70   18.30
   3 -11   1  -21.80   16.40
  -3 -11  -1    2.20   17.70
   3  11   1    5.50   17.30
  -3  11  -1   39.70   17.70
  -3  11  -1   12.30   18.30
   3  11   1    1.30   15.90
  -5 -11  -1   18.80   18.30
   5 -11   1   19.30   16.50
  -5  11  -1  -17.10   15.00
   5  11   1   11.60   16.90
  -5  11  -1   -6.40   17.10
   5  11   1  -11.00   17.70
   7  11   1    9.70   18.90
  60   0  -2   78.09   20.10
 -60   0   2   56.99   18.70
 -60   0   2   71.79   22.00
 -58   0   2   13.60   16.00
 -58   0   2   18.80   17.50
  58   0  -2   -3.70   15.90
  56   0  -2  208.58   31.70
 -56   0   2  201.78   30.70
 -56   0   2  287.47   34.10
 -54   0   2    6.90   15.90
  54   0  -2  -13.20   15.80
 -54   0   2   15.80   15.30
  52   0  -2  115.39   21.80
 -52   0   2   97.79   20.40
 -52   0   2  103.79   21.70
 -50   0   2  -10.20   14.70
 -50   0   2   -3.20   13.70
  50   0  -2   15.10   15.90
  48   0  -2  183.88   25.30
  48   0  -2  172.58   24.10
 -48   0   2  141.59   24.70
 -48   0   2  161.98   25.00
 -46   0   2  559.64   61.99
 -46   0   2  556.84   61.99
  46   0  -2  624.24   62.89
  46   0  -2  567.14   61.79
  44   0  -2  235.58   28.20
  44   0  -2  239.08   29.00
 -44   0   2  154.48   27.30
 -44   0   2  219.18   28.10
 -42   0   2  139.99   21.10
  42   0  -2  112.09   19.70
  42   0  -2  135.09   21.00
 -42   0   2  117.99   21.10
 -40   0   2  386.16   39.60
  40   0  -2  329.27   37.80
 -40   0   2  295.17   39.10
  40   0  -2  287.17   39.10
  38   0  -2  285.97   34.10
 -38   0   2  263.47   32.90
  38   0  -2  279.07   34.70
 -38   0   2  287.87   33.20
  36   0  -2  571.84   56.69
 -36   0   2  572.44   56.69
 -36   0   2  467.45   55.99
  36   0  -2  514.55   55.99
 -34   0   2   62.29   14.10
  34   0  -2   45.10   13.30
 -34   0   2   79.49   15.10
  34   0  -2   88.89   15.20
  32   0  -2  228.68   28.90
  32   0  -2  242.48   29.50
 -32   0   2  261.17   29.40
 -32   0   2  214.58   28.20
  30   0  -2  324.17   36.40
 -30   0   2  324.57   36.90
  30   0  -2  347.97   35.70
 -30   0   2  297.97   35.90
 -28   0   2 1526.15  149.99
  28   0  -2 1470.55  149.69
  28   0  -2 1564.14  149.88
 -26   0   2  879.41   84.09
  26   0  -2  838.42   83.89
  26   0  -2  799.72   83.59
 -24   0   2  643.34   63.99
  24   0  -2  645.24   63.59
  24   0  -2  609.94   63.79
 -24   0   2  624.54   63.89
 -22   0   2 2351.96  230.18
 -22   0   2 2407.76  230.18
  22   0  -2 2418.76  230.18
  22   0  -2 2240.68  229.98
 -20   0   2 1129.99  108.39
 -20   0   2 1048.50  108.19
  20   0  -2 1084.49  108.19
  20   0  -2 1131.99  108.39
 -18   0   2 1779.12  174.48
  18   0  -2 1799.72  174.48
  18   0  -2 1715.83  174.38
 -18   0   2 1842.82  174.58
  16   0  -2  434.66   45.10
  16   0  -2  458.35   45.30
 -16   0   2  447.06   45.50
 -16   0   2  450.65   45.50
  14   0  -2  316.47   30.70
 -14   0   2  286.17   30.90
 -14   0   2  271.87   30.90
 -10   0   2  226.38   23.20
  10   0  -2  217.08   23.40
 -10   0   2  243.48   23.30
  10   0  -2  202.98   23.30
  -8   0   2 2481.75  243.88
   8   0  -2 2471.55  243.88
   8   0  -2 2426.36  243.88
  -8   0   2 2652.53  243.98
   6   0  -2 1903.71  189.88
   6   0  -2 1957.00  189.88
  -6   0   2 1835.42  189.88
  -6   0   2 2114.09  189.88
   4   0  -2    0.30    1.10
   8   0   2 1515.85  154.68
  -8   0  -2 1612.14  154.68
   8   0   2 1613.84  154.68
  -8   0  -2 1599.44  154.68
 -10   0  -2 3238.68  308.87
  10   0   2 3087.29  308.87
  10   0   2 3169.78  308.87
 -10   0  -2 3193.38  308.87
  14   0   2  663.93   63.09
 -14   0  -2  582.94   62.99
 -14   0  -2  662.33   63.29
  14   0   2  622.34   62.99
 -18   0  -2   10.40    7.80
  18   0   2   28.50    8.40
  18   0   2   25.00    7.80
 -18   0  -2   19.30    7.80
 -20   0  -2 5314.57  517.45
  20   0   2 5349.06  517.55
  20   0   2 5282.67  517.45
  22   0   2  892.61   86.59
 -22   0  -2  879.51   86.49
  22   0   2  827.02   86.39
  24   0   2  103.79   15.20
 -24   0  -2   63.99   13.80
  24   0   2  114.09   15.00
 -24   0  -2  116.39   15.40
  26   0   2  283.07   29.40
  26   0   2  238.58   28.90
 -26   0  -2  221.28   28.10
 -26   0  -2  238.88   28.90
  28   0   2 1042.80  104.79
  28   0   2 1099.79  105.19
 -28   0  -2 1120.19  105.09
 -28   0  -2  946.41  104.69
 -30   0  -2  964.90   97.69
 -30   0  -2  932.21   97.79
  30   0   2 1035.60   97.89
  30   0   2  964.10   97.99
  32   0   2  165.68   23.50
 -32   0  -2  178.08   23.10
 -32   0  -2  164.48   22.80
  32   0   2  169.28   22.80
 -34   0  -2 2527.75  240.48
  34   0   2 2446.26  240.58
  34   0   2 2367.56  240.38
 -36   0  -2  234.88   29.50
  36   0   2  236.98   29.30
  36   0   2  218.48   28.50
 -36   0  -2  222.18   28.50
  38   0   2   71.49   17.00
 -38   0  -2   58.79   16.30
 -38   0  -2   64.69   16.10
  38   0   2   45.70   15.30
 -40   0  -2  434.36   56.79
 -40   0  -2  554.24   56.59
  40   0   2  513.05   56.99
  40   0   2  561.64   56.69
  42   0   2  130.49   21.80
  42   0   2  126.99   20.80
 -42   0  -2  121.59   22.00
 -42   0  -2  135.49   21.40
 -44   0  -2   11.40   14.60
 -44   0  -2   41.90   15.10
  44   0   2   56.69   16.20
  44   0   2   24.20   14.30
  46   0   2   62.79   16.40
  46   0   2   45.40   17.40
 -46   0  -2   59.29   17.50
 -46   0  -2   55.29   16.80
 -48   0  -2   12.80   15.10
 -48   0  -2   11.80   14.40
  48   0   2   26.40   15.10
  48   0   2   -8.70   14.80
 -50   0  -2   29.70   17.60
  50   0   2   52.09   18.20
 -50   0  -2   53.69   17.00
 -52   0  -2   14.30   16.30
  52   0   2   17.50   17.40
 -52   0  -2   17.60   17.50
 -54   0  -2   79.39   20.10
  54   0   2  102.79   21.70
 -54   0  -2   82.29   22.60
 -56   0  -2   10.20   17.10
 -56   0  -2  -18.40   17.70
  56   0   2   11.10   18.00
  58   0   2  -12.70   17.60
 -58   0  -2   33.70   17.50
 -58   0  -2   37.10   21.00
  59  -1  -2   23.50   17.20
 -59  -1   2    1.80   16.80
 -59  -1   2   51.29   20.70
 -59   1   2   29.10   18.50
 -59   1   2   34.80   16.50
  59   1  -2   -0.50   16.90
  57  -1  -2    9.00   16.80
 -57  -1   2   14.80   19.20
 -57  -1   2   24.10   17.20
 -57   1   2   44.60   16.10
  57   1  -2    7.40   17.20
 -57   1   2   14.60   16.70
 -55  -1   2   56.29   17.70
 -55  -1   2   33.80   18.60
  55  -1  -2   37.40   17.80
 -55   1   2   32.50   15.70
 -55   1   2   61.29   17.50
  55   1  -2   16.50   18.20
 -53  -1   2   29.20   18.50
  53  -1  -2   44.60   17.50
 -53  -1   2   59.09   17.60
 -53   1   2   66.39   17.10
 -53   1   2   45.70   17.50
  53   1  -2   46.60   18.50
 -51  -1   2   34.50   16.60
  51  -1  -2   47.50   16.30
 -51  -1   2   46.40   17.60
  51   1  -2   40.00   18.00
 -51   1   2   21.50   16.10
 -51   1   2   80.29   16.60
 -49  -1   2   29.60   16.30
 -49  -1   2   41.50   16.40
  49  -1  -2   11.50   13.70
  49  -1  -2   17.20   15.10
  49   1  -2   23.80   17.00
 -49   1   2   37.10   14.60
  49   1  -2   32.10   15.00
 -49   1   2    1.00   14.10
  47  -1  -2   57.79   16.80
 -47  -1   2   46.50   16.80
 -47  -1   2   65.79   16.60
  47  -1  -2   59.99   15.90
  47   1  -2   67.79   15.90
 -47   1   2   44.60   15.90
 -47   1   2   41.80   15.90
  47   1  -2   56.09   16.80
  45  -1  -2   12.00   13.50
 -45  -1   2   51.99   16.30
  45  -1  -2   35.60   15.40
 -45  -1   2   46.80   15.60
 -45   1   2   76.79   16.30
  45   1  -2   42.20   14.60
 -45   1   2   35.90   15.40
  45   1  -2   73.59   17.50
  43  -1  -2  166.88   24.00
 -43  -1   2  187.48   26.00
 -43  -1   2  175.28   25.60
  43  -1  -2  186.28   25.10
  43   1  -2  148.59   24.60
  43   1  -2  202.38   26.40
 -43   1   2  154.28   24.80
 -43   1   2  205.98   25.40
  41  -1  -2  266.37   30.50
 -41  -1   2  247.48   31.70
 -41  -1   2  252.27   31.20
  41  -1  -2  210.18   30.30
  41   1  -2  238.88   31.80
  41   1  -2  237.08   30.50
 -41   1   2  254.77   30.80
 -41   1   2  279.07   31.20
  39  -1  -2   89.09   17.60
 -39  -1   2  145.79   21.00
 -39  -1   2  122.29   20.50
  39  -1  -2  106.69   18.90
 -39   1   2   99.49   19.10
  39   1  -2   97.69   18.30
  39   1  -2  128.99   21.30
 -39   1   2  136.99   19.80
  37  -1  -2  635.54   63.49
 -37  -1   2  500.75   63.59
  37  -1  -2  652.53   63.29
 -37  -1   2  616.14   64.19
  37   1  -2  680.33   64.89
  37   1  -2  631.44   63.29
 -37   1   2  626.04   63.19
 -37   1   2  515.65   62.89
  35  -1  -2  194.98   24.00
 -35  -1   2  189.08   24.50
 -35  -1   2  144.69   23.80
  35  -1  -2  163.38   22.90
  35   1  -2  196.38   25.00
 -35   1   2  227.58   24.40
  35   1  -2  164.48   23.30
 -35   1   2  208.98   24.30
 -33  -1   2    5.60   12.50
  33  -1  -2   16.20   11.40
  33  -1  -2    5.90   10.30
 -33  -1   2   -5.50   11.20
  33   1  -2  -12.50   10.40
 -33   1   2   19.20   11.10
  33   1  -2   -4.00   12.40
 -33   1   2    4.40   10.00
 -31  -1   2  180.18   24.80
 -31  -1   2  202.28   25.40
  31  -1  -2  210.18   26.20
  31  -1  -2  221.08   25.90
  31   1  -2  225.38   26.00
 -31   1   2  202.98   24.80
 -31   1   2  220.08   25.00
  31   1  -2  205.18   25.10
  29  -1  -2   40.60   11.10
 -29  -1   2   55.19   12.40
 -29  -1   2   39.30   12.30
  29  -1  -2   62.09   12.50
 -29   1   2   55.79   11.60
  29   1  -2   58.39   13.30
 -29   1   2   55.79   12.00
  29   1  -2   59.59   11.90
  27  -1  -2  277.47   31.50
  27  -1  -2  272.57   31.00
 -27  -1   2  305.57   32.20
 -27   1   2  249.08   30.80
  27   1  -2  298.67   32.20
  27   1  -2  260.97   31.30
 -27   1   2  289.57   31.30
 -25  -1   2   96.09   15.00
 -25  -1   2  124.59   16.10
  25  -1  -2  113.39   14.80
  25  -1  -2   95.69   15.50
  25   1  -2  117.19   16.00
 -25   1   2  114.19   15.20
 -25   1   2   97.49   14.70
  23  -1  -2 1483.55  143.19
 -23  -1   2 1485.85  143.49
  23  -1  -2 1476.95  143.09
 -23  -1   2 1462.25  143.49
 -23   1   2 1451.85  143.19
 -23   1   2 1464.05  143.19
  23   1  -2 1401.36  143.39
  23   1  -2 1430.56  143.49
  21  -1  -2   77.09   12.60
 -21  -1   2   91.59   13.20
 -21  -1   2  109.79   13.50
  21  -1  -2   74.29   12.10
 -21   1   2   92.59   12.40
  21   1  -2   85.29   12.90
  21   1  -2   93.89   13.30
 -21   1   2   73.99   12.40
  19  -1  -2  241.18   26.10
  19  -1  -2  244.78   26.40
 -19  -1   2  231.98   27.10
 -19  -1   2  237.28   27.40
  19   1  -2  250.77   27.60
 -19   1   2  249.08   26.60
  19   1  -2  242.58   27.30
  17  -1  -2  231.08   22.40
 -17  -1   2  184.78   23.10
  17  -1  -2  209.68   21.90
 -17  -1   2  189.48   22.90
  17   1  -2  199.78   22.90
  17   1  -2  176.38   22.80
 -17   1   2  192.08   22.30
  15  -1  -2  288.17   29.70
 -15  -1   2  280.07   30.60
 -15  -1   2  271.77   30.20
  15  -1  -2  324.87   29.50
 -15   1   2  317.27   29.80
  15   1  -2  236.98   30.10
 -15   1   2  269.37   29.90
  15   1  -2  274.67   30.60
 -11  -1   2  233.48   25.70
 -11  -1   2  202.68   25.80
  11  -1  -2  256.37   24.70
  11  -1  -2  252.67   24.60
  11   1  -2  221.38   25.60
 -11   1   2  239.28   24.80
  11   1  -2  210.08   25.70
 -11   1   2  248.98   25.00
  -9  -1   2 1634.04  160.28
  -9  -1   2 1681.43  160.28
   9  -1  -2 1672.43  159.98
  -9   1   2 1555.84  159.88
  -9   1   2 1719.13  159.98
   9   1  -2 1660.93  160.28
   9   1  -2 1574.74  160.28
   7  -1  -2  995.50   93.09
  -7  -1   2  905.21   93.49
  -7  -1   2  951.80   93.49
  -7   1   2  995.40   93.09
   7   1  -2  951.30   93.49
  -7   1   2  893.71   93.09
   7   1  -2  994.80   93.59
  -5  -1   2  177.88   16.50
  -5  -1   2  165.68   16.60
   5  -1  -2  149.69   15.60
   5   1  -2  150.48   16.50
  -5   1   2  148.29   15.60
   5   1  -2  170.08   16.50
  -5   1   2  155.18   15.60
   1  -1   2  910.21   81.19
  -1  -1  -2  745.83   80.99
   1  -1   2  809.42   81.09
   1   1   2  800.72   80.99
   1   1   2  769.22   80.99
  -1   1  -2  909.81   81.19
  -1   1  -2  882.31   81.19
  -3  -1  -2   13.00    3.60
   3  -1   2   14.00    3.60
  -3  -1  -2   18.20    3.80
   3  -1   2   17.20    3.50
   3   1   2   16.10    3.70
  -3   1  -2   18.90    3.60
   3   1   2   13.20    3.60
  -3   1  -2   15.90    3.70
  -5   1  -2 2630.34  256.47
  -5   1  -2 2643.74  256.47
  -7  -1  -2 1893.01  203.88
  -7  -1  -2 1984.90  203.88
   7  -1   2 2420.56  203.88
  -7   1  -2 2256.97  203.88
   7   1   2 1910.11  203.88
  -9  -1  -2  271.17   32.40
   9  -1   2  343.07   31.90
  -9  -1  -2  297.97   32.60
  -9   1  -2  317.17   31.90
  -9   1  -2  311.67   31.90
   9   1   2  298.87   32.60
 -11  -1  -2 6084.29  591.64
 -13  -1  -2  669.13   69.89
  13  -1   2  772.52   69.39
 -13  -1  -2  683.43   69.59
 -13   1  -2  740.13   69.49
 -13   1  -2  711.53   69.29
  13   1   2  649.43   69.69
  13   1   2  662.83   69.59
  15  -1   2  901.31   93.19
 -15  -1  -2  975.30   93.69
  15  -1   2  973.20   93.39
 -15  -1  -2  929.91   93.49
  15   1   2 1000.40   93.59
  15   1   2  978.10   93.69
 -15   1  -2  915.21   93.19
 -15   1  -2  906.51   93.29
  17  -1   2  368.66   42.80
 -17  -1  -2  402.56   43.30
  17  -1   2  447.66   42.90
 -17  -1  -2  420.06   43.50
  17   1   2  416.66   43.20
 -17   1  -2  383.76   42.70
  17   1   2  463.05   43.70
 -17   1  -2  450.95   43.00
 -19  -1  -2  191.18   22.80
  19  -1   2  189.28   21.00
 -19  -1  -2  198.28   22.60
  19  -1   2  168.68   20.60
  19   1   2  211.38   22.90
 -19   1  -2  159.98   21.60
 -19   1  -2  165.38   20.40
  19   1   2  170.88   21.00
 -21  -1  -2 2336.47  232.18
  21  -1   2 2339.97  231.98
  21  -1   2 2370.56  231.88
 -21  -1  -2 2310.37  232.18
  21   1   2 2473.85  232.18
 -21   1  -2 2530.55  231.98
 -21   1  -2 2325.87  231.98
  21   1   2 2290.07  232.18
 -23  -1  -2   73.19   13.80
 -23  -1  -2  103.29   14.60
  23  -1   2   69.79   12.80
  23  -1   2  110.29   14.00
 -23   1  -2   76.89   12.90
  23   1   2   92.99   14.10
  23   1   2   71.19   12.90
 -23   1  -2   87.79   13.30
 -25  -1  -2  237.88   28.20
  25  -1   2  217.38   26.90
 -25  -1  -2  218.28   27.90
  25  -1   2  256.67   27.40
  25   1   2  234.68   28.30
 -25   1  -2  230.58   26.90
  25   1   2  229.18   27.60
 -25   1  -2  208.58   26.80
  27  -1   2  444.06   44.40
  27  -1   2  431.16   43.90
 -27  -1  -2  397.76   44.50
 -27  -1  -2  398.66   44.90
 -27   1  -2  339.57   43.60
  27   1   2  433.86   44.30
 -27   1  -2  432.76   43.80
  27   1   2  432.06   45.20
 -29  -1  -2  475.55   51.39
  29  -1   2  485.55   50.69
  29  -1   2  477.45   50.69
 -29   1  -2  403.76   50.29
  29   1   2  503.75   51.19
 -29   1  -2  499.65   50.79
  29   1   2  531.65   51.79
 -31  -1  -2   99.89   16.50
 -31  -1  -2   56.49   14.20
  31  -1   2   86.09   15.20
  31  -1   2   89.59   14.60
  31   1   2   76.89   16.10
 -31   1  -2   55.59   13.40
  31   1   2   54.99   14.40
  33  -1   2  421.06   47.10
 -33  -1  -2  520.75   48.60
  33  -1   2  426.26   47.90
 -33  -1  -2  391.46   47.60
 -33   1  -2  348.27   46.80
  33   1   2  491.75   47.80
  33   1   2  461.65   48.10
  35  -1   2   -8.50   11.50
 -35  -1  -2    8.90   13.80
  35  -1   2    5.10   12.60
 -35  -1  -2   15.00   12.90
  35   1   2   10.90   12.40
 -35   1  -2   10.00   12.10
  35   1   2   -2.90   13.40
 -35   1  -2    4.30   11.10
 -37  -1  -2   19.70   14.40
  37  -1   2   18.60   13.20
 -37  -1  -2   23.20   14.50
  37  -1   2   -5.80   13.50
 -37   1  -2   19.80   13.20
  37   1   2    7.80   11.50
 -37   1  -2   18.90   14.00
  37   1   2   25.00   14.30
  39  -1   2  770.92   80.09
  39  -1   2  730.83   79.99
 -39  -1  -2  744.33   80.09
 -39  -1  -2  833.72   80.79
  39   1   2  816.92   80.89
 -39   1  -2  792.02   79.89
 -39   1  -2  720.83   80.19
 -41  -1  -2  -13.70   13.00
  41  -1   2   10.60   13.80
 -41  -1  -2   19.10   15.00
  41  -1   2   22.10   14.60
  41   1   2   24.10   13.90
 -41   1  -2    7.50   14.10
 -41   1  -2    6.90   13.60
  41   1   2   25.80   15.60
 -43  -1  -2   24.70   15.60
  43  -1   2   29.80   15.60
  43  -1   2   51.19   15.90
 -43  -1  -2   25.80   14.50
 -43   1  -2   31.20   15.20
  43   1   2   36.70   16.40
  43   1   2   54.59   15.80
 -43   1  -2   33.20   15.00
  45  -1   2   44.30   16.00
 -45  -1  -2   38.80   15.50
  45  -1   2   43.10   14.90
 -45  -1  -2   15.80   15.60
 -45   1  -2   31.10   15.00
  45   1   2   36.80   14.90
 -45   1  -2   27.20   15.00
  45   1   2   48.40   16.60
  47  -1   2   20.00   15.20
 -47  -1  -2    7.20   14.80
  47  -1   2   15.30   13.70
 -47  -1  -2   -6.30   14.00
 -47   1  -2   -0.90   13.60
  47   1   2    1.80   13.70
 -47   1  -2   13.10   15.50
  47   1   2  -11.40   15.70
  49  -1   2   32.60   17.00
 -49  -1  -2   29.60   18.00
 -49  -1  -2   47.60   16.60
 -49   1  -2   57.99   16.80
 -49   1  -2   15.20   16.30
  49   1   2   31.30   18.30
  51  -1   2    8.90   15.70
 -51  -1  -2    3.30   17.20
 -51  -1  -2    3.10   15.90
 -51   1  -2    9.80   14.90
  51   1   2   -1.20   16.90
 -51   1  -2   37.40   17.00
  53  -1   2   32.50   17.90
 -53  -1  -2   76.59   21.10
 -53  -1  -2   24.10   17.50
  53   1   2   43.30   19.40
 -53   1  -2   51.99   20.40
 -53   1  -2   55.89   18.10
 -55  -1  -2   -9.00   15.70
  55  -1   2   24.00   16.50
 -55  -1  -2   30.80   19.50
  55   1   2    1.30   17.50
 -55   1  -2   -5.30   17.30
 -55   1  -2   13.80   15.00
  57  -1   2   19.40   18.00
 -57  -1  -2   17.00   17.20
 -57   1  -2    6.00   16.10
 -57   1  -2   -3.00   17.70
  57   1   2    8.50   18.70
 -58  -2   2   20.60   18.20
  58  -2  -2   25.50   16.40
 -58   2   2   21.00   18.10
  58   2  -2   19.20   18.50
 -58   2   2  -15.30   14.00
 -56  -2   2   42.70   18.30
  56  -2  -2    5.10   15.30
 -56  -2   2   14.30   18.20
  56   2  -2   -8.30   17.50
 -56   2   2   15.30   15.80
 -56   2   2   -7.30   14.30
 -54  -2   2  -18.70   16.70
  54  -2  -2   14.40   15.20
 -54  -2   2   42.40   19.80
 -54   2   2   -5.20   15.30
 -54   2   2    9.40   14.20
  54   2  -2   27.70   18.00
  52  -2  -2   -8.80   13.90
 -52  -2   2  -17.70   16.40
 -52  -2   2    4.90   16.60
 -52   2   2    8.70   14.20
  52   2  -2   20.40   17.90
 -52   2   2   -9.60   13.70
 -50  -2   2   14.10   17.20
 -50  -2   2   -1.00   16.40
  50  -2  -2   18.80   14.70
  50   2  -2   -0.50   16.80
 -50   2   2  -11.60   13.10
 -50   2   2   -0.30   14.50
  48  -2  -2   70.19   15.80
 -48  -2   2   35.70   17.80
  48  -2  -2   57.29   16.30
 -48  -2   2   42.40   17.00
 -48   2   2   42.10   15.70
 -48   2   2   73.59   17.20
  48   2  -2   70.49   19.30
  48   2  -2   51.79   15.90
  46  -2  -2   52.09   15.70
  46  -2  -2   84.29   17.20
 -46  -2   2   38.30   16.90
 -46  -2   2   64.99   18.50
  46   2  -2   60.99   18.60
 -46   2   2   60.39   16.30
  46   2  -2   96.39   17.00
 -46   2   2   66.99   17.20
 -44  -2   2    7.30   14.90
 -44  -2   2   -0.50   13.90
  44  -2  -2   -6.70   12.00
  44  -2  -2    5.50   13.00
 -44   2   2    5.80   12.40
 -44   2   2    1.80   13.40
  44   2  -2   -8.40   12.50
  44   2  -2    3.90   15.40
 -42  -2   2    5.60   14.20
  42  -2  -2   -4.00   11.90
 -42  -2   2    0.20   13.60
  42  -2  -2    6.70   12.70
  42   2  -2   11.30   15.00
  42   2  -2   20.70   13.60
 -42   2   2   26.50   13.10
 -42   2   2   14.40   13.20
  40  -2  -2  -11.50   11.60
 -40  -2   2  -15.20   13.80
  40  -2  -2    3.40   12.30
 -40  -2   2   -5.60   13.50
  40   2  -2  -12.90   14.60
  40   2  -2    6.00   11.90
 -40   2   2   -8.40   11.60
 -40   2   2  -13.90   11.80
 -38  -2   2   16.10   14.40
  38  -2  -2    8.40   11.70
  38  -2  -2   18.10   12.80
 -38  -2   2   16.00   13.70
  38   2  -2   -7.10   14.60
  38   2  -2   25.40   11.90
 -38   2   2    9.20   11.90
 -38   2   2   -6.40   12.00
 -36  -2   2   45.40   14.30
  36  -2  -2   38.90   12.80
 -36  -2   2   29.10   14.70
  36  -2  -2   33.30   13.60
  36   2  -2   30.10   13.10
 -36   2   2   44.20   13.10
  36   2  -2   26.90   15.00
 -36   2   2   52.99   13.40
  34  -2  -2  130.69   19.40
 -34  -2   2  124.59   20.30
 -34  -2   2  162.48   22.20
  34  -2  -2  137.39   19.90
 -34   2   2  155.98   20.30
  34   2  -2  157.78   22.00
 -34   2   2  133.09   20.00
  34   2  -2  164.58   21.00
 -32  -2   2  502.15   51.99
  32  -2  -2  518.95   50.59
 -32  -2   2  396.76   50.79
  32  -2  -2  534.25   50.59
 -32   2   2  402.46   49.70
 -32   2   2  495.85   50.59
  32   2  -2  524.35   52.29
 -30  -2   2  165.98   22.10
 -30  -2   2  147.39   20.60
  30  -2  -2  137.29   19.40
  30  -2  -2  155.38   19.90
  30   2  -2  154.58   21.20
  30   2  -2  190.38   22.70
 -30   2   2  140.59   19.30
  28  -2  -2  286.67   32.30
 -28  -2   2  299.57   34.60
  28  -2  -2  292.57   32.60
 -28  -2   2  286.17   33.30
  28   2  -2  375.86   35.00
 -28   2   2  247.18   32.10
  28   2  -2  285.27   33.80
  26  -2  -2  562.94   55.59
 -26  -2   2  553.84   56.69
 -26  -2   2  572.94   56.99
  26  -2  -2  523.75   55.39
 -26   2   2  530.45   55.49
 -26   2   2  516.95   55.49
  26   2  -2  539.45   56.49
  26   2  -2  567.14   56.89
 -24  -2   2 1057.49  102.19
 -24  -2   2 1050.09  102.39
  24  -2  -2  955.50  101.19
  24  -2  -2 1003.70  101.39
  24   2  -2 1102.99  102.29
 -24   2   2  992.50  101.39
  24   2  -2 1033.70  101.99
  22  -2  -2  203.58   26.50
 -22  -2   2  254.87   28.30
  22  -2  -2  245.38   26.30
 -22  -2   2  272.77   29.00
  22   2  -2  310.77   29.10
  22   2  -2  232.58   27.80
 -22   2   2  205.58   26.20
 -22   2   2  231.88   26.70
  20  -2  -2  341.67   37.70
 -20  -2   2  359.66   39.00
 -20  -2   2  339.47   38.80
  20  -2  -2  335.97   37.40
 -20   2   2  379.86   37.70
  20   2  -2  379.86   39.00
  20   2  -2  390.66   39.10
 -20   2   2  387.46   37.70
 -18  -2   2 1229.98  120.39
  18  -2  -2 1176.88  119.69
 -18  -2   2 1234.18  120.49
  18  -2  -2 1178.98  119.69
 -18   2   2 1292.67  119.79
 -18   2   2 1157.98  119.69
  18   2  -2 1268.37  120.49
  18   2  -2 1242.08  120.39
  16  -2  -2 1551.54  152.38
 -16  -2   2 1582.14  152.88
  16  -2  -2 1503.15  152.28
 -16  -2   2 1560.24  152.98
  16   2  -2 1562.14  152.88
  16   2  -2 1622.94  153.08
 -16   2   2 1540.75  152.28
 -16   2   2 1560.64  152.38
  14  -2  -2  311.17   30.60
  14  -2  -2  277.37   30.30
 -14  -2   2  316.47   32.10
 -14  -2   2  292.77   31.60
 -14   2   2  318.47   30.50
  14   2  -2  287.27   31.70
  14   2  -2  281.87   31.70
 -14   2   2  295.07   30.50
  12  -2  -2 1148.69  117.69
  12  -2  -2 1173.98  117.69
 -12  -2   2 1190.88  118.39
 -12  -2   2 1232.38  118.39
  12   2  -2 1147.49  118.29
 -12   2   2 1197.38  117.69
  12   2  -2 1291.97  118.39
 -12   2   2 1262.97  117.69
 -10  -2   2  326.17   34.50
  10  -2  -2  330.67   33.00
  10  -2  -2  280.97   32.70
 -10  -2   2  313.37   34.30
 -10   2   2  364.56   33.20
  10   2  -2  367.46   34.50
 -10   2   2  357.06   33.10
  10   2  -2  301.67   34.10
   8  -2  -2  662.73   65.09
  -8  -2   2  675.13   65.99
  -8  -2   2  675.63   65.99
   8   2  -2  674.13   65.99
  -8   2   2  654.53   65.19
  -8   2   2  640.44   65.19
   8   2  -2  673.03   65.99
  -6  -2   2 5056.59  490.35
   6   2  -2 5028.50  490.35
  -4  -2   2 6609.84  669.33
   4   2  -2 7163.88  669.33
  -2  -2   2 1924.01  178.48
  -2  -2   2 1936.61  178.48
  -2   2   2 1552.44  177.98
   2   2  -2 1921.81  178.48
   0  -2  -2 1545.35  156.88
   0   2   2 1675.23  156.98
   2  -2   2  370.26   38.70
  -2  -2  -2  359.96   38.50
   2  -2   2  442.16   38.90
   2   2   2  358.56   38.70
   2   2   2  353.96   38.60
  -2   2  -2  424.16   38.90
  -2   2  -2  382.46   38.90
  -4  -2  -2 1097.49   96.59
   4  -2   2  956.00   96.49
   4  -2   2  955.90   96.49
  -4  -2  -2  936.41   96.39
  -4   2  -2  898.81   96.39
   4   2   2  903.81   96.49
  -4   2  -2 1053.69   96.59
   4   2   2 1076.59   96.59
  -8  -2  -2 1649.04  147.99
   8  -2   2 1425.46  147.69
  -8  -2  -2 1440.26  147.89
   8  -2   2 1564.34  147.79
   8   2   2 1547.15  147.99
   8   2   2 1488.85  147.99
  -8   2  -2 1510.95  147.79
  -8   2  -2 1478.15  147.79
  10  -2   2  321.57   36.80
 -10  -2  -2  369.06   37.30
  10  -2   2  367.76   36.90
 -10   2  -2  363.66   37.00
  10   2   2  381.76   37.40
 -10   2  -2  369.56   36.90
 -12  -2  -2 3007.00  306.67
  12  -2   2 3382.06  306.57
  12  -2   2 3009.60  306.57
 -12  -2  -2 3212.98  306.87
 -12   2  -2 3264.47  306.57
  12   2   2 3149.78  306.77
 -12   2  -2 3076.49  306.57
  12   2   2 3079.19  306.77
  14  -2   2  859.41   82.69
 -14  -2  -2  882.91   83.09
 -14  -2  -2  818.02   83.09
  14  -2   2  785.32   82.49
 -14   2  -2  850.01   82.59
  14   2   2  873.81   83.09
 -14   2  -2  788.12   82.59
 -16  -2  -2  216.88   25.00
 -16  -2  -2  227.88   25.70
  16  -2   2  218.88   24.70
  16  -2   2  204.28   24.00
  16   2   2  230.58   25.30
  16   2   2  223.88   25.60
 -16   2  -2  210.78   24.20
 -16   2  -2  218.28   24.50
  18  -2   2   14.60    7.20
  18  -2   2   31.00    8.00
 -18  -2  -2    5.00    9.30
 -18  -2  -2   20.70    8.60
  18   2   2   17.20    9.00
  18   2   2    8.40    9.00
 -18   2  -2   19.50    7.80
 -18   2  -2   14.50    7.50
 -20  -2  -2  409.46   44.10
  20  -2   2  436.56   43.70
 -20  -2  -2  441.66   45.00
  20  -2   2  386.06   43.10
 -20   2  -2  411.36   43.50
  20   2   2  463.15   44.70
 -20   2  -2  406.16   43.30
 -22  -2  -2  354.46   36.10
  22  -2   2  301.17   34.40
  22  -2   2  316.27   34.60
 -22  -2  -2  354.46   35.40
 -22   2  -2  264.47   33.90
 -22   2  -2  307.27   34.40
  22   2   2  390.86   36.00
  22   2   2  300.17   35.00
 -24  -2  -2  681.83   65.99
  24  -2   2  599.24   64.89
  24  -2   2  626.44   64.99
 -24  -2  -2  692.73   65.59
  24   2   2  710.43   65.99
  24   2   2  681.43   65.69
 -24   2  -2  597.84   64.79
 -24   2  -2  569.94   64.49
  26  -2   2  390.96   43.50
 -26  -2  -2  388.16   44.20
 -26  -2  -2  366.76   44.70
  26  -2   2  425.76   43.80
 -26   2  -2  459.55   43.50
  26   2   2  404.56   44.80
  26   2   2  420.96   44.20
  28  -2   2   13.20    9.60
 -28  -2  -2   14.50   11.50
  28  -2   2   29.30   11.30
 -28  -2  -2   14.50   12.20
  28   2   2    2.40   12.30
  28   2   2   11.30   11.00
 -28   2  -2    0.90    9.50
 -28   2  -2   16.10    9.30
  30  -2   2   36.40   11.80
 -30  -2  -2   40.30   14.00
  30  -2   2   33.10   12.20
 -30  -2  -2   22.50   12.20
  30   2   2   32.70   13.30
 -30   2  -2   55.39   12.00
 -30   2  -2   13.60   10.80
  30   2   2   52.89   14.50
  32  -2   2   78.89   15.80
 -32  -2  -2   80.79   16.40
 -32  -2  -2  121.59   18.70
  32  -2   2   96.39   15.80
 -32   2  -2   91.09   15.90
  32   2   2  119.29   19.10
 -32   2  -2   75.09   14.90
  32   2   2   61.49   15.00
 -34  -2  -2   79.49   16.80
 -34  -2  -2   48.30   14.70
  34  -2   2   63.69   14.90
  34  -2   2   78.89   14.50
 -34   2  -2   68.09   14.80
 -34   2  -2   45.40   13.80
  34   2   2   45.50   16.90
  34   2   2   48.50   13.80
 -36  -2  -2    8.50   13.90
 -36  -2  -2    8.60   14.50
  36  -2   2   18.50   12.80
  36  -2   2   35.20   14.10
  36   2   2    5.40   12.40
 -36   2  -2   29.50   12.50
  36   2   2   22.90   15.60
 -36   2  -2   10.30   12.70
 -38  -2  -2   59.39   16.10
  38  -2   2   44.20   15.30
  38  -2   2   68.79   16.70
 -38  -2  -2   72.69   17.60
 -38   2  -2   75.79   16.60
  38   2   2   59.49   15.30
  38   2   2   78.69   18.80
  40  -2   2   64.49   16.70
 -40  -2  -2   62.09   17.50
 -40  -2  -2   87.89   17.70
  40  -2   2   61.99   15.80
 -40   2  -2   57.79   15.50
  40   2   2   62.69   18.10
 -40   2  -2   44.20   15.50
  40   2   2   66.29   15.70
 -42  -2  -2   42.80   16.60
 -42  -2  -2    3.20   13.30
  42  -2   2   11.10   14.70
  42  -2   2    4.60   12.60
  42   2   2   56.49   17.70
 -42   2  -2   11.10   12.80
 -42   2  -2   16.40   13.70
  42   2   2   31.90   14.50
 -44  -2  -2    4.40   15.40
 -44  -2  -2  -14.70   14.10
  44  -2   2  -10.40   13.90
  44  -2   2  -12.40   12.90
 -44   2  -2   14.10   13.30
 -44   2  -2    2.00   13.20
  44   2   2    0.40   13.70
  44   2   2  -15.60   16.00
  46  -2   2   -5.90   13.90
 -46  -2  -2   18.10   16.20
  46  -2   2  -11.60   14.60
 -46  -2  -2   -0.70   15.20
 -46   2  -2  -12.10   13.10
  46   2   2    9.40   14.00
  46   2   2   27.50   17.50
 -46   2  -2    6.50   13.80
  48  -2   2    4.50   15.10
 -48  -2  -2  -12.20   16.50
 -48  -2  -2   -0.10   16.30
 -48   2  -2  -15.10   13.50
  48   2   2  -36.00   22.50
  48   2   2    0.30   17.10
 -48   2  -2   -3.00   13.60
  50  -2   2  -16.20   15.10
 -50  -2  -2   17.60   18.20
 -50  -2  -2    0.30   16.50
 -50   2  -2   29.70   15.70
 -50   2  -2   19.80   14.70
  50   2   2   14.90   17.50
 -52  -2  -2   34.90   18.80
 -52  -2  -2   55.39   18.80
  52  -2   2   13.50   16.60
 -52   2  -2    5.80   15.40
 -52   2  -2    2.10   14.80
  52   2   2   26.00   18.60
  54  -2   2    0.80   16.10
 -54  -2  -2  -14.60   15.60
 -54   2  -2   28.80   17.50
 -54   2  -2   37.80   16.10
  54   2   2   14.50   18.80
  56  -2   2   -3.20   17.20
 -56  -2  -2   18.90   18.20
 -56   2  -2  -25.00   14.40
 -56   2  -2  -12.00   16.60
  56   2   2   28.60   19.70
  57  -3  -2   -7.10   14.60
 -57  -3   2   -6.00   19.10
 -57   3   2    4.20   14.80
  57   3  -2   -4.70   18.90
 -57   3   2   25.00   16.70
  55  -3  -2   44.00   16.20
 -55  -3   2   23.40   18.80
 -55   3   2   29.50   16.20
 -55   3   2   10.80   15.20
  55   3  -2   16.60   19.60
  53  -3  -2   21.80   15.60
 -53  -3   2   41.30   19.30
 -53  -3   2    5.60   18.00
 -53   3   2   29.80   15.20
  53   3  -2   40.60   19.50
 -53   3   2   19.90   14.40
 -51  -3   2   -6.30   17.00
  51  -3  -2    8.60   14.80
 -51  -3   2   -9.60   17.30
  51   3  -2   12.50   18.20
 -51   3   2    0.70   13.50
 -51   3   2  -17.10   12.70
 -49  -3   2   32.80   18.20
  49  -3  -2    0.80   13.70
 -49  -3   2   21.80   17.80
 -49   3   2   10.40   13.40
 -49   3   2   20.50   14.50
  49   3  -2   44.00   17.90
  47  -3  -2   12.40   13.30
  47  -3  -2   35.10   14.60
 -47  -3   2   19.50   17.10
 -47  -3   2   -5.30   17.00
  47   3  -2   31.70   17.70
 -47   3   2    9.00   13.00
 -47   3   2   16.90   13.80
  47   3  -2   11.40   14.60
  45  -3  -2   17.40   13.60
  45  -3  -2   25.00   14.60
 -45  -3   2   59.99   18.50
 -45  -3   2   34.00   16.30
  45   3  -2   16.30   17.20
 -45   3   2   19.00   13.20
  45   3  -2   43.00   15.30
 -45   3   2   39.80   14.10
  43  -3  -2   17.70   12.10
 -43  -3   2   22.80   14.60
  43  -3  -2   37.90   14.20
 -43  -3   2   29.40   16.70
  43   3  -2   38.70   14.70
  43   3  -2    6.70   16.40
 -43   3   2    6.60   12.50
 -43   3   2    9.40   12.20
  41  -3  -2   29.50   12.40
  41  -3  -2   33.20   13.40
 -41  -3   2   15.30   14.50
 -41  -3   2   17.00   16.40
 -41   3   2   35.00   13.00
 -41   3   2   29.30   12.80
  41   3  -2   42.80   14.10
  41   3  -2   42.00   16.90
  39  -3  -2  177.88   24.30
  39  -3  -2  160.58   23.80
 -39  -3   2  174.38   25.50
 -39  -3   2  197.28   27.30
 -39   3   2  200.48   24.30
  39   3  -2  186.18   25.50
  39   3  -2  235.68   27.80
 -39   3   2  185.78   24.40
  37  -3  -2   57.59   13.70
  37  -3  -2   35.90   12.70
 -37  -3   2   38.70   15.30
 -37  -3   2   30.00   16.80
 -37   3   2   36.30   12.90
  37   3  -2   65.09   17.70
 -35  -3   2  147.59   23.40
  35  -3  -2  173.18   21.90
  35  -3  -2  165.08   21.60
 -35  -3   2  184.78   25.10
 -35   3   2  158.28   21.10
  35   3  -2  120.59   22.60
  35   3  -2  191.38   25.30
  33  -3  -2  444.56   44.20
 -33  -3   2  328.07   44.90
 -33  -3   2  466.55   47.00
  33  -3  -2  381.46   43.60
  33   3  -2  355.56   44.80
 -33   3   2  403.36   43.40
  33   3  -2  493.55   47.10
 -33   3   2  400.26   43.90
 -31  -3   2  415.16   49.10
  31  -3  -2  474.35   47.70
 -31  -3   2  466.65   50.29
  31  -3  -2  493.75   48.00
  31   3  -2  389.36   48.90
 -31   3   2  505.95   48.10
 -31   3   2  400.16   47.20
  31   3  -2  484.05   50.49
  29  -3  -2  114.09   17.20
 -29  -3   2  129.19   19.00
  29  -3  -2  114.19   17.80
 -29  -3   2  155.08   20.20
 -29   3   2  166.18   18.20
 -29   3   2  101.29   16.80
  29   3  -2  155.88   20.40
  29   3  -2  146.49   20.10
 -27  -3   2  197.38   23.00
  27  -3  -2  139.99   19.70
  27  -3  -2  160.48   20.40
 -27  -3   2  195.58   22.20
  27   3  -2  194.18   23.00
  27   3  -2  197.88   22.30
 -27   3   2  140.39   19.90
 -27   3   2  144.79   19.80
  25  -3  -2  690.23   72.99
 -25  -3   2  734.63   74.79
 -25  -3   2  761.32   74.69
  25  -3  -2  711.83   73.29
  25   3  -2  749.82   74.59
  25   3  -2  707.53   74.29
 -25   3   2  765.22   73.19
  23  -3  -2  573.14   62.09
 -23  -3   2  644.54   63.49
 -23  -3   2  681.23   64.19
  23  -3  -2  617.34   62.29
 -23   3   2  527.85   61.99
  23   3  -2  638.44   63.59
  23   3  -2  696.83   64.09
 -23   3   2  630.44   62.39
  21  -3  -2  233.18   27.70
  21  -3  -2  247.48   27.80
 -21  -3   2  266.57   30.40
 -21  -3   2  277.27   29.90
 -21   3   2  218.78   27.70
  21   3  -2  284.87   30.20
  21   3  -2  310.37   30.20
 -21   3   2  253.17   27.80
 -19  -3   2   55.69   12.20
  19  -3  -2   80.29   10.80
 -19  -3   2   75.39   13.50
  19  -3  -2   77.39   11.10
  19   3  -2   87.29   13.20
 -19   3   2   71.19   10.50
 -19   3   2   64.49   10.80
  19   3  -2   64.19   12.40
 -17  -3   2  232.18   24.40
  17  -3  -2  159.28   21.90
  17  -3  -2  174.38   22.40
 -17  -3   2  235.88   25.10
  17   3  -2  245.18   24.70
  17   3  -2  237.78   24.80
 -17   3   2  193.98   22.30
 -17   3   2  183.98   22.10
  15  -3  -2 2616.44  274.67
  15  -3  -2 2813.92  274.67
 -15  -3   2 2742.23  275.37
 -15  -3   2 3101.19  275.47
 -15   3   2 2728.83  274.67
  15   3  -2 2745.83  275.27
  15   3  -2 2816.72  275.37
 -15   3   2 3010.10  274.77
  13  -3  -2  126.09   14.90
 -13  -3   2   92.49   15.30
  13  -3  -2  128.49   15.00
 -13  -3   2  112.69   15.70
  13   3  -2  111.29   15.70
 -13   3   2  138.59   15.10
 -13   3   2  160.48   15.20
  13   3  -2   95.49   15.30
 -11  -3   2  762.22   70.79
  11  -3  -2  698.53   69.79
 -11  -3   2  714.83   70.69
  11  -3  -2  646.44   69.69
  11   3  -2  690.83   70.69
 -11   3   2  757.02   69.89
  11   3  -2  711.03   70.79
 -11   3   2  696.13   69.89
  -9  -3   2   56.79   11.40
  -9  -3   2   74.99   12.00
   9  -3  -2   74.39   10.00
   9  -3  -2   87.59   10.10
  -9   3   2   79.09   10.10
   9   3  -2   90.39   12.30
  -9   3   2  106.39   11.60
   9   3  -2   75.59   11.90
  -7  -3   2  144.49   16.50
   7  -3  -2  122.39   15.40
   7  -3  -2  117.99   15.40
  -7  -3   2  140.89   16.70
  -7   3   2  125.49   15.70
   7   3  -2  141.59   16.60
  -7   3   2  162.68   15.80
   7   3  -2  158.18   18.00
   5  -3  -2 1036.10  104.79
  -5  -3   2 1153.48  105.69
  -5  -3   2 1073.09  105.39
   5  -3  -2 1021.50  104.79
   5   3  -2 1133.29  105.49
  -5   3   2 1051.89  104.89
  -5   3   2 1005.70  104.79
   5   3  -2 1125.09  105.49
   3  -3  -2  711.73   73.79
  -3  -3   2  686.03   74.39
   3  -3  -2  746.43   73.89
  -3  -3   2  761.22   74.59
   3   3  -2  747.23   74.49
  -3   3   2  755.22   73.99
  -3   3   2  764.12   73.99
   3   3  -2  850.01   74.69
   1  -3  -2 2631.84  271.47
  -1  -3   2 2808.92  271.77
  -1  -3   2 2925.31  271.87
   1  -3  -2 2681.43  271.47
  -1   3   2 2798.62  271.57
  -1   3   2 2749.23  271.57
   1   3  -2 2939.81  271.87
  -1  -3  -2    4.20    5.90
   1  -3   2   34.60    6.70
   1  -3   2   23.30    7.00
  -1   3  -2   21.60    6.60
  -1   3  -2   16.30    6.70
   1   3   2    3.90    6.60
   3  -3   2 2085.89  200.88
  -3  -3  -2 2066.19  200.88
   3  -3   2 1964.90  200.88
  -3  -3  -2 1854.71  200.78
  -3   3  -2 2318.07  200.98
   3   3   2 2002.70  200.88
  -3   3  -2 1980.80  200.88
   3   3   2 2206.48  200.88
   5  -3   2  568.34   53.99
  -5  -3  -2  497.85   53.99
  -5  -3  -2  538.65   53.99
   5  -3   2  526.45   53.89
  -5   3  -2  521.55   53.89
  -5   3  -2  548.05   53.99
   5   3   2  517.65   53.99
   5   3   2  600.54   54.19
  -7  -3  -2  532.15   51.69
  -7  -3  -2  504.55   51.49
   7  -3   2  462.85   51.29
   7  -3   2  510.35   51.29
   7   3   2  535.85   51.79
  -7   3  -2  503.95   51.49
   7   3   2  538.15   51.79
  -7   3  -2  517.45   51.39
   9  -3   2  180.28   20.60
   9  -3   2  169.18   20.20
  -9   3  -2  168.98   20.60
  -9   3  -2  192.08   20.70
  11  -3   2  209.88   24.00
  11  -3   2  216.08   24.30
 -11   3  -2  235.28   24.50
 -11   3  -2  211.58   24.30
 -13  -3  -2  843.62   79.99
  13  -3   2  768.82   79.59
 -13   3  -2  736.73   79.59
 -13   3  -2  867.81   79.79
  15  -3   2  225.78   25.20
  15  -3   2  215.78   25.00
 -15   3  -2  226.18   25.10
 -15   3  -2  218.48   25.20
  17  -3   2  401.46   47.70
 -17  -3  -2  541.55   49.00
  17  -3   2  473.75   48.20
 -17  -3  -2  540.25   49.20
 -17   3  -2  397.66   47.60
 -17   3  -2  431.66   47.80
  17   3   2  553.64   49.10
  19  -3   2   16.50    7.90
  19  -3   2   24.00    9.10
 -19   3  -2   18.30    7.90
 -19   3  -2   14.60    7.90
 -21  -3  -2  209.98   24.70
  21  -3   2  199.28   23.50
 -21  -3  -2  214.88   26.30
  21  -3   2  200.58   23.60
 -21   3  -2  186.48   23.20
  21   3   2  261.37   26.90
  21   3   2  201.18   24.60
 -21   3  -2  184.38   23.10
 -23  -3  -2   69.59   13.70
  23  -3   2   42.90   11.10
 -23  -3  -2   63.59   12.90
  23  -3   2   47.20   11.70
 -23   3  -2   74.09   11.50
 -23   3  -2   54.39   11.50
  23   3   2   49.50   12.10
  23   3   2   73.09   13.70
 -25  -3  -2   11.50   11.80
  25  -3   2   12.60    9.30
 -25  -3  -2    8.10   10.80
  25  -3   2    0.40    9.50
 -25   3  -2   14.30    9.90
  25   3   2    4.90   11.80
  25   3   2    7.60   10.00
 -25   3  -2    9.70    9.40
  27  -3   2  651.73   70.69
  27  -3   2  690.63   70.99
 -27  -3  -2  727.83   72.09
 -27  -3  -2  767.22   72.09
  27   3   2  772.92   72.59
 -27   3  -2  707.83   70.89
 -27   3  -2  596.54   70.39
  29  -3   2   69.49   14.10
  29  -3   2   83.99   14.90
 -29  -3  -2  101.79   16.60
 -29  -3  -2   58.19   14.90
  29   3   2   73.49   14.40
 -29   3  -2   51.89   14.10
 -29   3  -2   33.30   12.90
  29   3   2   95.09   17.00
  31  -3   2  145.99   21.20
  31  -3   2  130.29   20.40
 -31  -3  -2  207.38   23.80
 -31  -3  -2  146.19   21.20
 -31   3  -2  173.38   21.20
  31   3   2  130.89   20.90
 -31   3  -2  121.19   20.10
  31   3   2  192.98   23.90
 -33  -3  -2  255.17   32.40
  33  -3   2  251.97   32.80
  33  -3   2  268.27   33.70
 -33  -3  -2  299.07   33.90
 -33   3  -2  265.07   33.10
  33   3   2  297.67   34.20
  33   3   2  263.47   33.60
 -33   3  -2  272.77   31.80
 -35  -3  -2   15.00   14.80
  35  -3   2    8.10   12.70
 -35  -3  -2   22.40   13.30
  35  -3   2   14.00   12.30
 -35   3  -2   14.60   12.50
 -35   3  -2   21.00   12.30
  35   3   2   18.00   12.70
  35   3   2    1.70   15.50
 -37  -3  -2  -16.60   14.60
  37  -3   2    1.10   11.70
  37  -3   2  -13.50   12.60
 -37  -3  -2    9.00   13.80
 -37   3  -2   18.80   12.50
 -37   3  -2   -0.80   12.30
  37   3   2  -12.10   12.40
  37   3   2   -8.70   15.90
  39  -3   2   26.00   14.40
  39  -3   2   62.99   14.80
 -39  -3  -2   50.29   15.70
 -39  -3  -2   97.49   18.00
 -39   3  -2   49.90   14.80
  39   3   2   25.50   13.60
 -39   3  -2   54.69   14.90
  39   3   2   54.19   17.80
 -41  -3  -2   84.29   20.70
  41  -3   2  105.99   19.30
  41  -3   2   84.49   18.00
 -41  -3  -2  124.49   22.00
 -41   3  -2   87.39   18.10
  41   3   2  116.79   22.70
  41   3   2  112.69   20.10
 -43  -3  -2   15.80   16.60
 -43  -3  -2   30.20   17.80
  43  -3   2   11.10   13.30
  43  -3   2   22.50   14.50
  43   3   2  -18.00   16.30
 -43   3  -2   25.90   13.90
  43   3   2   -1.10   14.00
 -45  -3  -2   69.49   19.50
  45  -3   2   60.29   17.10
 -45  -3  -2   85.69   19.90
  45  -3   2   42.60   17.10
 -45   3  -2   65.39   16.30
 -45   3  -2   82.89   17.20
  45   3   2   68.69   20.30
  45   3   2   60.29   17.80
 -47  -3  -2   59.39   20.40
 -47  -3  -2   66.59   18.60
  47  -3   2   34.70   16.50
 -47   3  -2   60.89   16.90
  47   3   2   56.59   19.20
 -47   3  -2   54.89   16.60
  47   3   2   29.40   19.10
  49  -3   2   40.50   17.30
 -49  -3  -2   16.70   17.00
 -49  -3  -2   45.50   19.40
 -49   3  -2    2.70   13.90
  49   3   2   17.00   18.10
 -49   3  -2   15.30   15.10
  51  -3   2   75.19   19.00
 -51  -3  -2   63.99   19.70
 -51   3  -2   76.49   17.70
 -51   3  -2   37.80   17.30
  51   3   2   19.30   19.10
  53  -3   2   23.20   16.20
 -53  -3  -2   31.70   18.90
 -53   3  -2   -4.80   15.60
  53   3   2  -18.00   17.40
 -53   3  -2   -6.20   14.20
 -55  -3  -2   17.60   19.20
  55  -3   2    2.10   16.60
  55   3   2   20.30   19.30
 -55   3  -2  -16.80   14.70
 -55   3  -2    3.20   16.80
  56  -4  -2   59.39   18.40
 -56   4   2   94.89   20.20
 -56   4   2   82.79   18.60
  56   4  -2   95.19   24.90
  54  -4  -2   10.10   14.70
 -54  -4   2   10.10   19.00
  54   4  -2   24.20   19.20
 -54   4   2   14.90   15.50
 -54   4   2   18.80   14.30
 -52  -4   2  -15.50   17.60
  52  -4  -2   -5.70   14.50
  52   4  -2   19.20   19.60
 -52   4   2   31.60   14.70
 -52   4   2   32.90   14.90
  50  -4  -2   29.90   15.00
 -50  -4   2   73.19   21.10
  50   4  -2   62.69   20.20
 -50   4   2   54.49   15.20
 -50   4   2   28.50   15.50
 -48  -4   2   55.99   20.00
 -48  -4   2   45.70   20.10
  48  -4  -2   50.59   16.00
  48   4  -2   15.90   18.40
 -48   4   2   46.70   15.20
 -48   4   2   22.60   14.50
  46  -4  -2   37.10   15.60
 -46  -4   2   45.30   19.20
 -46  -4   2   60.59   19.60
  46  -4  -2   35.90   14.00
 -46   4   2   71.39   15.70
 -46   4   2   34.70   14.40
  46   4  -2   78.09   18.80
  46   4  -2   55.39   19.30
  44  -4  -2   61.79   16.30
  44  -4  -2   79.79   16.30
 -44  -4   2  115.19   21.80
 -44  -4   2   78.99   20.40
 -44   4   2   68.69   16.10
 -44   4   2   71.09   16.30
  44   4  -2  106.69   21.20
  44   4  -2  101.29   19.70
  42  -4  -2   -2.80   11.10
  42  -4  -2   15.90   12.70
 -42  -4   2   16.90   17.10
 -42  -4   2  -16.60   16.10
 -42   4   2    6.50   12.10
  42   4  -2    0.00   16.40
 -40  -4   2   42.70   17.90
  40  -4  -2   22.90   13.10
  40  -4  -2   27.30   12.30
 -40  -4   2   36.50   16.20
 -40   4   2   36.10   12.90
  40   4  -2   43.80   17.20
 -38  -4   2   40.80   17.20
 -38  -4   2   25.30   15.30
  38  -4  -2   26.40   12.90
  38  -4  -2   54.49   13.00
  38   4  -2   22.40   14.30
  38   4  -2   34.10   16.90
 -38   4   2   46.90   13.00
 -38   4   2   44.10   12.80
  36  -4  -2   95.39   17.50
 -36  -4   2  102.79   22.00
  36  -4  -2   93.19   17.70
 -36  -4   2  129.79   21.00
  36   4  -2  155.78   21.10
 -36   4   2  112.29   18.00
  36   4  -2  164.48   22.80
 -36   4   2  124.29   18.80
 -34  -4   2  421.56   50.69
 -34  -4   2  496.55   52.29
  34  -4  -2  457.15   49.00
  34  -4  -2  483.25   48.80
  34   4  -2  512.25   52.49
 -34   4   2  391.46   48.80
 -34   4   2  484.65   48.80
  34   4  -2  409.96   50.19
  32  -4  -2   54.69   12.80
  32  -4  -2   34.30   11.90
 -32  -4   2   21.20   13.60
 -32  -4   2   37.70   16.20
 -32   4   2   46.30   12.30
  32   4  -2   33.00   13.80
 -32   4   2   31.80   11.80
  32   4  -2   38.40   15.90
 -30  -4   2   78.89   15.40
  30  -4  -2   44.90   13.60
  30  -4  -2   29.20   12.60
 -30  -4   2   80.99   17.90
  30   4  -2  100.59   17.80
  30   4  -2   79.49   15.60
 -30   4   2   70.39   13.70
 -30   4   2   60.39   12.70
  28  -4  -2   47.30   11.70
  28  -4  -2   51.39   12.00
 -28  -4   2   50.99   16.20
 -28  -4   2   70.99   14.90
  28   4  -2   60.69   14.10
  28   4  -2   86.69   16.10
 -28   4   2   68.09   12.60
 -28   4   2   32.10   11.30
 -26  -4   2   43.90   13.30
  26  -4  -2   50.19   11.00
  26  -4  -2   45.20   10.40
 -26  -4   2   34.10   14.30
  26   4  -2   14.70   12.00
 -26   4   2   39.60   10.00
  26   4  -2   43.90   14.20
 -26   4   2   57.99   10.90
 -24  -4   2  557.54   55.59
  24  -4  -2  548.45   53.79
  24  -4  -2  491.25   53.49
 -24  -4   2  543.85   56.29
  24   4  -2  546.35   56.19
 -24   4   2  537.85   53.59
  24   4  -2  442.46   54.79
 -24   4   2  536.35   53.69
  22  -4  -2   45.10    9.90
 -22  -4   2   21.40   12.50
 -22  -4   2   37.80   12.00
  22  -4  -2   49.99    8.90
 -22   4   2   29.40    9.30
  22   4  -2   26.40   10.60
  22   4  -2   17.90   11.80
 -22   4   2   28.90    9.20
  20  -4  -2   10.10    7.20
  20  -4  -2    2.80    8.10
 -20  -4   2   25.90   11.40
 -20  -4   2   10.60    9.80
 -20   4   2   14.60    7.40
  20   4  -2    7.80    9.00
 -20   4   2   16.40    7.60
  20   4  -2   29.10   11.00
  18  -4  -2   40.70   10.10
  18  -4  -2   44.70    9.40
 -18  -4   2   58.79   12.00
 -18  -4   2   72.09   13.00
  18   4  -2   59.29   11.50
 -18   4   2   58.09   10.10
 -18   4   2   57.19    9.90
  18   4  -2   81.59   12.60
 -16  -4   2  472.45   46.80
 -16  -4   2  466.75   46.60
  16  -4  -2  410.36   45.00
  16  -4  -2  464.75   44.90
  16   4  -2  358.66   45.90
 -16   4   2  472.75   45.20
 -16   4   2  421.26   45.00
  16   4  -2  487.45   46.70
 -14  -4   2  285.17   32.70
  14  -4  -2  281.37   30.20
  14  -4  -2  275.97   30.00
 -14  -4   2  275.07   31.80
 -14   4   2  304.67   30.50
  14   4  -2  291.27   32.80
 -14   4   2  337.17   30.70
  14   4  -2  231.78   31.20
 -12  -4   2  107.69   16.80
  12  -4  -2  117.99   14.50
  12  -4  -2  129.19   14.90
 -12  -4   2  118.69   16.50
 -12   4   2  141.69   16.10
 -12   4   2  136.89   15.20
  12   4  -2  117.19   16.40
  12   4  -2   91.99   15.70
  10  -4  -2  989.90   98.69
  10  -4  -2  983.20   98.69
 -10  -4   2  987.10   99.79
 -10  -4   2  990.40   99.69
  10   4  -2 1048.30   99.79
 -10   4   2 1103.39   98.89
 -10   4   2 1003.10   98.79
  10   4  -2  923.81   99.59
  -8  -4   2   72.39   13.90
   8  -4  -2  111.39   12.30
   8  -4  -2   94.69   12.00
  -8  -4   2   79.59   13.50
  -8   4   2  123.19   12.70
   8   4  -2   66.59   13.50
  -8   4   2  109.69   12.60
   8   4  -2   73.49   13.60
   6  -4  -2  121.59   13.30
  -6  -4   2  106.59   14.60
  -6  -4   2  102.89   14.90
   6  -4  -2  112.39   13.10
   6   4  -2   78.29   14.40
   6   4  -2   91.79   14.50
  -6   4   2  104.89   13.30
  -6   4   2  117.89   13.30
  -4  -4   2  227.58   27.90
   4  -4  -2  279.97   26.50
   4  -4  -2  252.27   26.40
  -4  -4   2  209.88   27.40
   4   4  -2  270.77   28.00
  -4   4   2  218.88   26.70
  -4   4   2  286.97   26.80
   4   4  -2  222.08   27.90
   2  -4  -2  439.56   40.40
  -2  -4   2  355.16   40.90
   2  -4  -2  378.66   40.20
  -2  -4   2  392.06   41.10
  -2   4   2  391.56   40.50
   2   4  -2  368.06   41.10
   2   4  -2  422.66   41.10
  -2   4   2  408.36   40.50
   0  -4   2  431.16   46.90
   0  -4  -2  425.46   46.40
   0  -4  -2  470.75   46.70
   0  -4   2  447.66   47.00
   0   4  -2  522.85   47.30
   0   4   2  441.96   46.70
   0   4  -2  451.15   47.00
   0   4   2  491.75   46.70
  -2  -4  -2 1413.36  140.99
   2  -4   2 1406.06  140.99
  -2  -4  -2 1389.86  140.89
   2  -4   2 1374.46  140.99
  -2   4  -2 1554.14  141.19
  -2   4  -2 1460.35  141.09
   2   4   2 1469.15  140.99
   2   4   2 1438.66  141.09
   4  -4   2  233.28   31.70
  -4  -4  -2  289.67   31.40
   4  -4   2  266.77   31.40
  -4  -4  -2  359.56   32.10
   4   4   2  323.37   32.30
  -4   4  -2  311.67   31.80
   4   4   2  336.97   32.00
  -4   4  -2  266.87   31.60
   6  -4   2  140.89   18.60
   6  -4   2  123.59   18.50
  -6  -4  -2  190.08   20.50
  -6  -4  -2  180.88   19.90
   6   4   2  200.78   20.50
  -6   4  -2  160.98   19.10
  -6   4  -2  154.08   19.00
   6   4   2  184.68   21.00
   8  -4   2  180.08   21.00
   8  -4   2  159.88   21.20
  -8   4  -2  193.18   21.40
  -8   4  -2  178.88   21.20
  10  -4   2  212.08   23.60
  10  -4   2  184.48   23.90
 -10   4  -2  187.98   23.80
 -10   4  -2  246.28   24.20
 -12  -4  -2   95.69   13.30
  12  -4   2  103.69   13.60
 -12  -4  -2   89.49   13.70
  12  -4   2   71.09   12.40
  12   4   2   88.89   13.50
 -12   4  -2   97.19   13.90
  12   4   2  102.59   13.80
  14  -4   2  342.27   39.00
  14  -4   2  335.27   39.20
 -14  -4  -2  421.56   40.20
 -14  -4  -2  446.76   40.20
 -14   4  -2  387.76   39.60
  14   4   2  337.77   39.40
 -16  -4  -2  495.25   48.40
  16  -4   2  455.95   47.40
 -16  -4  -2  512.95   48.00
  16  -4   2  487.85   47.60
 -16   4  -2  486.85   47.80
 -16   4  -2  383.56   47.00
  16   4   2  407.06   48.00
  18  -4   2   59.19   11.70
 -18  -4  -2   50.79   11.60
 -18  -4  -2   57.99   12.60
  18  -4   2   53.79   10.70
 -18   4  -2   37.50   10.00
  18   4   2   74.49   12.70
  18   4   2   45.10   11.20
 -18   4  -2   45.20   10.60
  20  -4   2  342.97   36.30
  20  -4   2  303.17   35.40
 -20   4  -2  307.87   35.70
  20   4   2  397.36   37.00
 -20   4  -2  297.57   35.30
 -22  -4  -2  117.39   18.90
 -22  -4  -2  121.29   18.10
  22  -4   2  120.99   17.30
  22  -4   2  109.19   16.20
 -22   4  -2  112.29   16.40
  22   4   2   98.09   17.10
  22   4   2  156.08   19.90
 -22   4  -2  125.69   16.90
 -24  -4  -2  203.28   23.50
  24  -4   2  160.48   21.20
 -24  -4  -2  171.38   22.20
  24  -4   2  141.19   20.30
  24   4   2  142.29   21.40
 -24   4  -2  182.18   21.10
 -24   4  -2  124.59   20.10
  24   4   2  208.88   23.90
 -26  -4  -2  212.18   25.20
  26  -4   2  198.28   23.30
  26  -4   2  165.08   22.20
 -26  -4  -2  215.08   25.40
  26   4   2  146.29   23.50
 -26   4  -2  146.39   21.90
  26   4   2  210.78   25.30
 -26   4  -2  189.68   22.90
  28  -4   2  192.18   24.20
 -28  -4  -2  225.88   27.00
  28  -4   2  177.18   23.40
 -28  -4  -2  215.68   25.80
  28   4   2  188.28   25.10
  28   4   2  216.78   26.60
 -28   4  -2  167.68   23.60
 -28   4  -2  176.38   23.70
 -30  -4  -2   45.70   17.00
 -30  -4  -2   60.69   15.30
  30  -4   2   59.29   14.30
  30  -4   2   57.79   13.80
 -30   4  -2   66.49   14.20
 -30   4  -2   43.10   13.50
  30   4   2   34.80   16.90
 -32  -4  -2   27.60   16.30
  32  -4   2   16.40   13.10
  32  -4   2  -10.80   11.10
 -32  -4  -2   18.70   13.20
 -32   4  -2    5.20   11.70
 -32   4  -2    6.80   11.80
  32   4   2    3.90   15.50
 -34  -4  -2   18.20   15.30
  34  -4   2   51.49   14.20
  34  -4   2   39.40   14.60
 -34  -4  -2   40.50   17.20
 -34   4  -2   39.10   13.70
 -34   4  -2   80.29   14.80
  34   4   2   48.10   17.60
  34   4   2   46.50   14.60
  36  -4   2   67.99   14.70
 -36  -4  -2   52.69   18.40
  36  -4   2   70.09   16.00
 -36  -4  -2   33.40   16.10
 -36   4  -2   38.30   13.60
 -36   4  -2   59.29   14.60
  36   4   2   36.50   15.30
  36   4   2   57.59   18.30
  38  -4   2  127.49   21.80
 -38  -4  -2  142.89   24.50
 -38  -4  -2  218.38   26.40
  38  -4   2  156.18   22.10
  38   4   2  131.59   23.80
  38   4   2  201.98   26.00
 -38   4  -2  137.09   22.20
 -38   4  -2  118.29   21.20
 -40  -4  -2    0.80   16.20
  40  -4   2   37.80   14.40
 -40  -4  -2   28.50   17.30
  40  -4   2    8.10   13.40
  40   4   2    4.80   17.50
  40   4   2   42.50   16.20
 -40   4  -2   35.80   13.60
 -40   4  -2   13.70   13.10
 -42  -4  -2   47.10   19.40
  42  -4   2   54.09   15.90
 -42  -4  -2    9.20   18.00
  42  -4   2   24.70   15.10
 -42   4  -2   63.19   15.10
  42   4   2    8.30   15.80
  42   4   2   33.40   19.40
 -42   4  -2   47.70   15.70
  44  -4   2   13.20   15.30
  44  -4   2   55.39   26.90
 -44  -4  -2   14.80   18.70
 -44  -4  -2   23.60   19.40
 -44   4  -2   41.10   15.70
  44   4   2   65.19   19.80
  44   4   2   -1.20   15.10
 -44   4  -2   29.30   14.20
 -46  -4  -2  -28.90   16.90
 -46  -4  -2   -7.80   17.90
  46  -4   2  -15.00   14.20
  46   4   2   20.00   18.10
  46   4   2   22.40   19.40
 -46   4  -2    8.90   14.30
 -48  -4  -2   30.90   18.70
  48  -4   2    5.10   15.90
 -48   4  -2   21.10   15.30
  48   4   2   32.20   19.40
  50  -4   2   42.40   17.20
 -50  -4  -2   49.50   20.20
  50   4   2   50.99   20.50
 -50   4  -2   41.10   16.30
 -50   4  -2   61.09   17.10
  52  -4   2   32.40   17.70
 -52  -4  -2   34.20   19.70
 -52   4  -2   21.70   15.70
 -52   4  -2   42.40   17.30
  52   4   2   42.40   20.50
 -54  -4  -2   15.20   19.80
  54  -4   2   26.00   17.40
 -54   4  -2   -2.00   15.40
 -54   4  -2    3.80   17.30
  54   4   2    6.50   19.60
  53  -5  -2    9.90   14.60
 -53  -5   2   21.50   21.30
  53   5  -2  -14.10   19.20
 -53   5   2   14.10   14.20
 -53   5   2  -11.10   13.90
 -51  -5   2   -0.40   19.70
  51  -5  -2   -3.20   14.50
  51   5  -2   14.70   19.90
 -51   5   2   16.50   14.20
 -51   5   2   -5.70   13.40
 -49  -5   2   -1.90   19.60
  49  -5  -2    0.60   13.70
 -49   5   2   10.40   13.40
 -49   5   2   -7.30   13.00
  49   5  -2  -13.80   18.40
 -47  -5   2   51.09   20.40
  47  -5  -2    0.30   13.60
  47   5  -2   15.20   19.10
 -47   5   2   15.50   13.50
 -47   5   2   24.20   14.10
 -45  -5   2  -22.30   18.00
 -45  -5   2  -18.20   19.30
  45  -5  -2    6.10   13.20
 -45   5   2   31.50   13.50
  45   5  -2    6.80   18.80
  43  -5  -2   13.10   11.90
 -43  -5   2  -10.60   17.90
 -43  -5   2   37.20   19.60
  43  -5  -2   14.00   13.20
  43   5  -2   39.10   19.80
 -43   5   2   20.30   13.00
  41  -5  -2   29.90   14.30
 -41  -5   2   98.89   20.80
 -41  -5   2   63.59   21.20
  41  -5  -2   60.19   14.20
  41   5  -2   75.09   20.40
 -41   5   2   56.89   15.10
 -41   5   2   71.39   15.60
  41   5  -2   73.09   19.10
 -39  -5   2   26.70   19.20
  39  -5  -2   23.40   11.60
  39  -5  -2   23.50   12.70
 -39  -5   2   64.59   18.40
 -39   5   2   12.60   12.20
  39   5  -2   26.90   17.10
  39   5  -2    8.20   17.60
 -39   5   2    2.90   12.10
 -37  -5   2   14.00   17.80
 -37  -5   2   43.50   17.30
  37  -5  -2   35.30   12.50
  37  -5  -2   30.50   12.80
  37   5  -2   40.50   15.60
 -37   5   2   28.40   12.60
  37   5  -2   31.30   17.40
 -37   5   2   36.30   12.40
 -35  -5   2   -2.30   14.20
  35  -5  -2   18.30   10.80
  35  -5  -2   22.80   12.10
 -35  -5   2   20.50   17.20
 -35   5   2   38.50   11.90
  35   5  -2   36.00   14.50
  35   5  -2   19.20   16.40
 -35   5   2   14.30   10.90
  33  -5  -2   45.40   12.80
 -33  -5   2   40.90   18.00
  33  -5  -2   48.50   11.50
 -33  -5   2   25.60   14.70
 -33   5   2   14.80   11.50
  33   5  -2   23.10   16.60
  33   5  -2   56.79   15.80
 -33   5   2   27.80   11.70
 -31  -5   2   49.50   15.00
  31  -5  -2   32.60   11.80
 -31  -5   2   58.79   18.00
  31  -5  -2   46.00   12.80
  31   5  -2   47.50   16.70
 -31   5   2   31.70   12.50
  31   5  -2   35.50   14.90
 -31   5   2   69.39   13.10
  29  -5  -2  147.49   21.70
  29  -5  -2  193.28   22.60
 -29  -5   2  225.08   27.60
 -29  -5   2  138.49   23.80
 -29   5   2  189.08   22.30
  29   5  -2  182.68   25.70
 -29   5   2  200.18   22.80
  29   5  -2  145.79   24.20
  27  -5  -2   62.09   13.10
  27  -5  -2   73.19   13.50
 -27  -5   2   61.49   17.70
 -27  -5   2   55.39   16.00
 -27   5   2   72.19   13.80
  27   5  -2   62.79   16.10
 -27   5   2   62.89   13.00
  27   5  -2   82.39   17.50
  25  -5  -2   41.20   11.00
 -25  -5   2   28.00   15.00
 -25  -5   2   33.70   14.30
  25  -5  -2   36.50   11.40
  25   5  -2   41.90   13.50
  25   5  -2   60.79   14.80
 -25   5   2   33.40   10.90
 -25   5   2   32.20   11.30
 -23  -5   2  100.49   19.80
  23  -5  -2  133.99   16.50
  23  -5  -2  124.89   16.90
 -23  -5   2  108.89   19.00
  23   5  -2  134.09   19.20
 -23   5   2  107.59   16.50
 -23   5   2  120.39   16.50
  23   5  -2  143.69   19.70
 -21  -5   2   92.99   17.50
 -21  -5   2  101.99   16.80
  21  -5  -2  122.19   15.20
  21  -5  -2   94.89   14.00
  21   5  -2   82.19   17.20
 -21   5   2   96.39   14.60
  21   5  -2   66.29   15.80
 -21   5   2  104.39   14.50
 -19  -5   2   64.29   13.90
  19  -5  -2   62.79   11.20
  19  -5  -2   40.00   10.30
 -19   5   2   50.59   11.00
  19   5  -2   70.19   13.30
 -19   5   2   44.50   10.70
  17  -5  -2   65.99   10.90
 -17  -5   2   55.59   13.70
 -17  -5   2   49.60   14.10
  17  -5  -2   62.09   11.30
 -17   5   2   58.39   11.20
 -17   5   2   81.19   11.80
  17   5  -2   57.39   14.10
  17   5  -2   35.30   12.80
  15  -5  -2  418.86   41.70
 -15  -5   2  416.56   43.40
 -15  -5   2  398.76   44.00
  15  -5  -2  390.26   41.70
 -15   5   2  453.45   42.30
  15   5  -2  333.77   43.00
  15   5  -2  430.06   44.50
 -15   5   2  377.06   41.70
 -13  -5   2  101.19   16.50
  13  -5  -2  129.89   14.80
  13  -5  -2  124.19   14.70
 -13  -5   2  108.09   17.20
 -13   5   2  114.99   14.60
  13   5  -2  122.59   17.10
  13   5  -2   71.59   15.30
  11  -5  -2   30.40    8.10
 -11  -5   2   23.40    9.90
  11  -5  -2   35.20    8.50
 -11  -5   2    8.00   11.10
  11   5  -2    5.90    9.50
  11   5  -2   29.00   10.90
 -11   5   2   44.60    8.60
 -11   5   2   20.50    8.30
   9  -5  -2  129.69   14.70
   9  -5  -2  103.89   14.30
  -9   5   2  137.89   15.10
  -9   5   2   80.79   14.20
   7  -5  -2  831.42   80.19
   7  -5  -2  772.92   80.09
  -7   5   2  743.73   80.19
   7   5  -2  845.42   81.09
  -7   5   2  852.31   80.29
   5  -5  -2  216.18   23.60
   5  -5  -2  205.78   23.80
  -5  -5   2  165.48   23.60
  -5   5   2  225.58   23.90
   5   5  -2  196.28   25.40
   5   5  -2  224.68   26.40
  -5   5   2  200.18   24.00
  -3  -5   2  265.47   33.20
   3  -5  -2  339.97   32.40
  -3  -5   2  345.27   34.00
   3   5  -2  237.18   33.40
  -3   5   2  306.67   32.90
  -1  -5   2  191.68   22.90
  -1  -5   2  198.78   22.70
   1   5  -2  174.08   22.60
  -1   5   2  221.18   23.60
   1   5  -2  172.18   22.20
  -1  -5  -2  192.88   24.60
   1  -5   2  196.68   25.00
  -1  -5  -2  212.08   25.10
   1   5   2  218.78   24.20
  -1   5  -2  263.87   26.10
  -1   5  -2  239.38   25.00
   1   5   2  170.48   23.20
   3  -5   2 1021.20   92.59
   3  -5   2  895.71   92.39
  -3   5  -2  891.81   92.49
  -3   5  -2  914.01   92.39
   5  -5   2  384.36   37.80
   5  -5   2  340.47   37.80
  -5   5  -2  338.07   38.10
   7  -5   2  427.06   54.59
   7  -5   2  516.05   54.69
  -7  -5  -2  605.94   55.49
  -7  -5  -2  601.64   55.19
   7   5   2  602.24   55.79
  -7   5  -2  501.85   54.99
   7   5   2  532.55   54.89
   9  -5   2   62.69   11.80
  -9  -5  -2   86.49   13.20
  -9  -5  -2   86.99   13.30
   9  -5   2   77.89   12.40
  -9   5  -2   73.59   11.90
  -9   5  -2   78.39   12.60
   9   5   2   84.19   13.40
   9   5   2   52.39   12.30
 -11  -5  -2  471.75   42.90
  11  -5   2  369.76   42.20
 -11  -5  -2  446.16   43.30
  11  -5   2  397.86   42.10
 -11   5  -2  392.06   42.30
  11   5   2  357.06   42.60
  11   5   2  470.45   43.60
 -11   5  -2  335.07   41.70
 -13  -5  -2  422.56   42.90
 -13  -5  -2  418.56   43.20
  13  -5   2  408.26   42.40
  13  -5   2  396.06   42.50
 -13   5  -2  316.87   41.70
  13   5   2  363.16   42.60
  13   5   2  478.75   43.60
 -13   5  -2  425.16   42.90
  15  -5   2  314.67   35.60
  15  -5   2  298.77   34.70
 -15   5  -2  262.27   34.80
 -15   5  -2  352.46   35.70
  15   5   2  392.66   36.50
  17  -5   2  227.38   26.00
  17  -5   2  177.68   24.80
 -17   5  -2  252.87   27.40
 -17   5  -2  189.28   24.60
  17   5   2  231.38   27.10
  19  -5   2  614.54   65.89
 -19  -5  -2  730.13   66.79
 -19  -5  -2  741.63   67.19
  19  -5   2  599.34   65.39
 -19   5  -2  665.83   66.09
 -19   5  -2  538.95   65.19
  19   5   2  775.82   67.59
  19   5   2  547.75   66.19
 -21  -5  -2   72.69   14.80
  21  -5   2   73.69   14.10
  21  -5   2   57.59   12.60
 -21  -5  -2   73.59   16.20
 -21   5  -2   49.99   12.20
  21   5   2   59.29   14.40
  21   5   2   73.79   16.20
 -21   5  -2   63.09   13.10
  23  -5   2  346.47   35.40
 -23  -5  -2  308.37   36.00
 -23  -5  -2  341.97   35.80
  23  -5   2  256.37   33.50
 -23   5  -2  247.38   33.60
  23   5   2  252.17   33.80
  23   5   2  337.57   37.50
 -23   5  -2  303.47   34.40
 -25  -5  -2   30.40   13.90
  25  -5   2   13.10   10.90
 -25  -5  -2    7.90   14.90
  25  -5   2   22.90   12.60
 -25   5  -2   14.70   10.60
 -25   5  -2   18.20   11.30
  25   5   2    0.40   12.90
  25   5   2   23.90   14.20
 -27  -5  -2   66.59   17.90
  27  -5   2   66.99   14.80
 -27  -5  -2   51.29   16.50
  27  -5   2   33.80   12.70
 -27   5  -2   47.50   13.50
  27   5   2   51.99   16.00
 -27   5  -2   52.19   12.90
  27   5   2   82.69   17.80
  29  -5   2   38.40   12.30
  29  -5   2   34.80   13.20
 -29  -5  -2   39.10   17.00
 -29  -5  -2   23.70   14.60
  29   5   2   36.20   16.80
 -29   5  -2   19.70   12.00
  29   5   2   37.90   16.20
 -29   5  -2   34.20   12.80
  31  -5   2   79.59   15.10
 -31  -5  -2   59.19   18.30
 -31  -5  -2   81.59   19.80
  31  -5   2   94.09   16.40
  31   5   2   75.09   17.70
  31   5   2   76.49   20.00
 -31   5  -2   71.89   15.50
 -31   5  -2   86.19   15.90
  33  -5   2    5.20   12.60
 -33  -5  -2    0.60   15.20
  33  -5   2    7.80   10.90
 -33  -5  -2   -2.60   15.90
  33   5   2   13.70   16.10
 -33   5  -2   -9.80   11.40
 -33   5  -2   -2.50   11.70
 -35  -5  -2  -18.60   16.20
  35  -5   2  -21.00   10.90
  35  -5   2  -18.50   12.60
 -35  -5  -2   14.50   17.40
 -35   5  -2   -0.60   12.20
  35   5   2    1.70   16.50
 -35   5  -2  -13.40   11.70
  37  -5   2   22.90   13.00
 -37  -5  -2  -13.10   17.00
 -37  -5  -2    9.50   17.70
  37  -5   2   31.90   15.10
  37   5   2   48.50   18.70
 -37   5  -2   19.50   14.00
 -37   5  -2   54.19   14.40
  37   5   2   37.60   15.90
  39  -5   2   14.60   12.50
  39  -5   2    4.00   14.80
 -39  -5  -2   65.69   19.20
 -39  -5  -2   31.50   17.90
  39   5   2   46.10   17.70
 -39   5  -2   28.00   13.70
 -39   5  -2   15.40   13.80
  39   5   2   18.40   17.30
  41  -5   2  138.09   22.30
 -41  -5  -2  135.49   25.60
  41  -5   2  111.19   20.80
 -41  -5  -2  133.39   25.60
 -41   5  -2  161.98   22.60
  41   5   2  151.58   25.50
  41   5   2  151.88   25.50
 -41   5  -2  133.69   21.70
  43  -5   2   12.60   14.40
 -43  -5  -2   28.70   19.50
  43   5   2   23.80   18.40
 -43   5  -2   17.10   14.40
  43   5   2   11.60   17.60
 -43   5  -2   18.70   13.50
 -45  -5  -2    5.60   18.50
  45  -5   2   -7.80   14.10
 -45   5  -2   39.90   14.60
 -45   5  -2    7.10   13.50
  45   5   2  -27.60   17.50
  47  -5   2  -24.70   14.50
 -47  -5  -2   23.60   19.50
 -47   5  -2  -29.20   12.70
  47   5   2   -7.80   18.60
 -47   5  -2   -4.80   13.40
  49  -5   2   17.50   16.00
 -49  -5  -2  -21.70   18.40
  49   5   2   26.00   19.70
 -49   5  -2    0.40   14.70
  51  -5   2   27.00   17.30
 -51  -5  -2   16.30   20.30
 -51   5  -2   47.70   17.40
  51   5   2   42.60   21.60
  50  -6  -2  -10.00   13.70
 -50  -6   2   -6.20   20.90
  50   6  -2   -8.80   19.30
 -50   6   2    3.90   13.40
 -50   6   2    9.60   14.40
  48  -6  -2    2.20   13.80
 -48  -6   2  -21.90   20.80
 -48   6   2   19.60   13.80
  48   6  -2   29.60   20.30
  46  -6  -2   39.80   14.30
 -46  -6   2  -13.20   20.40
 -46   6   2   46.70   14.10
  46   6  -2   11.70   19.20
 -44  -6   2    2.00   20.10
  44  -6  -2   27.00   14.00
 -44   6   2   11.40   13.10
  44   6  -2   16.50   19.10
 -42  -6   2   -0.80   19.50
  42  -6  -2  -10.70   12.40
  42  -6  -2    5.20   12.40
 -42   6   2    8.70   12.30
  42   6  -2  -28.20   17.10
  42   6  -2   24.30   18.40
 -42   6   2   10.20   11.80
 -40  -6   2   35.00   20.60
  40  -6  -2   23.60   12.50
  40  -6  -2   22.70   13.70
 -40   6   2   36.80   13.50
  40   6  -2   49.99   19.60
 -40   6   2   42.60   13.50
  40   6  -2   55.09   18.80
  38  -6  -2   63.79   14.40
  38  -6  -2   63.49   15.20
 -38  -6   2   74.79   21.90
 -38  -6   2   90.09   22.30
 -38   6   2   45.10   14.40
  38   6  -2   61.09   20.30
  38   6  -2   53.19   19.70
 -38   6   2   59.29   14.50
 -36  -6   2    6.90   18.20
 -36  -6   2   37.30   18.70
  36  -6  -2    3.50   11.00
  36  -6  -2   16.80   12.50
 -36   6   2   13.30   11.90
  36   6  -2   25.00   17.00
  36   6  -2   38.80   17.80
 -36   6   2  -11.80   11.00
 -34  -6   2   70.69   20.00
  34  -6  -2   68.39   14.80
  34  -6  -2   81.09   15.60
 -34  -6   2   83.19   20.90
 -34   6   2   72.89   15.00
  34   6  -2   72.09   19.70
  34   6  -2   85.39   18.60
 -34   6   2   89.39   15.30
 -32  -6   2   82.79   19.10
 -32  -6   2  114.79   21.30
  32  -6  -2   72.19   14.80
  32  -6  -2   57.79   13.50
  32   6  -2   42.90   16.50
  32   6  -2   83.59   19.50
 -32   6   2   55.09   13.80
 -32   6   2   97.39   14.80
  30  -6  -2   40.30   12.40
 -30  -6   2   43.90   17.60
  30  -6  -2   50.79   11.60
 -30  -6   2   37.90   16.70
 -30   6   2   29.20   11.90
  30   6  -2   53.29   17.70
 -30   6   2   19.30   11.50
  30   6  -2    4.30   15.30
 -28  -6   2   38.80   15.70
 -28  -6   2   16.30   16.20
  28  -6  -2   27.40   10.60
  28  -6  -2   10.30   10.80
  28   6  -2    1.20   14.00
  28   6  -2   25.90   15.90
 -28   6   2    4.70   10.50
 -28   6   2    6.60   10.50
 -26  -6   2  106.69   19.30
 -26  -6   2   78.99   17.80
  26  -6  -2   33.90   13.10
  26  -6  -2   49.80   12.50
 -26   6   2   54.99   12.70
  26   6  -2   29.90   17.70
  26   6  -2   49.80   16.50
 -26   6   2   67.59   13.20
  24  -6  -2   94.29   15.50
  24  -6  -2   93.59   15.60
 -24  -6   2   71.89   18.60
 -24  -6   2  132.89   21.10
 -24   6   2   96.69   15.70
 -24   6   2   87.99   15.20
  24   6  -2  111.19   20.40
  24   6  -2   74.89   18.50
  22  -6  -2   -7.00   10.00
 -22  -6   2   18.40   15.90
  22  -6  -2   10.00   10.90
 -22  -6   2   -9.50   13.50
 -22   6   2    4.30   10.60
  22   6  -2  -10.00   13.30
  22   6  -2    1.20   14.40
 -22   6   2   20.40   10.10
 -20  -6   2  318.37   35.50
 -20  -6   2  290.57   37.00
  20  -6  -2  273.37   33.40
  20  -6  -2  300.77   33.30
  20   6  -2  318.77   35.50
 -20   6   2  256.47   33.60
  20   6  -2  303.57   35.20
 -20   6   2  302.27   33.70
 -18  -6   2   26.60   13.60
 -18  -6   2   13.00   14.00
  18  -6  -2   25.40   10.10
  18  -6  -2   26.60   10.20
  18   6  -2   20.20   13.60
  18   6  -2   -3.20   12.40
 -18   6   2   18.60   10.00
  16  -6  -2   65.99   12.00
 -16  -6   2   26.60   14.00
 -16  -6   2   42.30   15.20
  16  -6  -2   44.60   11.50
  16   6  -2   22.30   12.80
 -16   6   2   66.29   12.40
 -16   6   2   76.49   12.70
  16   6  -2   45.60   15.10
  14  -6  -2   61.89   12.40
 -14  -6   2   85.79   15.90
 -14  -6   2   93.29   17.10
  14  -6  -2   66.49   13.10
 -14   6   2   72.29   13.10
 -14   6   2   86.09   14.20
  14   6  -2   64.39   16.00
  14   6  -2   60.19   14.40
 -12  -6   2  891.31   94.09
 -12  -6   2 1007.70   94.59
  12  -6  -2  904.91   92.69
  12  -6  -2  941.71   92.79
  12   6  -2  994.80   94.49
 -12   6   2  875.71   92.89
 -12   6   2  935.71   92.99
 -10  -6   2  631.44   69.29
  10  -6  -2  586.44   67.89
 -10  -6   2  739.53   69.99
  10  -6  -2  743.53   68.19
 -10   6   2  643.64   68.19
  10   6  -2  721.43   69.79
  -8  -6   2   64.19   13.80
  -6  -6   2  408.96   42.50
  -6  -6   2  426.06   42.90
   6  -6  -2  399.86   41.30
   6  -6  -2  387.46   41.30
   6   6  -2  360.86   42.20
  -6   6   2  389.16   41.50
   6   6  -2  420.46   42.80
  -6   6   2  326.87   41.00
  -4  -6   2  357.16   38.40
   4  -6  -2  387.56   36.90
  -4  -6   2  355.56   37.60
   4  -6  -2  364.76   36.60
  -4   6   2  281.97   36.40
   4   6  -2  256.67   37.30
  -4   6   2  355.66   37.20
   4   6  -2  346.97   38.10
   2  -6  -2   54.69   11.70
  -2  -6   2   76.89   13.90
  -2  -6   2   68.39   13.10
   2  -6  -2   73.29   12.80
  -2   6   2   59.29   12.90
   2   6  -2   61.89   13.00
   2   6  -2   52.69   13.20
  -2   6   2   62.39   12.00
   0  -6  -2   59.89   12.60
   0  -6   2  102.99   14.30
   0  -6  -2   68.69   13.00
   0  -6   2   96.59   13.40
   0   6   2   54.79   12.90
   0   6  -2   50.59   13.30
   0   6  -2   68.09   12.90
   0   6   2   59.19   12.60
  -4  -6  -2  166.78   21.00
   4  -6   2  156.88   21.40
   4  -6   2  173.28   21.40
  -4  -6  -2  178.68   21.60
   4   6   2  165.98   20.90
  -4   6  -2  165.98   21.20
   4   6   2  186.28   21.90
  -4   6  -2  161.28   21.40
  -6  -6  -2  137.99   15.90
  -6  -6  -2  134.49   16.10
   6  -6   2   26.50   14.40
   8  -6   2  184.98   23.80
   8  -6   2  186.48   24.20
  -8  -6  -2  223.28   24.30
  -8  -6  -2  229.08   26.70
   8   6   2  191.58   23.90
  -8   6  -2  203.18   24.40
  -8   6  -2  146.09   23.20
   8   6   2  252.27   25.60
 -10  -6  -2  242.58   30.50
 -10  -6  -2  272.67   29.30
  10  -6   2  223.78   28.20
  10  -6   2  226.48   29.50
 -10   6  -2  203.18   28.00
  10   6   2  293.27   32.00
  10   6   2  237.98   28.60
 -10   6  -2  289.57   30.60
 -12  -6  -2  581.34   53.99
  12  -6   2  486.55   52.49
  12  -6   2  469.75   52.39
 -12  -6  -2  518.45   53.29
  12   6   2  470.25   52.89
  12   6   2  594.44   54.09
 -12   6  -2  498.95   52.79
 -12   6  -2  421.16   51.99
  14  -6   2  326.97   40.60
 -14  -6  -2  456.15   41.90
 -14  -6  -2  455.55   43.00
  14  -6   2  342.67   40.20
  14   6   2  466.75   43.10
 -14   6  -2  326.97   41.20
 -14   6  -2  291.97   40.20
  14   6   2  353.26   41.20
  16  -6   2   24.10   11.30
 -16  -6  -2   23.70   14.00
  16  -6   2   16.30   12.20
 -16  -6  -2   50.59   13.80
 -16   6  -2   17.80   11.80
  16   6   2   21.60   12.60
  16   6   2   33.20   14.60
 -16   6  -2   42.20   11.90
 -18  -6  -2   41.30   14.10
 -18  -6  -2   46.60   15.10
  18  -6   2   26.10   12.30
  18  -6   2   51.19   13.00
  18   6   2   22.80   14.20
  18   6   2   21.10   14.90
 -18   6  -2   48.60   13.10
 -18   6  -2   36.80   12.10
  20  -6   2   84.69   14.80
 -20  -6  -2   56.19   16.80
 -20  -6  -2   52.79   16.20
  20  -6   2   70.09   15.20
 -20   6  -2   70.59   14.70
 -20   6  -2   77.09   15.30
  20   6   2   64.09   16.70
  20   6   2   47.00   16.40
 -22  -6  -2  151.08   22.00
  22  -6   2   92.09   19.20
  22  -6   2  102.99   18.20
 -22  -6  -2  128.29   21.10
 -22   6  -2  135.69   19.10
  22   6   2  131.79   20.90
 -22   6  -2  127.19   19.10
  22   6   2  134.59   21.30
 -24  -6  -2  222.28   29.40
 -24  -6  -2  240.68   28.90
  24  -6   2  225.18   27.00
  24  -6   2  158.28   25.10
  24   6   2  225.28   28.30
 -24   6  -2  184.58   25.80
 -24   6  -2  206.28   26.00
  24   6   2  240.98   29.20
 -26  -6  -2  106.29   20.00
  26  -6   2   54.99   14.70
  26  -6   2   99.19   16.90
 -26  -6  -2   91.89   18.80
 -26   6  -2   75.59   15.90
  26   6   2   90.69   19.10
  26   6   2   58.39   17.40
 -26   6  -2   65.19   15.00
  28  -6   2   57.39   14.00
 -28  -6  -2   52.69   18.90
  28  -6   2   57.59   15.40
 -28  -6  -2   64.69   18.40
  28   6   2   60.79   18.90
 -28   6  -2   52.49   13.50
  28   6   2   54.29   16.80
 -28   6  -2   62.49   14.00
  30  -6   2   83.89   18.20
 -30  -6  -2  147.29   23.60
  30  -6   2   99.09   17.30
 -30  -6  -2  121.49   22.00
 -30   6  -2   97.19   17.50
  30   6   2   98.99   20.40
  30   6   2  101.59   21.40
 -30   6  -2   95.69   17.60
 -32  -6  -2  252.27   30.10
  32  -6   2  161.68   24.50
  32  -6   2  199.38   25.70
 -32  -6  -2  193.78   29.80
 -32   6  -2  220.88   26.00
  32   6   2  185.78   27.40
  32   6   2  202.78   29.50
 -32   6  -2  158.68   24.90
 -34  -6  -2   22.20   17.80
 -34  -6  -2   11.40   19.30
  34  -6   2    3.40   12.30
  34  -6   2   34.20   14.40
 -34   6  -2   -1.90   12.90
 -34   6  -2    8.80   13.10
  34   6   2   36.60   15.60
  34   6   2    0.70   17.50
  36  -6   2   41.70   15.20
  36  -6   2   21.00   13.70
 -36  -6  -2   28.60   20.50
 -36  -6  -2   48.60   20.00
 -36   6  -2   41.20   14.20
 -36   6  -2   32.00   14.00
  36   6   2   55.09   20.30
  38  -6   2   21.20   15.30
  38  -6   2   79.29   17.50
 -38  -6  -2   78.69   22.60
 -38   6  -2   70.49   16.80
  38   6   2  104.29   22.30
 -38   6  -2   74.49   16.30
  40  -6   2   12.40   15.20
 -40  -6  -2   22.90   20.40
  40   6   2  -27.60   18.10
 -40   6  -2   -4.40   12.30
 -40   6  -2   19.50   13.50
  40   6   2   10.10   17.60
  42  -6   2  -19.40   14.10
 -42  -6  -2   -4.30   19.20
  42   6   2   14.50   19.20
  42   6   2   11.90   19.70
 -42   6  -2   18.40   13.70
 -42   6  -2    8.90   12.80
  44  -6   2   -5.70   14.30
 -44  -6  -2  -29.30   19.10
 -44   6  -2   12.50   13.80
 -44   6  -2   -9.10   12.60
  44   6   2   -7.50   18.90
  46  -6   2    5.30   15.20
 -46  -6  -2  -17.30   20.40
 -46   6  -2   15.90   15.20
  46   6   2   15.70   20.10
 -46   6  -2   16.60   14.00
  48  -6   2    3.80   16.10
 -48  -6  -2   19.90   22.40
 -48   6  -2   24.70   14.90
  48   6   2   29.30   21.30
 -48   6  -2   43.50   17.00
  45  -7  -2   45.20   14.90
 -45  -7   2   40.00   22.90
 -45   7   2   36.70   14.90
 -45   7   2   28.60   13.70
  45   7  -2  -12.80   20.00
  43  -7  -2   30.50   13.40
 -43  -7   2   30.40   21.10
 -43   7   2   17.90   13.10
  43   7  -2    0.30   20.30
 -43   7   2   21.90   13.60
 -41  -7   2  -23.40   19.60
  41  -7  -2   35.30   13.30
 -41   7   2   21.90   12.40
  41   7  -2   23.00   20.70
 -41   7   2  -10.00   11.50
  39  -7  -2   23.30   13.50
 -39  -7   2   52.89   21.80
  39   7  -2   23.20   19.20
 -39   7   2   47.20   13.30
 -39   7   2    6.20   12.50
  39   7  -2   32.40   21.10
  37  -7  -2   21.00   13.20
  37  -7  -2   28.90   12.20
 -37  -7   2   19.60   21.10
 -37   7   2   30.50   13.10
  37   7  -2   36.20   20.80
  37   7  -2   48.80   19.30
 -37   7   2   22.30   12.50
  35  -7  -2   66.89   15.20
 -35  -7   2   63.19   23.10
  35  -7  -2   92.29   16.50
  35   7  -2   91.99   23.20
  35   7  -2   76.39   20.50
 -35   7   2   66.69   15.20
 -35   7   2   93.19   15.90
  33  -7  -2   63.79   14.50
 -33  -7   2   78.09   25.90
  33  -7  -2   81.29   15.80
 -33  -7   2  133.59   24.10
 -33   7   2   53.09   15.00
  33   7  -2   98.89   21.30
 -33   7   2   68.59   15.30
  33   7  -2   93.79   21.00
  31  -7  -2   14.90   11.90
  31  -7  -2   11.40   12.50
 -31  -7   2   11.90   18.90
 -31  -7   2  -11.00   18.40
  31   7  -2   18.40   17.10
 -31   7   2    0.40   10.90
  31   7  -2   37.00   16.50
 -31   7   2   17.60   11.90
  29  -7  -2   54.99   15.20
  29  -7  -2   59.69   14.90
 -29  -7   2   60.79   21.00
 -29  -7   2  109.29   22.30
 -29   7   2   62.79   14.60
  29   7  -2   87.29   19.00
 -29   7   2   81.79   15.20
  29   7  -2  123.29   21.00
 -27  -7   2    4.40   17.10
 -27  -7   2  -17.40   16.10
  27  -7  -2   17.80   12.10
  27  -7  -2   11.50   12.00
  27   7  -2   14.20   14.90
 -27   7   2   12.50   10.90
 -27   7   2   -0.20   10.60
  27   7  -2    6.50   16.00
 -25  -7   2  178.98   25.90
  25  -7  -2  139.69   20.60
 -25  -7   2  172.88   26.10
  25  -7  -2  144.89   21.10
  25   7  -2  148.89   23.70
 -25   7   2  141.99   20.50
 -25   7   2  151.18   20.60
  25   7  -2  155.78   24.60
  23  -7  -2   56.19   13.60
 -23  -7   2   56.29   17.30
 -23  -7   2   52.89   18.40
  23  -7  -2   76.29   14.10
 -23   7   2   37.80   12.80
  23   7  -2   43.10   16.80
 -23   7   2   52.89   12.90
  23   7  -2   74.09   17.60
  21  -7  -2   20.50   12.00
 -21  -7   2   29.60   16.40
  21  -7  -2   47.80   12.60
 -21  -7   2   31.10   15.70
  21   7  -2   20.00   15.90
 -21   7   2   36.80   12.00
  21   7  -2   26.40   15.30
 -21   7   2   37.10   11.80
  19  -7  -2   54.59   12.90
 -19  -7   2   70.79   17.70
 -19  -7   2   29.30   15.60
  19  -7  -2   52.69   13.00
 -19   7   2   39.20   12.30
 -19   7   2   58.49   13.40
  19   7  -2   33.60   15.80
  19   7  -2   55.99   17.20
  17  -7  -2  182.58   22.50
  17  -7  -2  178.68   22.60
 -17  -7   2  166.18   25.70
 -17  -7   2  181.58   26.80
 -17   7   2  177.68   22.40
  17   7  -2  121.09   24.50
  17   7  -2  197.18   26.40
 -17   7   2  206.48   23.20
 -15  -7   2  254.37   31.10
  15  -7  -2  239.88   29.60
  15  -7  -2  198.88   27.60
 -15  -7   2  216.38   30.20
  15   7  -2  226.28   30.20
 -15   7   2  247.78   29.90
 -15   7   2  301.77   31.30
  15   7  -2  244.98   30.20
 -13  -7   2   49.80   16.00
  13  -7  -2   43.40   12.90
 -13  -7   2   56.79   15.80
  13   7  -2   36.70   14.60
 -13   7   2   54.39   13.50
  13   7  -2   52.49   15.80
 -11  -7   2  748.23   70.49
  11  -7  -2  585.44   67.99
  11  -7  -2  689.13   68.09
 -11  -7   2  655.13   69.69
  11   7  -2  706.23   70.29
 -11   7   2  664.73   68.29
  11   7  -2  639.74   69.69
 -11   7   2  656.23   68.49
   9  -7  -2  255.87   33.60
   9  -7  -2  327.27   33.90
  -9  -7   2  286.37   34.40
  -9  -7   2  289.67   34.30
  -9   7   2  329.37   34.70
   9   7  -2  233.58   33.90
   9   7  -2  299.07   36.50
   7  -7  -2   71.69   15.00
   7  -7  -2   71.99   14.00
  -7  -7   2   68.79   16.70
  -7  -7   2   81.99   16.60
  -7   7   2   75.09   15.20
  -7   7   2   62.49   14.80
   7   7  -2   50.99   15.70
   7   7  -2   75.09   16.00
   5  -7  -2  546.75   56.79
   5  -7  -2  530.05   57.09
  -5   7   2  524.85   57.19
   5   7  -2  616.14   58.19
  -5   7   2  515.35   57.39
   3  -7  -2   93.79   16.40
   3  -7  -2  122.09   17.10
  -3   7   2  100.29   17.10
  -3   7   2  104.69   17.60
   1  -7  -2  113.29   17.00
  -1  -7   2  109.39   17.80
  -1  -7   2   80.09   16.80
   1  -7  -2  110.59   16.60
  -1   7   2   82.09   16.60
   1   7  -2   94.99   16.80
  -1   7   2   98.39   16.50
   1   7  -2   74.29   16.90
   1  -7   2   12.90   12.90
   1  -7   2    5.60   12.50
  -1  -7  -2   10.90   12.10
  -1  -7  -2   18.10   12.00
  -1   7  -2    8.50   12.50
   1   7   2    9.90   12.50
   1   7   2   24.10   12.20
  -1   7  -2   17.00   12.50
   3  -7   2  630.14   57.59
  -3  -7  -2  467.95   56.49
   3  -7   2  627.74   57.49
  -3  -7  -2  482.15   56.99
  -3   7  -2  584.04   57.49
  -3   7  -2  535.45   56.99
   3   7   2  469.65   56.99
  -5  -7  -2  257.67   28.10
   5   7   2  172.58   25.10
  -7  -7  -2   38.30   13.90
  -7  -7  -2   25.70   14.30
  -7   7  -2   76.99   14.60
  -7   7  -2   50.69   13.40
   7   7   2   30.20   13.50
   7   7   2   20.90   13.70
  -9  -7  -2  270.37   31.90
   9  -7   2  250.17   32.80
  -9  -7  -2  280.87   32.30
   9  -7   2  290.77   33.50
  -9   7  -2  254.97   33.00
  -9   7  -2  277.07   33.40
   9   7   2  311.67   35.30
   9   7   2  221.48   31.10
 -11  -7  -2   73.39   17.30
  11  -7   2   85.59   16.00
 -11  -7  -2  109.29   18.60
  11  -7   2   48.10   15.30
  11   7   2   99.49   17.90
 -11   7  -2   81.99   16.20
  11   7   2   59.99   16.20
 -11   7  -2  100.49   16.40
  13  -7   2  211.08   27.50
 -13  -7  -2  273.97   29.70
  13  -7   2  210.48   27.70
 -13  -7  -2  232.58   29.10
 -13   7  -2  214.28   27.70
 -13   7  -2  231.18   27.90
  13   7   2  215.48   29.20
  13   7   2  209.98   28.40
 -15  -7  -2   54.39   16.80
  15  -7   2   85.69   15.60
 -15  -7  -2   69.49   16.10
  15  -7   2   52.79   14.80
 -15   7  -2   69.19   15.60
  15   7   2   49.99   16.10
  15   7   2   47.70   16.80
 -15   7  -2   42.80   13.90
  17  -7   2  219.48   27.10
 -17  -7  -2  234.88   29.50
  17  -7   2  232.68   27.40
 -17  -7  -2  182.78   28.10
  17   7   2  223.38   28.70
 -17   7  -2  228.68   27.20
  17   7   2  204.48   28.70
 -17   7  -2  189.18   26.30
 -19  -7  -2   49.50   16.80
  19  -7   2   43.50   14.70
 -19  -7  -2   54.09   17.10
  19  -7   2   60.49   14.70
 -19   7  -2   42.70   14.50
  19   7   2   38.10   15.80
 -19   7  -2   54.79   14.50
  19   7   2   45.20   16.60
  21  -7   2   40.90   14.50
 -21  -7  -2   14.20   16.80
  21  -7   2   49.40   13.90
 -21  -7  -2   60.69   16.90
  21   7   2   45.50   16.60
 -21   7  -2   60.29   15.00
 -21   7  -2   26.10   12.90
  21   7   2   41.40   15.60
 -23  -7  -2  280.17   32.40
 -23  -7  -2  257.27   31.40
  23  -7   2  186.58   28.90
  23  -7   2  223.68   28.90
  23   7   2  269.47   32.20
 -23   7  -2  227.98   28.70
 -23   7  -2  208.08   28.20
  23   7   2  218.18   30.10
 -25  -7  -2   27.60   18.10
  25  -7   2   44.60   15.00
  25  -7   2   26.50   13.90
 -25  -7  -2   44.50   17.40
  25   7   2    6.70   17.50
 -25   7  -2   37.70   13.50
  25   7   2   36.60   15.00
 -25   7  -2   28.50   13.50
 -27  -7  -2   99.29   20.60
 -27  -7  -2   53.09   19.40
  27  -7   2   62.89   16.20
  27  -7   2   79.19   16.70
 -27   7  -2   52.99   15.20
 -27   7  -2   59.59   15.50
  27   7   2   61.29   19.80
  27   7   2   56.79   17.50
 -29  -7  -2  429.06   50.89
 -29  -7  -2  481.05   51.69
  29  -7   2  410.46   48.20
  29  -7   2  368.36   46.70
 -29   7  -2  390.76   47.70
  29   7   2  464.45   51.69
  29   7   2  405.66   50.09
 -29   7  -2  461.45   47.60
  31  -7   2   40.00   14.70
 -31  -7  -2   79.29   21.40
  31  -7   2   64.09   17.00
 -31  -7  -2   64.69   25.10
  31   7   2   93.39   21.00
  31   7   2   72.39   18.60
 -31   7  -2   51.69   15.50
 -31   7  -2   66.39   16.30
  33  -7   2    9.70   14.00
  33  -7   2    2.30   11.90
 -33  -7  -2    7.60   19.00
 -33   7  -2   19.60   13.40
  33   7   2   23.30   17.70
 -33   7  -2    1.50   13.20
  33   7   2    3.10   17.40
 -35  -7  -2   14.40   20.30
  35  -7   2   41.70   15.00
  35   7   2    3.10   17.50
  35   7   2   15.80   18.10
 -35   7  -2    4.30   12.90
 -35   7  -2   10.90   13.20
  37  -7   2   23.50   16.00
 -37  -7  -2   47.10   21.70
 -37   7  -2   70.99   15.80
  37   7   2   60.59   21.20
 -37   7  -2   44.60   15.50
  39  -7   2   33.10   16.10
 -39  -7  -2   15.00   20.80
  39   7   2   22.40   19.90
 -39   7  -2   21.40   14.20
 -39   7  -2   52.59   15.50
  41  -7   2    7.30   14.90
 -41  -7  -2   20.60   22.00
 -41   7  -2   -3.90   13.50
  41   7   2   41.90   20.40
 -41   7  -2    9.90   13.70
 -43  -7  -2   49.70   23.30
  43  -7   2    1.60   15.60
 -43   7  -2   33.60   14.80
  43   7   2   -1.60   19.20
 -43   7  -2    6.30   13.80
 -45  -7  -2   37.20   23.40
  45  -7   2   -6.00   15.00
  45   7   2   -4.10   20.50
 -45   7  -2   13.00   15.20
 -45   7  -2   -7.70   14.40
 -40  -8   2    8.80   22.50
  40  -8  -2   15.90   13.40
 -40   8   2   16.00   13.70
 -40   8   2    7.40   12.10
  40   8  -2   19.80   20.90
 -38  -8   2   95.89   25.30
  38  -8  -2   24.00   13.30
 -38   8   2   18.40   13.30
 -38   8   2   -4.80   12.70
  38   8  -2   44.20   21.40
 -36  -8   2    6.40   22.20
  36  -8  -2   21.00   12.80
 -36   8   2    9.40   12.30
 -36   8   2   -4.70   11.50
  36   8  -2    9.40   18.70
  36   8  -2   25.40   18.60
 -34  -8   2   50.69   22.90
  34  -8  -2   35.60   12.80
  34   8  -2   -0.90   17.90
  34   8  -2   18.50   18.90
 -34   8   2   17.40   12.30
 -34   8   2   27.50   12.90
 -32  -8   2   37.00   21.50
  32  -8  -2   13.10   12.10
  32  -8  -2   -4.60   13.40
 -32   8   2   -0.80   11.50
  32   8  -2  -38.50   16.40
 -32   8   2   -9.80   11.40
  32   8  -2  -12.30   17.80
  30  -8  -2    5.80   12.30
 -30  -8   2    4.90   20.00
  30  -8  -2   -0.40   13.30
  30   8  -2   15.40   18.60
 -30   8   2   11.50   12.10
 -30   8   2    7.70   11.60
  30   8  -2    4.60   17.80
  28  -8  -2   18.00   13.70
 -28  -8   2   28.40   19.90
  28  -8  -2   16.10   12.60
  28   8  -2  -13.30   17.10
 -28   8   2   11.90   11.50
 -28   8   2  -14.70   11.20
  28   8  -2  -14.90   16.10
  26  -8  -2   70.59   15.60
 -26  -8   2   93.59   22.50
  26  -8  -2   88.69   16.70
 -26   8   2   66.49   15.20
  26   8  -2   99.39   21.10
 -26   8   2   82.99   16.00
  26   8  -2   71.19   18.90
  24  -8  -2   57.69   15.00
 -24  -8   2   48.10   20.70
 -24  -8   2   69.59   19.80
  24  -8  -2   38.10   14.10
  24   8  -2   78.19   17.80
 -24   8   2   45.80   13.30
  24   8  -2   58.69   19.30
 -24   8   2   32.10   13.40
  22  -8  -2    4.30   11.90
  22  -8  -2   -7.60   12.40
 -22  -8   2   -6.80   16.30
 -22  -8   2    1.90   17.00
  22   8  -2  -15.00   14.20
  22   8  -2  -19.30   14.70
 -22   8   2    8.80   11.60
 -22   8   2    4.70   11.60
  20  -8  -2   20.90   12.50
 -20  -8   2   50.99   18.50
  20  -8  -2   32.50   13.50
 -20  -8   2   33.40   17.40
 -20   8   2    4.80   13.10
  20   8  -2   43.60   17.40
  20   8  -2   36.70   16.20
 -20   8   2   27.90   12.50
  18  -8  -2   43.70   13.10
 -18  -8   2   26.60   16.60
  18  -8  -2   22.90   12.30
 -18  -8   2   45.00   16.90
  18   8  -2   19.40   14.50
  18   8  -2   30.80   15.30
 -18   8   2   -9.30   12.30
 -18   8   2    8.50   11.60
 -16  -8   2   70.59   17.60
  16  -8  -2   24.60   13.40
 -16  -8   2   41.30   17.20
  16  -8  -2   25.90   13.20
  16   8  -2   60.09   16.50
 -16   8   2   58.39   14.50
  16   8  -2   61.89   16.60
 -16   8   2   40.80   12.90
 -14  -8   2   62.99   17.50
  14  -8  -2   40.70   13.40
 -14  -8   2   71.89   17.40
  14  -8  -2   48.70   13.80
  14   8  -2   21.90   15.50
  14   8  -2   27.40   15.90
 -14   8   2   68.79   14.50
 -14   8   2   61.49   14.50
 -12  -8   2  128.59   20.30
  12  -8  -2  105.59   17.40
  12  -8  -2  115.69   17.30
 -12  -8   2   86.49   19.00
  12   8  -2   93.59   18.60
  12   8  -2   81.79   18.90
 -12   8   2   84.49   16.90
 -12   8   2  122.59   17.90
 -10  -8   2   38.40   15.50
  10  -8  -2   18.80   12.60
  10  -8  -2   16.50   12.40
 -10  -8   2   35.00   15.50
  10   8  -2   39.80   15.00
 -10   8   2   28.30   12.80
  10   8  -2   46.30   15.10
 -10   8   2   27.20   12.60
   8  -8  -2    6.50   11.80
  -8  -8   2    7.70   14.50
   8  -8  -2   16.40   12.60
  -8  -8   2    6.60   14.40
  -8   8   2    4.10   12.90
   8   8  -2    0.80   13.30
   8   8  -2    6.50   14.40
  -8   8   2   23.20   12.30
   6  -8  -2   77.89   17.20
  -6  -8   2  120.49   19.20
   6  -8  -2   81.79   16.80
  -6  -8   2  124.59   19.10
  -6   8   2   81.39   16.50
  -6   8   2   95.29   17.90
   6   8  -2  101.89   18.90
   6   8  -2  107.89   18.70
  -4  -8   2  260.07   33.00
   4  -8  -2  282.87   32.10
   4  -8  -2  261.97   33.70
  -4  -8   2  313.87   34.00
   4   8  -2  269.97   33.20
   4   8  -2  263.87   33.10
  -4   8   2  262.17   31.80
  -4   8   2  250.67   31.60
   2  -8  -2  119.59   18.60
  -2  -8   2  104.69   19.60
   2  -8  -2  102.19   18.40
  -2  -8   2  114.29   19.80
  -2   8   2  123.69   18.30
  -2   8   2  123.29   18.90
   2   8  -2  107.19   19.80
   2   8  -2   93.89   19.40
   0  -8   2   29.60   14.50
   0  -8  -2   30.10   13.10
   0  -8  -2   -2.00   12.90
   0  -8   2   15.50   14.30
   0   8  -2    4.20   13.40
   0   8   2    7.10   12.20
   0   8  -2    5.60   14.00
   0   8   2    5.20   13.20
   2  -8   2   16.30   14.60
  -2  -8  -2   23.10   13.00
   2  -8   2   15.70   13.70
  -2  -8  -2    5.50   13.10
   2   8   2   35.50   13.50
  -2   8  -2    4.70   13.40
  -2   8  -2   -6.10   13.90
   2   8   2   33.70   14.00
  -4  -8  -2   42.90   15.20
   4  -8   2  106.49   17.30
   4  -8   2   86.59   16.50
  -4  -8  -2    9.40   14.10
  -4   8  -2   49.60   15.20
   4   8   2   29.00   14.10
   4   8   2   34.50   15.10
  -4   8  -2   79.59   15.70
   6  -8   2  248.88   27.20
   6  -8   2  212.38   26.50
  -6  -8  -2  164.88   25.90
  -6  -8  -2  181.38   25.90
   6   8   2  182.98   25.80
   6   8   2  140.69   24.90
  -6   8  -2  218.08   26.40
  -6   8  -2  229.08   26.70
  -8  -8  -2  372.66   49.99
   8  -8   2  543.05   50.19
   8  -8   2  506.85   49.90
  -8  -8  -2  380.86   49.50
   8   8   2  360.26   49.60
  -8   8  -2  472.15   50.09
  -8   8  -2  506.65   49.90
   8   8   2  454.35   50.49
  10  -8   2   26.60   13.90
 -10  -8  -2   13.40   14.90
 -10  -8  -2   35.40   15.30
  10  -8   2   31.50   14.40
  10   8   2   18.20   14.30
 -10   8  -2   27.90   14.30
 -10   8  -2   44.50   14.90
  10   8   2   29.50   15.00
  12  -8   2   66.89   16.60
 -12  -8  -2   58.09   16.80
  12  -8   2   75.39   16.00
 -12  -8  -2   41.40   16.50
 -12   8  -2   89.79   16.30
 -12   8  -2   49.70   14.80
  12   8   2   44.70   16.00
  12   8   2   37.90   16.40
 -14  -8  -2   65.09   17.80
  14  -8   2   70.09   16.70
 -14  -8  -2   50.99   18.20
  14  -8   2   52.09   15.40
  14   8   2   40.40   16.10
 -14   8  -2   69.19   15.30
 -14   8  -2   51.69   15.60
  14   8   2   63.49   17.80
  16  -8   2   54.69   15.20
  16  -8   2   20.80   14.90
 -16  -8  -2   35.10   16.30
 -16  -8  -2   45.80   17.90
 -16   8  -2   49.60   15.00
  16   8   2   30.50   16.60
  16   8   2   12.80   13.90
 -16   8  -2   39.60   13.90
  18  -8   2  140.69   21.30
 -18  -8  -2  129.19   23.60
  18  -8   2  165.88   22.80
 -18  -8  -2  154.68   23.70
  18   8   2  130.69   23.80
 -18   8  -2  104.99   20.40
  18   8   2  128.19   22.10
 -18   8  -2  149.19   21.70
  20  -8   2  101.19   19.00
 -20  -8  -2   80.09   20.50
 -20  -8  -2   67.99   19.60
  20  -8   2   62.49   16.80
 -20   8  -2   48.30   16.60
  20   8   2   55.49   18.30
 -20   8  -2   65.39   17.00
  20   8   2   89.69   20.20
 -22  -8  -2   59.59   19.80
 -22  -8  -2   87.99   21.30
  22  -8   2   57.49   17.90
  22  -8   2   37.40   16.80
  22   8   2  102.49   20.40
 -22   8  -2   63.89   16.70
 -22   8  -2   55.49   16.60
  22   8   2   58.89   18.20
  24  -8   2    5.10   14.70
 -24  -8  -2   18.10   18.80
  24  -8   2    8.50   15.30
  24   8   2   18.10   15.50
 -24   8  -2   11.60   13.40
 -24   8  -2    0.20   12.90
  24   8   2    7.90   16.70
  26  -8   2    9.50   15.90
  26  -8   2   49.10   16.30
 -26  -8  -2   55.69   20.60
  26   8   2   28.00   17.30
 -26   8  -2   38.30   14.40
  26   8   2   58.19   19.20
 -26   8  -2   15.20   14.60
  28  -8   2  101.49   20.60
 -28  -8  -2  137.59   24.90
  28  -8   2  123.69   23.20
  28   8   2   97.99   21.60
  28   8   2   85.69   23.00
 -28   8  -2  130.29   20.10
 -28   8  -2  107.59   19.80
 -30  -8  -2   41.90   20.50
  30  -8   2   52.89   15.90
  30   8   2   18.30   18.30
 -30   8  -2   18.00   13.30
  30   8   2   45.00   18.00
 -30   8  -2   22.60   14.30
 -32  -8  -2   42.20   21.80
  32  -8   2    8.30   14.40
  32   8   2    8.40   18.70
 -32   8  -2   24.40   14.20
 -32   8  -2   18.60   13.50
  32   8   2   -2.70   17.80
 -34  -8  -2   42.20   22.40
  34  -8   2  -11.20   13.30
 -34   8  -2  -15.00   13.30
  34   8   2   -2.90   18.30
  34   8   2    8.10   20.20
 -34   8  -2   -4.60   13.00
  36  -8   2    4.60   14.60
 -36  -8  -2   15.50   22.70
  36   8   2   19.90   20.90
 -36   8  -2   10.60   13.50
  36   8   2    3.80   18.10
 -36   8  -2  -10.90   13.30
 -38  -8  -2   -1.20   22.10
  38  -8   2   18.10   15.10
 -38   8  -2   19.10   15.20
  38   8   2   17.00   22.00
 -38   8  -2   -5.00   13.10
 -40  -8  -2  -16.10   21.80
  40  -8   2    9.90   15.40
  40   8   2   15.00   22.90
 -40   8  -2   24.20   15.20
 -40   8  -2   24.70   16.00
 -35  -9   2    8.80   22.90
  35  -9  -2    3.50   12.20
  35   9  -2   26.80   21.60
 -35   9   2   -5.60   13.20
 -35   9   2   -0.20   12.40
 -33  -9   2    1.50   21.70
  33  -9  -2   -8.30   11.90
  33   9  -2  -17.20   18.10
 -33   9   2    4.40   12.10
  33   9  -2   28.40   21.50
 -33   9   2    4.70   13.60
 -31  -9   2   72.49   23.60
  31  -9  -2   17.40   12.90
 -31   9   2   35.90   14.30
  31   9  -2   28.90   19.10
 -31   9   2   44.90   13.90
  31   9  -2   19.50   19.90
  29  -9  -2   13.50   12.70
 -29  -9   2   49.30   22.70
  29   9  -2    9.70   18.20
 -29   9   2   40.10   13.40
 -29   9   2   27.70   13.00
  29   9  -2   43.70   20.10
 -27  -9   2  -10.70   18.80
  27  -9  -2   50.09   13.80
 -27   9   2   17.20   12.50
  27   9  -2   18.80   18.40
  27   9  -2   18.50   18.10
 -27   9   2   14.00   13.20
 -25  -9   2   -6.50   19.70
  25  -9  -2    7.80   14.00
  25  -9  -2   35.30   13.60
 -25   9   2   37.80   13.40
  25   9  -2   -8.40   17.60
  25   9  -2   35.30   18.30
 -25   9   2    4.40   12.10
  23  -9  -2   -7.90   12.70
  23  -9  -2   -0.50   13.90
 -23  -9   2  -10.10   17.60
 -23   9   2   -3.30   12.30
  23   9  -2   23.10   17.60
 -23   9   2    3.50   11.90
  23   9  -2   45.70   17.80
  21  -9  -2   30.40   13.30
  21  -9  -2   -0.30   13.50
 -21  -9   2   -1.00   19.00
  21   9  -2   -6.10   16.10
 -21   9   2   -1.90   12.90
 -21   9   2   32.60   13.50
  21   9  -2   26.60   16.70
 -19  -9   2   -0.30   18.10
  19  -9  -2    3.90   12.30
  19  -9  -2    6.30   13.60
 -19   9   2    4.40   12.80
  19   9  -2   20.40   17.00
  19   9  -2   28.30   16.60
 -19   9   2    9.00   13.30
  17  -9  -2   12.50   13.90
 -17  -9   2    4.10   16.50
  17  -9  -2   35.20   13.10
 -17   9   2    6.50   13.40
 -17   9   2   -6.30   13.10
  17   9  -2    2.10   15.60
  17   9  -2   20.60   15.70
 -15  -9   2   48.30   18.00
  15  -9  -2   37.80   14.80
  15  -9  -2   33.40   14.40
 -15   9   2   43.20   15.70
 -15   9   2   48.50   14.60
  15   9  -2   35.80   16.40
  15   9  -2   26.80   16.40
  13  -9  -2    5.70   13.40
  13  -9  -2    7.90   12.70
 -13  -9   2   10.00   16.70
  13   9  -2   10.60   15.10
 -13   9   2   17.00   13.80
 -13   9   2   -7.30   12.40
  13   9  -2   34.40   16.20
 -11  -9   2    4.30   16.10
  11  -9  -2    9.20   12.60
 -11  -9   2   12.30   17.80
  11  -9  -2    5.70   13.40
  11   9  -2   31.20   16.00
  11   9  -2   26.70   15.80
 -11   9   2    2.80   12.80
 -11   9   2   28.90   13.80
   9  -9  -2   11.20   13.70
  -9  -9   2   14.90   17.10
  -9  -9   2   14.30   16.90
   9  -9  -2   26.00   13.60
  -9   9   2  -11.50   12.70
   9   9  -2   -8.80   15.00
  -9   9   2   18.50   13.40
   9   9  -2    3.10   15.80
   7  -9  -2   24.70   14.50
  -7  -9   2   40.40   17.40
   7  -9  -2   46.40   15.30
  -7  -9   2   52.59   18.30
  -7   9   2   39.60   14.90
  -7   9   2   46.80   14.60
   7   9  -2   23.60   15.40
   7   9  -2   -1.60   14.70
   5  -9  -2   56.79   16.00
   5  -9  -2   71.29   16.20
  -5  -9   2   43.60   17.50
  -5  -9   2   68.39   18.50
   5   9  -2   61.59   17.70
   5   9  -2   37.40   16.30
  -5   9   2   41.80   15.10
  -5   9   2   36.80   15.80
   3  -9  -2   94.49   17.70
  -3  -9   2   70.49   19.00
   3  -9  -2   65.49   17.30
  -3  -9   2   86.99   19.20
  -3   9   2   56.69   16.00
  -3   9   2   68.79   16.90
   3   9  -2   79.49   17.90
   3   9  -2   65.89   18.10
  -1  -9   2  175.58   22.50
   1  -9  -2   93.49   19.30
  -1  -9   2  125.79   21.40
   1  -9  -2   92.29   19.90
  -1   9   2   88.79   19.20
   1   9  -2  125.89   21.20
   1   9  -2  135.19   20.60
  -1   9   2   96.69   19.40
   1  -9   2   49.20   18.00
  -1  -9  -2   64.09   16.90
   1  -9   2   97.59   19.10
  -1  -9  -2   78.59   17.80
   1   9   2   41.30   16.60
  -1   9  -2   58.69   16.80
  -1   9  -2   46.00   17.20
   1   9   2   70.89   17.00
  -3  -9  -2  -10.70   14.80
   3  -9   2   94.39   18.40
  -3  -9  -2   12.70   14.90
   3   9   2   25.30   15.90
  -3   9  -2   75.69   16.80
  -3   9  -2   94.69   16.80
   3   9   2  -10.70   14.40
  -5  -9  -2   42.80   16.00
  -5  -9  -2   41.00   17.10
   5  -9   2   54.09   17.00
   5  -9   2   59.89   16.90
  -5   9  -2   46.80   16.30
   5   9   2   47.20   16.40
   5   9   2   26.50   14.70
  -5   9  -2   21.40   15.90
  -7  -9  -2   34.50   16.40
   7  -9   2   46.30   16.30
   7  -9   2   39.00   17.20
  -7  -9  -2   44.50   17.40
  -7   9  -2   44.10   16.10
   7   9   2   56.89   16.90
   7   9   2   29.50   15.60
  -7   9  -2   34.50   15.90
   9  -9   2   -0.50   14.70
  -9  -9  -2   27.60   16.30
  -9  -9  -2   -2.40   16.00
   9  -9   2   29.50   15.70
  -9   9  -2   35.50   15.70
   9   9   2   18.30   15.00
   9   9   2    0.40   14.10
  -9   9  -2   -7.70   14.90
  11  -9   2   52.79   17.20
 -11  -9  -2   59.29   17.30
 -11  -9  -2   15.60   17.10
  11  -9   2   24.30   15.50
  11   9   2   48.70   16.50
  11   9   2   12.60   15.00
 -11   9  -2   71.69   17.10
 -11   9  -2   46.50   16.00
  13  -9   2    8.50   14.10
  13  -9   2   25.20   15.20
 -13  -9  -2   17.50   16.20
  13   9   2   13.30   15.80
 -13   9  -2   27.80   14.90
  13   9   2   16.90   15.40
 -13   9  -2   10.20   14.90
  15  -9   2   -3.80   14.60
  15  -9   2    2.30   15.80
 -15  -9  -2   41.60   17.70
 -15   9  -2    6.00   14.60
  15   9   2   16.40   15.80
 -15   9  -2    2.50   15.40
  15   9   2   50.79   16.90
  17  -9   2    2.80   14.80
  17  -9   2   -5.70   16.30
 -17  -9  -2   25.70   17.20
 -17   9  -2   38.00   14.90
  17   9   2   -6.40   15.20
 -17   9  -2    2.40   15.10
  17   9   2    5.60   15.50
  19  -9   2    1.80   14.60
 -19  -9  -2   -9.10   17.70
  19   9   2    4.90   16.50
  19   9   2  -11.50   16.10
 -19   9  -2    4.70   15.00
 -19   9  -2   -0.60   13.90
 -21  -9  -2   33.10   18.70
  21  -9   2  -11.00   14.40
 -21   9  -2   15.30   14.10
 -21   9  -2   -0.30   14.20
  21   9   2   10.30   16.60
  21   9   2    3.40   16.60
  23  -9   2   18.10   15.20
 -23  -9  -2   16.70   19.40
  23   9   2   36.30   17.20
 -23   9  -2   29.10   14.10
 -23   9  -2   12.90   14.40
  23   9   2   -2.30   17.40
  25  -9   2   50.19   17.30
 -25  -9  -2   53.99   22.00
  25   9   2   35.10   20.30
 -25   9  -2   59.29   16.00
  25   9   2   58.99   19.40
 -25   9  -2   81.19   17.30
 -27  -9  -2   -2.20   19.70
  27  -9   2  -32.50   13.80
 -27   9  -2   -4.40   12.60
  27   9   2   -2.90   19.10
  27   9   2   13.80   18.40
 -27   9  -2  -10.90   13.60
  29  -9   2    1.40   15.20
 -29  -9  -2   36.50   21.70
 -29   9  -2    8.20   14.60
 -29   9  -2   11.10   13.40
  29   9   2  -30.20   17.90
  29   9   2   23.30   20.60
  31  -9   2   26.30   16.30
 -31  -9  -2    2.40   21.20
 -31   9  -2   15.80   15.40
 -31   9  -2    1.90   13.10
  31   9   2   30.60   20.90
 -33  -9  -2   -4.20   21.70
  33  -9   2   17.00   15.20
 -33   9  -2    6.80   13.70
  33   9   2   19.50   20.50
  33   9   2  -13.70   18.00
 -33   9  -2   42.20   16.10
 -26 -10   2  -42.10   19.60
  26 -10  -2   24.00   13.00
  26  10  -2   57.89   21.20
  26  10  -2   11.60   18.70
 -26  10   2   -5.90   11.80
 -26  10   2   21.20   15.20
 -24 -10   2    0.30   20.30
  24 -10  -2   -9.00   12.40
  24  10  -2    1.30   18.30
  24  10  -2   10.20   18.80
 -24  10   2  -12.80   11.70
 -24  10   2    4.90   14.70
 -22 -10   2  -28.40   17.40
  22 -10  -2   -9.30   12.80
  22  10  -2   25.80   17.60
 -22  10   2    4.70   12.50
  22  10  -2  -12.10   18.50
 -22  10   2    3.50   14.90
 -20 -10   2   20.60   19.50
  20 -10  -2   -8.20   12.70
 -20  10   2   -4.10   14.00
  20  10  -2   29.20   17.30
 -20  10   2   -2.90   14.80
  20  10  -2   12.40   18.40
 -18 -10   2   78.59   21.50
  18 -10  -2   25.80   13.90
 -18  10   2   71.59   16.30
  18  10  -2   32.20   19.70
 -18  10   2   39.40   16.60
  18  10  -2   34.80   17.90
 -16 -10   2    5.10   18.70
  16 -10  -2   27.90   14.00
  16  10  -2   -9.30   15.20
  16  10  -2   -0.20   17.20
 -16  10   2   19.30   14.50
 -16  10   2   25.90   15.00
 -14 -10   2   59.19   20.50
  14 -10  -2   17.00   13.80
  14  10  -2   21.60   17.40
  14  10  -2    9.40   16.80
 -14  10   2   50.89   16.90
 -14  10   2   34.20   15.20
 -12 -10   2   53.19   19.80
  12 -10  -2   54.49   15.20
 -12  10   2   41.50   15.90
 -12  10   2   51.49   16.30
  12  10  -2   38.40   18.40
  12  10  -2   65.69   19.30
  10 -10  -2   45.40   14.80
 -10 -10   2   18.60   18.60
  10  10  -2    9.00   16.50
 -10  10   2   36.80   15.40
  10  10  -2   20.60   17.30
 -10  10   2   13.80   14.80
  -8 -10   2   19.00   18.10
   8 -10  -2    2.90   14.20
   8  10  -2   28.60   17.80
   8  10  -2    1.80   15.70
  -8  10   2   13.30   14.40
  -8  10   2   22.80   15.20
   6 -10  -2   -5.20   14.90
  -6 -10   2   39.20   18.20
   6  10  -2   19.70   17.10
  -6  10   2   19.80   15.10
  -6  10   2   18.70   15.50
   6  10  -2   36.60   17.50
   4 -10  -2  102.59   19.90
  -4 -10   2   75.19   21.30
  -4  10   2   83.59   19.00
   4  10  -2   65.39   19.20
  -4  10   2  100.89   18.50
   4  10  -2   89.39   21.00
   2 -10  -2   28.60   16.90
  -2 -10   2   14.30   18.80
   2  10  -2   28.10   16.50
   2  10  -2   33.00   16.10
  -2  10   2   29.70   15.70
  -2  10   2   14.30   15.80
   0 -10  -2   18.20   16.00
   0 -10   2   31.20   18.40
   0  10   2   12.50   15.10
   0  10  -2   19.80   16.60
   0  10  -2   31.10   16.40
   0  10   2   -0.20   14.20
   2 -10   2   70.69   18.90
  -2 -10  -2   55.99   17.60
   2  10   2   23.50   15.80
  -2  10  -2   33.60   16.90
  -2  10  -2   55.09   16.80
   2  10   2   27.90   16.50
   4 -10   2   70.79   19.10
  -4 -10  -2   17.30   17.20
  -4  10  -2   50.69   17.90
   4  10   2   37.30   17.00
  -4  10  -2   42.10   17.40
   4  10   2   46.80   16.70
   6 -10   2   13.10   16.40
  -6 -10  -2    4.90   16.60
  -6  10  -2   13.80   16.80
   6  10   2   -0.40   15.90
   6  10   2   15.20   16.30
  -6  10  -2   42.10   16.30
  -8 -10  -2   27.90   17.40
   8 -10   2   49.20   17.20
  -8  10  -2   60.69   17.70
   8  10   2   16.70   16.50
   8  10   2   15.70   17.20
  -8  10  -2   27.50   17.10
 -10 -10  -2   38.20   18.20
  10 -10   2   37.00   16.30
 -10  10  -2   57.09   16.70
 -10  10  -2   18.60   17.40
  10  10   2   30.10   17.30
  10  10   2   34.20   18.00
 -12 -10  -2   28.30   17.90
  12 -10   2   44.80   16.30
 -12  10  -2   -1.30   16.30
  12  10   2   13.20   16.80
  12  10   2   40.50   16.80
 -12  10  -2   40.90   16.90
  14 -10   2   55.49   16.90
 -14 -10  -2    8.60   17.30
 -14  10  -2   52.29   17.50
 -14  10  -2   43.40   18.50
  14  10   2   34.20   18.70
  14  10   2   50.39   17.40
  16 -10   2   39.00   16.60
 -16 -10  -2   37.10   18.70
  16  10   2   65.79   20.00
  16  10   2   21.20   17.30
 -16  10  -2   43.80   17.10
 -16  10  -2   72.09   18.20
 -18 -10  -2    4.30   18.70
  18 -10   2    5.30   15.50
  18  10   2   21.80   17.50
 -18  10  -2   34.50   16.60
  18  10   2   83.99   20.70
 -18  10  -2   12.80   15.40
  20 -10   2   -2.60   14.90
 -20 -10  -2  -12.10   19.50
  20  10   2   18.20   18.40
 -20  10  -2   15.90   17.10
  20  10   2   26.50   18.10
 -20  10  -2    8.40   14.50
 -22 -10  -2   -9.90   19.50
  22 -10   2   -5.50   14.70
  22  10   2   45.40   20.70
 -22  10  -2   22.80   17.60
 -22  10  -2    5.80   15.10
  22  10   2  -12.90   16.70
  24 -10   2   12.60   16.10
 -24 -10  -2   42.30   22.10
 -24  10  -2   25.60   14.40
  24  10   2   -5.10   18.20
  24  10   2   38.60   20.10
 -24  10  -2   32.60   17.50
   7 -11  -2   54.89   16.60
  -7 -11   2   32.40   20.00
   7  11  -2   38.00   20.30
  -7  11   2   11.40   16.40
   7  11  -2    7.20   17.30
  -7  11   2   40.50   17.70
   5 -11  -2    9.80   15.70
  -5 -11   2   36.00   20.40
  -5  11   2   15.30   15.60
   5  11  -2   35.80   19.70
  -5  11   2   26.90   17.30
   5  11  -2   29.70   17.60
   3 -11  -2   13.80   16.70
  -3 -11   2    4.30   19.60
   3  11  -2   54.19   18.80
   3  11  -2    2.80   19.20
  -3  11   2   59.79   18.10
  -3  11   2   58.29   18.20
  -1 -11   2   11.80   20.00
   1 -11  -2   26.80   17.50
   1  11  -2   -0.60   17.20
  -1  11   2   46.40   17.50
   1  11  -2   -2.20   17.70
  -1  11   2   15.20   15.60
  -1 -11  -2   20.30   17.50
   1 -11   2    3.60   18.10
   1  11   2   15.40   15.80
   1  11   2   29.50   17.60
  -1  11  -2   23.10   20.30
  -1  11  -2  -16.70   16.50
  -3 -11  -2   21.30   17.90
   3 -11   2   40.20   19.50
   3  11   2   35.80   16.90
  -3  11  -2   40.00   19.80
   3  11   2   74.59   19.10
  -3  11  -2   20.70   17.70
  -5 -11  -2   42.60   18.90
   5 -11   2   32.80   17.90
   5  11   2   74.39   18.60
   5  11   2   22.30   18.80
  -5  11  -2   14.20   19.60
  -5  11  -2   26.70   17.20
 -60   0   3   20.40   16.40
  60   0  -3    3.80   16.80
 -60   0   3   15.30   18.40
 -58   0   3  -12.50   16.70
  58   0  -3   -4.30   17.40
 -58   0   3   22.40   16.00
 -56   0   3   -1.70   16.90
  56   0  -3   23.10   16.60
 -56   0   3    6.40   15.40
 -54   0   3   12.10   15.00
  54   0  -3   11.20   16.00
 -54   0   3  -25.40   14.50
  52   0  -3    2.40   14.90
 -52   0   3  -22.40   14.30
 -52   0   3   -5.50   15.30
  50   0  -3   41.90   16.10
 -50   0   3   18.10   15.00
 -50   0   3   19.30   14.70
  48   0  -3   13.80   15.30
  48   0  -3    4.60   13.20
 -48   0   3   11.80   14.10
 -48   0   3   41.10   15.10
 -46   0   3   40.90   14.60
  46   0  -3   29.20   13.80
  46   0  -3   43.90   15.60
 -46   0   3   19.80   14.40
 -44   0   3    5.30   13.40
  44   0  -3    9.80   14.10
  44   0  -3    8.80   12.60
 -44   0   3   -3.10   12.70
  42   0  -3   10.20   13.60
  42   0  -3    0.30   11.60
 -42   0   3   20.00   13.90
 -42   0   3    8.50   12.80
  40   0  -3   -4.60   13.60
 -40   0   3    3.00   13.50
 -40   0   3    7.40   13.60
  40   0  -3   10.30   12.10
 -38   0   3  -21.50   12.00
  38   0  -3   16.20   13.20
  38   0  -3  -18.30   10.40
 -38   0   3   -1.20   11.80
  36   0  -3   12.70   10.80
 -36   0   3   -9.40   10.70
  36   0  -3   12.40   12.00
 -36   0   3    9.50   12.10
 -34   0   3  -28.30   10.60
  34   0  -3  -10.70   10.70
 -34   0   3    3.70   10.20
  34   0  -3  -11.70    9.70
 -32   0   3    2.20    9.60
  32   0  -3    2.50   10.30
  32   0  -3   14.10    9.20
 -32   0   3  -16.30   10.00
 -30   0   3   11.60    9.20
  30   0  -3    9.20   10.10
 -30   0   3   -6.30    9.80
  30   0  -3    1.30    8.40
  28   0  -3   18.00    9.30
  28   0  -3   10.60   10.00
 -28   0   3   13.50    9.10
 -28   0   3   25.50   10.50
  26   0  -3   40.20   10.20
 -26   0   3   27.20   10.50
 -26   0   3   41.80   10.50
  26   0  -3   36.40    9.80
 -24   0   3    4.10    8.80
  24   0  -3   23.70    9.10
  24   0  -3   28.20    8.60
 -24   0   3   14.10    8.50
 -22   0   3   42.50   11.00
  22   0  -3   54.09   10.50
 -22   0   3   67.49   11.20
  22   0  -3   84.19   11.50
 -20   0   3   27.70    8.30
 -20   0   3   19.20    8.30
  20   0  -3   15.80    8.20
  20   0  -3   16.90    7.40
  18   0  -3    4.00    7.10
 -18   0   3    6.20    7.20
 -18   0   3    1.50    7.00
 -16   0   3   22.90    7.70
 -16   0   3   35.20    7.60
  16   0  -3   24.30    7.60
  16   0  -3   29.50    7.80
 -14   0   3   10.40    6.90
 -14   0   3   23.00    6.80
  14   0  -3   25.60    6.80
  14   0  -3   14.80    6.50
 -12   0   3   12.30    7.20
  12   0  -3   29.60    6.70
  12   0  -3   16.30    6.60
 -12   0   3   31.60    7.40
 -10   0   3   18.60    5.20
 -10   0   3   14.20    5.50
  10   0  -3   19.70    5.40
  10   0  -3   12.90    5.30
   8   0  -3   -3.00    3.40
  -8   0   3    6.50    3.50
   8   0  -3    6.70    3.40
  -8   0   3    5.00    3.60
   6   0  -3    2.40    2.50
   6   0  -3    6.10    2.50
   4   0  -3    0.40    1.50
  -4   0   3    2.10    1.90
   4   0  -3    2.00    1.40
  -4   0   3    2.30    1.90
  -2   0   3    7.40    1.80
   2   0  -3    2.30    1.30
  -2   0   3    8.30    2.60
   2   0  -3   -0.60    1.10
   0   0  -3    1.90    1.50
   0   0  -3    1.10    1.40
   0   0   3    5.00    2.00
   0   0   3    2.40    1.90
   2   0   3    3.50    2.40
   2   0   3    1.90    2.10
  -2   0  -3    1.50    2.00
  -2   0  -3   -0.80    2.10
  -4   0  -3    9.20    3.20
  -4   0  -3    8.60    3.50
   4   0   3    8.30    3.10
   4   0   3   11.30    3.40
  -6   0  -3   32.80    5.20
   6   0   3   25.60    5.20
   6   0   3   20.00    4.80
  -6   0  -3   19.10    5.00
 -10   0  -3   32.90    7.80
  10   0   3   44.40    8.40
  10   0   3   31.70    7.90
  12   0   3   58.99    9.40
 -12   0  -3   53.39    9.80
 -12   0  -3   47.30    9.40
  12   0   3   68.49   10.10
 -14   0  -3   11.00    7.00
 -14   0  -3   13.90    7.20
  14   0   3   12.10    7.30
  14   0   3    3.90    6.90
 -16   0  -3   16.10    7.70
 -16   0  -3   19.90    8.10
  16   0   3    8.20    7.40
  16   0   3   24.50    8.10
 -18   0  -3   39.80    9.10
 -18   0  -3   23.70    8.80
  18   0   3   34.00    8.60
 -20   0  -3    2.90    8.30
  20   0   3   -0.80    8.30
 -20   0  -3    9.10    8.70
  20   0   3    5.80    8.50
 -22   0  -3    2.30    9.30
  22   0   3  -11.00    8.20
  22   0   3  -10.20    9.10
 -24   0  -3   25.40   10.40
  24   0   3   37.30   10.40
  24   0   3   29.80   10.70
  26   0   3   18.70   10.80
 -26   0  -3   21.30    9.90
 -26   0  -3   19.70    9.80
  26   0   3   33.80   10.30
 -28   0  -3   -9.10    9.90
  28   0   3    6.60   10.10
 -28   0  -3    2.70   10.00
  28   0   3   18.40   11.00
  30   0   3   -1.10   11.70
 -30   0  -3   19.20   11.50
  30   0   3    1.10   10.40
 -30   0  -3   12.90   10.60
  32   0   3   25.20   13.30
 -32   0  -3   26.00   12.50
  32   0   3   24.30   12.20
 -32   0  -3   14.60   11.70
 -34   0  -3    9.10   11.80
  34   0   3    9.60   12.30
 -34   0  -3   22.90   13.30
  34   0   3   29.70   14.10
 -36   0  -3   12.00   12.90
  36   0   3  -10.40   13.50
 -36   0  -3  -10.30   12.60
  36   0   3   14.50   12.80
  38   0   3  -21.70   12.50
  38   0   3    3.40   14.60
 -38   0  -3   26.70   15.50
 -38   0  -3   10.50   14.00
  40   0   3    3.70   13.80
  40   0   3   13.70   14.80
 -40   0  -3   20.20   14.60
 -40   0  -3   35.70   14.90
  42   0   3   -1.00   14.10
  42   0   3   -8.50   12.90
 -42   0  -3   10.50   14.30
 -42   0  -3   12.40   13.60
 -44   0  -3    1.00   13.20
  44   0   3   13.10   13.70
 -44   0  -3  -21.70   13.40
  44   0   3   14.10   15.30
 -46   0  -3   45.20   15.70
 -46   0  -3  -17.00   13.20
  46   0   3    3.90   15.10
  46   0   3   13.30   13.90
  48   0   3    7.70   15.30
 -48   0  -3  -11.60   14.90
 -48   0  -3  -21.00   13.80
  50   0   3   19.10   16.60
 -50   0  -3   18.30   16.90
 -50   0  -3   19.40   15.90
 -52   0  -3   -9.10   17.90
  52   0   3   14.70   17.60
 -52   0  -3  -15.00   15.00
 -54   0  -3  -19.50   15.30
  54   0   3  -20.80   16.70
 -54   0  -3  -23.90   16.90
 -56   0  -3  -17.20   15.70
  56   0   3   22.20   17.30
 -56   0  -3   18.60   17.90
 -58   0  -3    3.10   16.30
  58   0   3   -5.40   17.40
  59  -1  -3  -17.70   15.30
 -59  -1   3   10.30   18.70
 -59  -1   3   17.60   17.30
  59   1  -3    6.00   17.20
 -59   1   3    2.90   16.90
 -59   1   3   12.70   16.00
  57  -1  -3   32.70   17.10
 -57  -1   3   13.80   16.00
 -57  -1   3    4.10   18.10
  57   1  -3   28.10   17.60
 -57   1   3    9.70   16.40
 -57   1   3   26.10   15.60
 -55  -1   3   57.09   20.10
  55  -1  -3   61.29   17.80
 -55  -1   3   28.60   17.30
  55   1  -3   29.00   18.10
 -55   1   3   20.80   15.70
 -55   1   3   39.00   15.90
  53  -1  -3   22.70   16.00
 -53  -1   3   21.50   16.80
 -53  -1   3   17.90   15.80
 -53   1   3   -3.50   14.20
 -53   1   3   20.80   14.80
  53   1  -3   41.50   17.10
  51  -1  -3   64.79   17.40
 -51  -1   3    7.80   15.70
 -51  -1   3   41.60   16.60
  51   1  -3   56.39   18.70
 -51   1   3   37.30   16.10
 -51   1   3   52.49   15.90
 -49  -1   3   22.40   15.70
  49  -1  -3   12.80   14.70
 -49  -1   3  -18.00   14.20
  49  -1  -3    7.20   13.50
 -49   1   3   15.90   14.50
  49   1  -3    4.10   13.40
  49   1  -3    6.60   15.90
 -49   1   3    6.70   13.90
 -47  -1   3   68.29   16.40
 -47  -1   3   93.89   18.50
  47  -1  -3   54.09   15.60
  47  -1  -3   66.39   17.30
 -47   1   3   63.29   16.60
  47   1  -3   57.69   18.50
  47   1  -3   60.99   16.10
 -47   1   3   65.39   16.40
  45  -1  -3   61.89   17.90
  45  -1  -3   96.79   17.50
 -45  -1   3   72.79   17.70
 -45  -1   3  105.29   19.10
 -45   1   3   90.79   17.60
  45   1  -3  112.59   18.20
 -45   1   3  100.69   18.00
  45   1  -3   83.49   19.70
 -43  -1   3   17.20   14.50
  43  -1  -3   20.70   13.60
 -43  -1   3   27.50   15.00
  43  -1  -3    5.20   11.90
 -43   1   3   22.80   13.80
  43   1  -3    7.10   14.70
  43   1  -3   12.80   12.90
 -43   1   3   15.50   13.30
 -41  -1   3  134.49   20.10
  41  -1  -3   77.99   18.30
 -41  -1   3  112.89   20.30
  41  -1  -3   98.79   18.00
  41   1  -3  126.79   20.70
  41   1  -3   85.19   17.90
 -41   1   3  117.39   18.90
 -41   1   3   93.49   18.60
 -39  -1   3   57.49   17.60
  39  -1  -3   61.29   16.20
  39  -1  -3   97.79   16.30
 -39  -1   3   91.89   18.60
  39   1  -3   88.19   16.70
  39   1  -3   75.59   18.00
 -39   1   3   85.99   16.80
 -39   1   3   68.49   16.20
 -37  -1   3   23.40   13.20
  37  -1  -3   31.70   12.30
  37  -1  -3   42.20   13.00
 -37  -1   3   34.00   13.90
  37   1  -3   34.80   14.20
 -37   1   3   29.20   13.00
  37   1  -3   37.20   12.40
 -37   1   3   39.10   13.20
  35  -1  -3   33.50   11.40
 -35  -1   3    6.80   10.90
 -35  -1   3   16.80   13.30
  35  -1  -3   24.00   12.30
 -35   1   3   21.80   11.10
 -35   1   3   41.50   12.40
  35   1  -3   22.60   11.80
  35   1  -3   36.70   13.70
  33  -1  -3   17.90   10.50
 -33  -1   3   14.30   11.20
 -33  -1   3   -4.50   11.90
  33  -1  -3   32.20   11.30
 -33   1   3   15.30   10.20
  33   1  -3    9.70   10.30
  33   1  -3    6.00   12.00
 -33   1   3   16.70   10.80
  31  -1  -3  160.98   20.20
 -31  -1   3  129.29   20.50
 -31  -1   3  153.38   21.30
  31  -1  -3  168.58   20.80
  31   1  -3  154.38   20.50
 -31   1   3  153.88   20.30
 -31   1   3  189.88   21.00
  31   1  -3  160.88   21.20
  29  -1  -3  654.23   67.99
  29  -1  -3  685.23   68.19
 -29  -1   3  588.94   68.29
 -29  -1   3  758.82   69.09
  29   1  -3  726.53   69.09
 -29   1   3  632.04   68.09
 -29   1   3  684.73   68.19
 -27  -1   3   23.80    9.90
  27  -1  -3   -1.30    8.00
 -27  -1   3    2.80    8.50
  27  -1  -3  -19.90    8.90
 -27   1   3    2.40    9.10
  27   1  -3   21.50   10.10
 -27   1   3    2.70    7.90
  25  -1  -3   43.10   10.40
 -25  -1   3   51.09   11.60
  25  -1  -3   35.00    9.20
 -25  -1   3   33.20    9.50
 -25   1   3   30.30    9.10
  25   1  -3   40.70   10.30
  25   1  -3   62.49   11.20
 -25   1   3   32.60    9.70
  23  -1  -3   36.20    8.50
 -23  -1   3   10.40    9.40
  23  -1  -3   46.60    9.50
 -23  -1   3   14.00    9.20
  23   1  -3   31.80    9.90
  23   1  -3   37.50   10.00
 -23   1   3   38.60    9.00
 -23   1   3   21.20    8.90
 -21  -1   3  234.48   27.30
  21  -1  -3  214.58   26.30
 -21  -1   3  252.07   27.70
  21  -1  -3  240.78   26.90
 -21   1   3  244.58   26.80
  21   1  -3  257.27   27.90
  21   1  -3  261.07   27.40
 -21   1   3  232.68   26.90
 -19  -1   3  585.24   60.89
  19  -1  -3  614.84   60.39
  19  -1  -3  652.53   60.59
 -19  -1   3  564.34   60.99
 -19   1   3  618.24   60.59
 -19   1   3  637.64   60.59
  19   1  -3  561.54   60.69
  19   1  -3  596.54   60.99
  17  -1  -3  194.28   19.40
 -17  -1   3  168.38   19.80
  17  -1  -3  149.09   18.80
 -17  -1   3  165.88   20.70
 -17   1   3  169.18   19.30
  17   1  -3  150.18   19.80
  17   1  -3  154.28   20.30
 -17   1   3  168.68   19.40
  15  -1  -3 1462.05  137.09
 -15  -1   3 1320.97  137.29
  15  -1  -3 1393.76  136.99
 -15  -1   3 1440.16  137.39
  15   1  -3 1439.06  137.39
  15   1  -3 1283.57  137.29
 -15   1   3 1427.56  137.09
 -15   1   3 1447.06  137.09
 -13  -1   3 1345.37  132.19
 -13  -1   3 1338.47  132.09
  13  -1  -3 1394.56  131.69
  13  -1  -3 1417.86  131.69
 -13   1   3 1283.77  131.79
  13   1  -3 1324.27  132.09
 -13   1   3 1392.56  131.79
  13   1  -3 1285.47  132.09
  11  -1  -3  601.94   60.49
 -11  -1   3  596.94   61.29
  11  -1  -3  651.93   60.59
 -11  -1   3  586.24   61.19
  11   1  -3  620.84   61.19
 -11   1   3  665.83   60.69
  11   1  -3  568.24   61.09
  -9  -1   3  167.28   19.80
  -9  -1   3  166.28   20.00
   9  -1  -3  199.68   18.70
   9   1  -3  165.08   19.80
   9   1  -3  176.68   20.10
  -9   1   3  186.68   18.70
  -7  -1   3 3496.65  323.47
   7  -1  -3 3060.99  323.07
   7   1  -3 3428.96  323.47
  -5  -1   3 1644.84  159.68
  -5  -1   3 1762.92  159.68
   5   1  -3 1557.94  159.68
   5   1  -3 1589.14  159.58
  -3  -1   3  191.38   19.70
  -3  -1   3  197.18   19.80
   3   1  -3  193.98   19.80
   3   1  -3  187.18   19.70
   1  -1  -3  250.97   27.70
  -1  -1   3  287.77   28.20
  -1  -1   3  294.87   28.20
   1   1  -3  294.27   28.30
  -1   1   3  303.27   27.70
   1   1  -3  266.27   28.10
  -1  -1  -3  640.64   69.89
  -1   1  -3  777.82   70.19
  -1   1  -3  808.82   70.19
   1   1   3  649.43   69.99
  -3  -1  -3  205.48   21.70
  -3  -1  -3  207.48   21.70
   3   1   3  218.18   21.60
   3   1   3  217.08   21.80
   7  -1   3  210.68   21.70
  -7  -1  -3  181.98   22.00
   7  -1   3  224.18   21.70
  -7  -1  -3  181.18   21.90
  -7   1  -3  212.68   21.70
   7   1   3  169.68   22.10
   7   1   3  161.78   21.70
  -7   1  -3  232.98   21.60
  -9  -1  -3  357.96   40.30
  -9  -1  -3  358.16   40.40
   9   1   3  378.26   40.30
  -9   1  -3  474.05   40.10
  11  -1   3 1475.15  126.69
 -11  -1  -3 1262.07  126.69
 -11  -1  -3 1174.28  126.59
  11   1   3 1227.08  126.79
 -11   1  -3 1449.46  126.59
 -11   1  -3 1304.97  126.49
  11   1   3 1146.49  126.59
 -13  -1  -3  503.15   56.19
  13  -1   3  646.94   56.19
  13  -1   3  602.14   56.19
 -13  -1  -3  544.45   56.49
 -13   1  -3  567.84   55.99
  13   1   3  534.05   56.39
  13   1   3  480.45   56.19
 -13   1  -3  593.54   56.09
 -15  -1  -3   18.30    9.10
 -15  -1  -3   48.20    9.30
  15  -1   3   45.30    8.90
  15  -1   3   57.39    8.40
 -15   1  -3   31.80    8.40
 -15   1  -3   44.80    8.20
  15   1   3   49.50    9.70
  15   1   3   31.00    8.70
 -17  -1  -3 2395.76  237.48
  17  -1   3 2267.17  237.28
  17  -1   3 2422.16  237.38
 -17  -1  -3 2497.55  237.58
  17   1   3 2376.46  237.48
  17   1   3 2553.04  237.68
 -17   1  -3 2425.36  237.28
 -17   1  -3 2510.15  237.38
 -19  -1  -3   39.00   10.90
  19  -1   3   40.30   10.20
 -19  -1  -3   63.79   11.20
  19  -1   3   35.80    9.50
  19   1   3   61.19   10.30
 -19   1  -3   58.79   10.50
  19   1   3   52.59   11.20
 -19   1  -3   56.09    9.70
 -21  -1  -3 3103.69  301.47
  21  -1   3 3010.40  301.27
  21  -1   3 3096.19  301.37
 -21  -1  -3 3109.49  301.47
  21   1   3 3094.89  301.47
  21   1   3 3133.79  301.47
 -21   1  -3 3091.79  301.17
 -21   1  -3 3049.50  301.17
 -23  -1  -3   84.09   13.40
  23  -1   3   89.99   13.50
  23  -1   3   67.09   12.70
 -23  -1  -3   87.79   13.90
  23   1   3   92.59   14.20
 -23   1  -3   59.99   12.40
 -23   1  -3   80.19   12.60
  23   1   3   67.29   12.90
 -25  -1  -3  298.27   30.60
  25  -1   3  262.87   30.30
  25  -1   3  266.07   30.30
 -25  -1  -3  244.08   30.60
  25   1   3  268.67   31.30
  25   1   3  249.68   30.30
 -25   1  -3  222.48   29.30
 -25   1  -3  270.27   29.70
  27  -1   3  275.37   33.60
 -27  -1  -3  323.77   34.60
  27  -1   3  281.97   33.40
 -27  -1  -3  347.27   34.30
  27   1   3  310.67   34.50
 -27   1  -3  290.47   33.50
  27   1   3  316.67   33.90
 -27   1  -3  218.48   33.30
  29  -1   3   20.70   12.00
 -29  -1  -3   36.90   12.40
 -29  -1  -3   34.30   10.90
  29  -1   3   35.40   11.80
 -29   1  -3   27.20   11.20
  29   1   3   29.60   12.60
  29   1   3   19.10   11.70
 -29   1  -3   38.00   11.50
  31  -1   3  371.16   40.20
 -31  -1  -3  275.27   39.60
  31  -1   3  352.56   40.30
 -31  -1  -3  384.86   41.20
  31   1   3  400.16   41.20
  31   1   3  345.57   40.70
 -31   1  -3  361.16   40.20
 -31   1  -3  370.46   40.40
 -33  -1  -3   61.19   15.50
  33  -1   3   76.19   16.40
  33  -1   3   77.29   16.00
 -33  -1  -3   85.19   17.00
 -33   1  -3   57.79   15.40
  33   1   3  106.99   17.80
  33   1   3   74.89   16.00
 -35  -1  -3   37.00   14.50
  35  -1   3   37.10   13.50
 -35  -1  -3   33.00   13.60
  35  -1   3   26.40   13.80
  35   1   3   15.40   12.00
  35   1   3   25.50   14.50
 -35   1  -3   19.90   13.50
  37  -1   3  184.58   24.50
  37  -1   3  140.19   24.00
 -37  -1  -3  164.48   24.70
 -37  -1  -3  189.98   24.90
  37   1   3  177.78   25.00
 -37   1  -3  173.88   23.70
  37   1   3  145.49   23.10
 -37   1  -3  185.48   24.70
 -39  -1  -3    6.10   14.30
  39  -1   3    4.40   14.70
  39  -1   3   18.70   14.20
 -39  -1  -3   40.10   16.00
 -39   1  -3   35.30   14.70
 -39   1  -3   31.10   14.20
  39   1   3   17.90   13.50
  39   1   3   27.30   15.50
 -41  -1  -3  322.37   40.50
  41  -1   3  332.77   38.70
 -41  -1  -3  320.37   38.80
  41  -1   3  311.57   38.10
  41   1   3  323.37   39.20
 -41   1  -3  348.37   39.00
  41   1   3  295.27   37.80
 -41   1  -3  327.67   39.40
  43  -1   3   89.09   17.70
 -43  -1  -3   85.99   18.90
 -43  -1  -3   60.19   18.10
  43  -1   3   94.39   18.90
  43   1   3   63.39   17.10
  43   1   3   77.29   18.90
 -43   1  -3   89.59   18.20
 -43   1  -3   76.79   17.90
 -45  -1  -3   33.10   16.30
  45  -1   3   44.90   15.50
  45  -1   3   68.49   17.80
 -45  -1  -3   25.00   16.60
  45   1   3   37.60   17.70
  45   1   3   53.99   16.30
 -45   1  -3   56.99   16.40
 -45   1  -3   33.40   15.40
 -47  -1  -3    1.40   16.30
  47  -1   3  -22.20   14.70
 -47  -1  -3   -5.90   14.90
  47  -1   3    0.40   13.60
 -47   1  -3   12.60   14.80
  47   1   3    5.70   16.10
 -47   1  -3   -3.60   14.40
  47   1   3  -20.40   13.00
  49  -1   3    7.00   15.70
 -49  -1  -3    5.80   17.20
 -49  -1  -3   18.00   17.00
 -49   1  -3    0.40   14.60
  49   1   3    8.80   17.10
 -49   1  -3    8.40   14.60
  51  -1   3   -5.30   16.00
 -51  -1  -3    4.50   16.50
 -51  -1  -3   18.60   18.10
  51   1   3   39.50   19.20
 -51   1  -3   21.20   17.70
 -51   1  -3   13.80   15.40
 -53  -1  -3   44.40   19.70
 -53  -1  -3   45.40   18.60
  53  -1   3   66.39   19.50
 -53   1  -3   62.59   20.60
 -53   1  -3   61.59   18.00
  53   1   3   51.29   20.20
 -55  -1  -3   -5.60   16.10
  55  -1   3   20.40   17.70
 -55   1  -3   39.50   16.90
  55   1   3   25.10   18.90
 -55   1  -3   17.40   18.20
 -57  -1  -3    8.40   18.20
  57  -1   3   16.20   17.30
 -57   1  -3   23.10   19.40
 -57   1  -3   14.60   17.20
  57   1   3    5.20   19.10
 -58  -2   3   13.60   18.00
 -58  -2   3   -9.60   22.30
  58  -2  -3  -11.90   15.30
 -58   2   3    6.10   16.20
  58   2  -3  -22.30   16.40
 -58   2   3   -0.20   14.40
 -56  -2   3   30.50   19.10
  56  -2  -3   26.50   15.40
 -56  -2   3   44.30   18.80
  56   2  -3    0.20   17.80
 -56   2   3   32.30   15.90
 -56   2   3  -18.90   13.50
  54  -2  -3   89.89   18.70
 -54  -2   3   67.99   20.90
 -54  -2   3  121.69   22.10
 -54   2   3   58.89   17.60
  54   2  -3   75.69   21.60
 -54   2   3   59.99   18.20
 -52  -2   3   18.20   17.10
 -52  -2   3   21.00   17.30
  52  -2  -3   28.80   15.40
 -52   2   3   13.70   15.30
  52   2  -3    9.80   17.40
 -52   2   3    9.70   13.70
 -50  -2   3   36.60   18.30
 -50  -2   3   44.80   18.30
  50  -2  -3   60.69   16.70
  50   2  -3   42.60   18.30
 -50   2   3   47.30   16.40
 -50   2   3   45.90   15.30
 -48  -2   3   27.00   15.60
 -48  -2   3   43.60   17.30
  48  -2  -3    9.00   13.50
  48  -2  -3   17.50   13.90
  48   2  -3   15.80   16.70
 -48   2   3   29.30   14.30
  48   2  -3   12.40   12.90
 -48   2   3   13.20   14.30
 -46  -2   3   35.90   16.70
  46  -2  -3   23.20   13.20
  46  -2  -3   26.90   13.80
 -46  -2   3   23.80   14.80
  46   2  -3   35.00   13.90
 -46   2   3   29.40   14.00
 -46   2   3   15.80   13.50
  46   2  -3   25.00   16.10
 -44  -2   3  130.89   21.70
  44  -2  -3  104.39   19.30
 -44  -2   3   93.89   19.60
  44  -2  -3  121.69   18.90
  44   2  -3  128.49   22.00
  44   2  -3  130.89   19.80
 -44   2   3  118.89   20.20
 -44   2   3   98.09   18.80
 -42  -2   3  158.48   24.00
 -42  -2   3  156.98   24.80
  42  -2  -3  163.18   22.30
  42  -2  -3  119.49   21.90
 -42   2   3  147.89   22.30
  42   2  -3  158.78   23.40
  42   2  -3  191.88   24.90
 -42   2   3  181.28   22.40
  40  -2  -3   23.50   12.60
 -40  -2   3   12.00   14.70
 -40  -2   3   29.90   15.40
  40  -2  -3    9.20   12.60
 -40   2   3   17.50   12.40
  40   2  -3   16.10   12.90
 -40   2   3    6.80   11.80
  40   2  -3    2.40   15.00
  38  -2  -3  133.29   19.50
 -38  -2   3  117.59   20.70
 -38  -2   3  150.68   22.20
  38  -2  -3  134.89   19.90
 -38   2   3  111.59   19.40
  38   2  -3  138.89   22.00
 -38   2   3  129.89   19.80
  38   2  -3  148.39   20.60
 -36  -2   3   24.50   14.20
  36  -2  -3   -8.10   10.60
 -36  -2   3  -14.50   12.50
  36  -2  -3    5.80   11.60
  36   2  -3   12.50   12.30
 -36   2   3    3.20   11.20
  36   2  -3    5.30   13.90
 -36   2   3   13.20   11.40
 -34  -2   3   34.30   12.70
 -34  -2   3   28.50   14.00
  34  -2  -3   34.30   11.50
  34  -2  -3   25.10   11.90
  34   2  -3    4.80   13.60
 -34   2   3   29.80   11.40
 -34   2   3   22.60   11.50
  32  -2  -3  767.12   78.39
  32  -2  -3  793.72   78.59
 -32  -2   3  821.32   79.79
 -32   2   3  656.93   77.99
 -32   2   3  826.92   78.49
  32   2  -3  819.62   79.79
  32   2  -3  773.52   79.09
 -30  -2   3  288.87   39.60
 -30  -2   3  420.96   41.60
  30  -2  -3  363.86   38.90
  30  -2  -3  383.66   39.20
 -30   2   3  310.27   38.40
  30   2  -3  392.76   41.40
 -30   2   3  405.36   39.20
  30   2  -3  338.27   40.50
  28  -2  -3 2078.49  204.88
 -28  -2   3 1773.52  205.28
 -28  -2   3 2269.77  205.98
  28  -2  -3 2042.10  204.98
 -28   2   3 2225.08  204.98
  28   2  -3 2084.09  205.48
  28   2  -3 2193.48  205.88
  26  -2  -3  556.04   56.29
 -26  -2   3  562.24   57.59
  26  -2  -3  556.84   56.09
 -26  -2   3  513.35   57.19
  26   2  -3  552.94   57.49
  26   2  -3  569.84   57.29
 -24  -2   3   48.90   12.70
  24  -2  -3   62.59   10.90
 -24  -2   3   83.69   13.20
  24  -2  -3   63.39   10.60
  24   2  -3   58.89   12.50
  24   2  -3   80.39   13.20
 -24   2   3   49.60   10.50
 -22  -2   3 2410.36  221.78
 -22  -2   3 2283.97  221.58
  22  -2  -3 2311.27  221.08
  22  -2  -3 2217.88  220.98
 -22   2   3 2354.36  221.08
 -22   2   3 2077.49  220.88
  22   2  -3 2156.08  221.48
  22   2  -3 2310.77  221.68
  20  -2  -3  464.95   46.30
 -20  -2   3  484.95   47.70
 -20  -2   3  448.66   47.60
  20  -2  -3  423.66   46.10
  20   2  -3  461.45   47.60
 -20   2   3  495.45   46.40
  20   2  -3  449.86   47.50
 -20   2   3  435.46   46.30
 -18  -2   3  205.78   26.20
  18  -2  -3  238.78   25.00
 -18  -2   3  228.58   26.80
  18  -2  -3  254.97   24.70
 -18   2   3  215.48   24.90
  18   2  -3  246.78   26.50
  18   2  -3  239.38   26.50
 -18   2   3  225.88   24.90
 -16  -2   3  278.67   28.80
  16  -2  -3  263.87   27.10
 -16  -2   3  260.07   28.40
  16  -2  -3  230.88   26.80
 -16   2   3  270.57   27.00
  16   2  -3  256.67   28.60
  16   2  -3  268.47   28.50
 -16   2   3  251.77   26.90
 -14  -2   3  624.04   65.59
  14  -2  -3  640.24   64.59
 -14  -2   3  665.03   65.69
  14  -2  -3  673.43   64.69
  14   2  -3  641.14   65.69
 -14   2   3  656.43   64.69
 -14   2   3  675.53   64.69
  14   2  -3  670.43   65.69
 -12  -2   3  160.58   16.40
 -12  -2   3  145.09   16.20
  12  -2  -3  128.29   14.90
  12   2  -3  134.59   15.90
 -12   2   3  133.29   15.10
 -12   2   3  109.19   14.90
  12   2  -3  157.48   16.40
 -10  -2   3  142.89   18.50
 -10  -2   3  147.89   17.60
  10  -2  -3  150.48   16.40
 -10   2   3  147.59   16.50
  10   2  -3  153.88   18.60
  10   2  -3  165.38   17.80
 -10   2   3  168.58   16.50
  -8  -2   3   62.69   10.40
  -8  -2   3   48.50   10.50
   8  -2  -3   71.19    8.00
   8   2  -3   60.19   10.10
   8   2  -3   52.19   10.20
  -8   2   3   73.59    8.20
  -8   2   3   79.09    8.20
  -6  -2   3 1771.62  165.28
   6  -2  -3 1568.34  164.38
  -6  -2   3 1849.91  165.28
   6   2  -3 1789.62  165.18
  -6   2   3 1589.54  164.48
  -6   2   3 1599.44  164.48
   6   2  -3 1705.03  165.18
  -4  -2   3 1581.74  137.79
  -4   2   3 1233.68  137.09
   4   2  -3 1432.96  137.79
   2  -2  -3   25.90    5.70
  -2  -2   3   30.30    7.60
  -2  -2   3   37.50    8.20
  -2   2   3   41.70    6.20
  -2   2   3   38.10    6.60
   2   2  -3   36.00    7.90
   2   2  -3   23.60    7.70
   2  -2   3   65.49    8.40
  -2  -2  -3   35.30    7.70
   2  -2   3   49.80    8.20
   2   2   3   33.60    8.00
  -2   2  -3   67.29    8.70
   2   2   3   47.00    8.10
  -2   2  -3   50.99    8.20
  -4  -2  -3 4294.97  428.26
  -4  -2  -3 4534.55  428.26
   4   2   3 4304.87  428.26
   4   2   3 4484.15  428.36
  -6  -2  -3 1514.05  150.38
  -6   2  -3 1563.84  150.38
   8  -2   3 5880.11  574.94
   8  -2   3 6497.55  575.04
  -8  -2  -3 5438.56  574.94
  -8   2  -3 6455.55  575.04
   8   2   3 5239.08  574.94
  -8   2  -3 6450.05  575.04
   8   2   3 5441.26  574.94
  10  -2   3  221.78   23.90
 -10  -2  -3  193.28   24.30
 -10  -2  -3  211.38   24.70
  10  -2   3  241.38   23.90
  10   2   3  237.88   24.90
  10   2   3  172.18   24.30
 -10   2  -3  239.88   24.10
 -10   2  -3  230.58   24.00
 -12  -2  -3 1697.83  175.48
  12  -2   3 1921.01  175.48
 -12  -2  -3 1800.52  175.68
 -12   2  -3 1892.41  175.38
  12   2   3 1709.33  175.48
 -12   2  -3 1806.62  175.28
  12   2   3 1727.13  175.48
 -14  -2  -3  278.77   27.10
  14  -2   3  267.27   26.90
  14  -2   3  197.28   26.10
 -14  -2  -3  269.27   27.90
  14   2   3  251.87   27.40
 -14   2  -3  214.38   26.60
  16  -2   3   42.00    9.10
 -16  -2  -3   41.20   10.30
 -16  -2  -3   51.59    9.90
  16  -2   3   43.50    8.40
  16   2   3   41.40   10.50
 -16   2  -3   32.30    8.70
 -16   2  -3   43.20    8.40
  18  -2   3  698.13   72.39
 -18  -2  -3  684.93   72.99
  18  -2   3  750.72   72.69
 -18  -2  -3  684.13   73.39
  18   2   3  766.22   73.09
 -18   2  -3  712.53   72.69
  18   2   3  781.92   73.29
 -18   2  -3  739.23   72.69
 -20  -2  -3  219.38   23.80
  20  -2   3  186.38   23.50
 -20  -2  -3  215.88   25.40
  20  -2   3  173.88   22.90
 -20   2  -3  208.38   23.60
 -20   2  -3  169.68   23.20
  20   2   3  205.88   24.90
  20   2   3  215.28   25.20
 -22  -2  -3 1057.59  101.99
 -22  -2  -3 1047.00  101.79
  22  -2   3  999.70  101.29
  22  -2   3  941.91  101.09
  22   2   3 1074.79  101.99
 -22   2  -3 1014.10  101.19
  22   2   3 1025.90  101.89
  24  -2   3  187.28   22.00
 -24  -2  -3  167.48   22.50
 -24  -2  -3  181.68   23.30
  24  -2   3  176.18   21.60
  24   2   3  180.18   23.20
 -24   2  -3  163.28   21.20
  24   2   3  203.28   22.90
 -26  -2  -3   32.60   11.20
 -26  -2  -3   37.40   12.30
  26  -2   3   20.00    9.80
  26  -2   3   16.20   10.50
  26   2   3   40.10   11.20
 -26   2  -3   11.90    9.20
  26   2   3   35.20   12.30
 -26   2  -3   24.80    9.80
 -28  -2  -3  277.27   28.90
  28  -2   3  201.88   26.90
  28  -2   3  214.98   27.60
 -28  -2  -3  258.37   28.90
 -28   2  -3  191.08   26.50
  28   2   3  232.88   28.90
  28   2   3  256.17   29.50
 -28   2  -3  242.18   27.40
 -30  -2  -3  218.98   27.50
 -30  -2  -3  178.78   26.50
  30  -2   3  219.88   26.30
  30  -2   3  272.27   27.40
 -30   2  -3  213.48   26.20
  30   2   3  246.18   28.30
 -30   2  -3  244.38   26.70
  30   2   3  166.68   25.80
  32  -2   3  205.58   25.60
  32  -2   3  203.18   25.60
 -32  -2  -3  175.08   25.60
 -32  -2  -3  244.38   27.20
 -32   2  -3  223.38   25.40
  32   2   3  164.68   25.20
 -32   2  -3  186.08   25.00
  32   2   3  202.78   26.80
  34  -2   3  777.82   79.59
  34  -2   3  787.02   79.79
 -34  -2  -3  748.73   80.09
 -34  -2  -3  881.41   80.99
  34   2   3  805.32   80.79
 -34   2  -3  695.73   79.39
  34   2   3  724.83   79.59
 -34   2  -3  809.82   79.79
  36  -2   3   48.20   15.60
  36  -2   3   47.90   14.70
 -36  -2  -3   91.09   18.10
 -36  -2  -3   70.39   16.70
  36   2   3   52.89   14.90
  36   2   3   70.49   17.70
 -36   2  -3   26.90   13.90
 -36   2  -3   33.00   15.20
 -38  -2  -3   86.09   18.20
  38  -2   3  112.79   18.90
 -38  -2  -3  134.99   21.10
  38  -2   3   84.69   19.10
 -38   2  -3  100.09   19.10
  38   2   3  127.89   21.80
  38   2   3  104.39   17.80
  40  -2   3   73.69   16.70
  40  -2   3   67.49   17.10
 -40  -2  -3   43.10   16.50
 -40  -2  -3   76.29   18.40
 -40   2  -3   86.99   17.60
  40   2   3   89.89   20.00
  40   2   3   66.99   16.20
  42  -2   3   86.49   19.00
 -42  -2  -3  118.59   21.30
 -42  -2  -3  104.59   19.90
  42  -2   3  100.49   19.50
 -42   2  -3   89.29   18.20
  42   2   3  131.69   21.90
 -42   2  -3   86.89   18.60
  42   2   3   82.99   19.30
 -44  -2  -3  257.87   29.50
 -44  -2  -3  205.78   28.80
  44  -2   3  193.68   28.20
  44  -2   3  208.48   27.80
  44   2   3  257.47   29.40
 -44   2  -3  142.59   26.50
  44   2   3  223.78   30.20
 -44   2  -3  187.38   27.50
 -46  -2  -3   26.50   17.30
  46  -2   3   22.60   16.20
  46  -2   3    9.20   15.10
 -46  -2  -3   26.90   17.20
  46   2   3   15.80   18.70
 -46   2  -3   43.40   15.10
 -46   2  -3   66.59   16.00
  46   2   3   23.90   15.90
  48  -2   3  -15.70   15.30
 -48  -2  -3   13.50   17.50
 -48  -2  -3  -22.80   15.30
 -48   2  -3    0.00   14.20
  48   2   3  -23.80   16.70
 -48   2  -3   11.10   14.90
 -50  -2  -3    2.10   18.70
 -50  -2  -3   44.10   18.00
  50  -2   3   38.50   17.30
 -50   2  -3   38.10   16.60
  50   2   3   21.90   19.00
 -50   2  -3   26.80   15.80
  52  -2   3  -26.00   14.90
 -52  -2  -3    6.00   16.60
 -52  -2  -3   23.10   21.70
  52   2   3    3.60   17.90
 -52   2  -3   36.60   18.20
 -52   2  -3  -16.20   14.70
  54  -2   3   98.09   22.80
 -54  -2  -3   97.39   22.60
 -54   2  -3  108.09   20.90
 -54   2  -3  124.49   23.50
  54   2   3   87.49   23.70
 -56  -2  -3  -12.40   16.90
  56  -2   3   13.40   17.60
 -56   2  -3   11.10   18.60
  56   2   3   -9.40   18.90
 -56   2  -3   14.20   15.90
 -57  -3   3    0.90   17.30
  57  -3  -3  -13.80   14.00
 -57   3   3   40.20   16.70
 -57   3   3    8.70   14.30
  57   3  -3    8.20   18.80
 -55  -3   3   27.50   18.50
  55  -3  -3   11.10   14.70
 -55   3   3  -11.50   13.90
 -55   3   3  -15.20   13.30
  55   3  -3    6.60   17.80
  53  -3  -3   21.40   15.00
 -53  -3   3   12.70   19.10
 -53  -3   3   -8.60   17.00
 -53   3   3   22.20   14.90
 -53   3   3   21.80   14.20
  53   3  -3   12.20   18.00
  51  -3  -3   29.20   14.60
 -51  -3   3   20.50   18.30
 -51  -3   3  -14.10   17.80
 -51   3   3   19.00   14.00
  51   3  -3   -9.40   17.30
 -51   3   3    8.70   14.00
 -49  -3   3   37.60   18.30
 -49  -3   3   75.09   19.90
  49  -3  -3   25.60   14.90
 -49   3   3   39.00   15.10
 -49   3   3   50.99   14.70
  49   3  -3   62.29   20.50
  47  -3  -3  114.09   18.80
 -47  -3   3   90.89   21.40
  47  -3  -3   84.89   18.30
 -47  -3   3   86.89   21.50
 -47   3   3  101.09   18.00
 -47   3   3   80.49   18.00
  47   3  -3  110.99   22.40
  47   3  -3  119.69   20.60
 -45  -3   3    3.30   15.70
  45  -3  -3    7.80   12.50
  45  -3  -3    6.30   12.60
 -45  -3   3   12.40   14.50
  45   3  -3   37.50   17.10
 -45   3   3   23.60   12.70
 -45   3   3    1.70   12.20
  45   3  -3   24.50   14.50
  43  -3  -3  183.88   25.60
 -43  -3   3  218.68   28.80
 -43  -3   3  214.58   28.30
  43  -3  -3  186.78   25.80
 -43   3   3  187.38   25.60
 -43   3   3  188.78   25.60
  43   3  -3  204.58   29.20
  43   3  -3  232.98   27.80
 -41  -3   3   43.40   17.40
 -41  -3   3   31.20   15.70
  41  -3  -3   19.80   12.80
  41  -3  -3   40.00   14.10
  41   3  -3   53.59   15.50
 -41   3   3   55.29   13.60
 -41   3   3   65.69   14.30
  41   3  -3   53.39   17.90
 -39  -3   3   15.90   15.40
 -39  -3   3   11.20   13.40
  39  -3  -3   -5.90   10.70
  39  -3  -3    7.80   11.80
 -39   3   3    8.20   11.00
 -39   3   3    3.00   11.80
  39   3  -3    5.50   15.10
 -37  -3   3   88.29   19.40
 -37  -3   3   77.89   18.50
  37  -3  -3   97.79   15.80
  37  -3  -3   85.49   15.80
 -37   3   3   82.79   15.70
  37   3  -3   87.49   19.50
 -37   3   3   94.99   16.00
  37   3  -3   74.09   17.70
 -35  -3   3   82.89   18.50
  35  -3  -3  127.19   17.80
 -35  -3   3  127.09   21.50
  35  -3  -3  123.79   17.20
  35   3  -3  107.19   19.10
  35   3  -3  130.99   21.60
 -35   3   3   88.59   16.50
 -33  -3   3  218.48   25.80
  33  -3  -3  154.38   21.90
 -33  -3   3  205.98   24.80
  33  -3  -3  160.48   21.70
  33   3  -3  179.58   24.10
 -33   3   3  142.59   21.60
  33   3  -3  203.28   25.10
  31  -3  -3   41.60   11.80
 -31  -3   3   45.90   15.20
  31  -3  -3   30.20   10.60
 -31  -3   3   41.50   13.60
 -31   3   3   25.40   10.60
 -31   3   3   52.29   11.80
  31   3  -3   36.10   13.60
  31   3  -3   44.70   14.40
 -29  -3   3   43.90   13.40
  29  -3  -3   72.09   12.10
  29  -3  -3   78.39   13.00
 -29  -3   3   68.09   15.90
  29   3  -3   62.49   14.80
 -29   3   3   74.49   12.50
  29   3  -3  106.29   16.50
 -29   3   3   55.79   11.70
  27  -3  -3  600.94   59.49
  27  -3  -3  514.25   59.09
 -27  -3   3  588.24   61.39
 -27  -3   3  583.94   61.09
 -27   3   3  605.14   59.49
  27   3  -3  662.03   61.49
  27   3  -3  565.24   60.59
 -25  -3   3  465.85   45.60
 -25  -3   3  435.26   44.70
  25  -3  -3  382.96   42.60
  25  -3  -3  430.36   43.00
  25   3  -3  425.46   44.60
 -25   3   3  378.66   42.60
  25   3  -3  422.66   45.30
 -25   3   3  401.16   42.80
 -23  -3   3  558.34   57.29
  23  -3  -3  528.75   55.49
  23  -3  -3  523.65   55.59
 -23  -3   3  552.14   57.39
 -23   3   3  459.15   55.19
  23   3  -3  601.24   57.09
 -23   3   3  602.84   55.59
  23   3  -3  623.34   57.39
 -21  -3   3  181.08   20.90
  21  -3  -3  133.89   18.30
 -21  -3   3  184.38   21.10
  21  -3  -3  166.48   18.70
 -21   3   3  167.08   18.90
 -21   3   3  148.79   18.50
  21   3  -3  186.48   20.90
  21   3  -3  182.68   21.00
  19  -3  -3  298.77   35.70
  19  -3  -3  316.87   35.70
 -19  -3   3  368.16   37.90
 -19  -3   3  347.87   37.50
 -19   3   3  349.57   35.70
  19   3  -3  414.86   38.00
 -19   3   3  363.26   35.90
  19   3  -3  364.96   37.90
  17  -3  -3  223.58   26.50
  17  -3  -3  244.18   26.70
 -17  -3   3  244.78   29.00
 -17  -3   3  274.97   28.90
  17   3  -3  296.97   29.20
  17   3  -3  252.17   29.10
 -17   3   3  263.37   26.70
 -17   3   3  243.28   26.70
 -15  -3   3  401.26   40.10
  15  -3  -3  368.46   38.20
 -15  -3   3  405.86   40.30
  15  -3  -3  335.37   38.40
 -15   3   3  382.56   38.40
  15   3  -3  451.95   40.30
 -15   3   3  345.17   38.50
  15   3  -3  400.56   40.10
 -13  -3   3 1295.97  122.09
  13  -3  -3 1162.28  121.09
 -13  -3   3 1253.27  122.09
  13   3  -3 1273.47  122.19
 -13   3   3 1272.37  121.19
  13   3  -3 1186.78  121.99
 -13   3   3 1240.98  121.19
 -11  -3   3  605.44   60.79
  11  -3  -3  606.04   59.39
 -11  -3   3  560.74   60.49
  11   3  -3  563.74   60.59
 -11   3   3  660.83   59.59
 -11   3   3  627.54   59.49
  11   3  -3  559.64   60.69
  -9  -3   3 1834.42  181.48
   9  -3  -3 1844.12  180.68
  -9  -3   3 1854.91  181.58
   9   3  -3 1751.42  181.48
  -9   3   3 1919.21  180.68
  -9   3   3 1881.81  180.68
   9   3  -3 1889.81  181.58
  -7  -3   3 1565.74  150.58
   7  -3  -3 1448.66  149.59
  -7  -3   3 1550.14  150.38
  -7   3   3 1478.45  149.59
  -7   3   3 1610.44  149.69
   7   3  -3 1560.84  150.58
   7   3  -3 1539.35  150.38
  -5  -3   3 2878.21  272.57
  -5  -3   3 2922.31  272.57
   5  -3  -3 2626.74  271.97
   5   3  -3 3025.20  272.57
  -5   3   3 2606.74  271.87
   5   3  -3 2833.32  272.57
  -5   3   3 2703.53  271.97
   3  -3  -3  748.13   76.89
  -3  -3   3  824.02   77.69
   3  -3  -3  754.32   76.79
  -3  -3   3  809.22   77.69
   3   3  -3  822.92   77.69
  -3   3   3  775.82   76.99
  -3   3   3  763.92   76.99
  -1  -3   3 2900.01  258.37
   1  -3  -3 2468.35  257.87
  -1  -3   3 2741.63  258.37
   1  -3  -3 2422.66  257.87
  -1   3   3 2460.55  257.87
  -1   3   3 2580.94  257.97
   1   3  -3 3006.20  258.47
   1  -3   3 2649.93  231.48
  -1  -3  -3 2218.08  231.18
   1  -3   3 2500.55  231.48
  -1  -3  -3 2134.29  231.08
   1   3   3 2199.78  231.18
   1   3   3 2229.08  231.18
  -1   3  -3 2707.73  231.58
  -3  -3  -3  504.95   57.79
   3  -3   3  608.54   57.99
  -3  -3  -3  601.84   57.89
   3  -3   3  607.54   58.19
   3   3   3  591.14   57.99
  -3   3  -3  581.24   58.09
   5  -3   3  249.78   25.00
   5  -3   3  222.58   24.70
  -5  -3  -3  232.88   24.50
  -5   3  -3  214.88   24.90
   5   3   3  210.08   24.80
  -5   3  -3  224.18   24.60
   7  -3   3 2323.87  229.28
   7  -3   3 2308.57  229.28
  -7   3  -3 2356.36  229.28
  -7   3  -3 2413.86  229.38
   9  -3   3  745.83   78.59
  -9  -3  -3  940.31   78.89
   9  -3   3  737.63   78.49
  -9   3  -3  770.52   78.59
  -9   3  -3  785.62   78.79
  11  -3   3 1346.07  133.89
 -11  -3  -3 1534.95  134.19
 -11  -3  -3 1316.57  133.89
  11   3   3 1486.25  134.19
 -11   3  -3 1270.27  133.79
 -11   3  -3 1246.38  133.69
  13  -3   3 2723.23  289.97
 -13  -3  -3 3161.48  290.37
 -13  -3  -3 3499.05  290.47
  13  -3   3 2825.72  289.97
 -13   3  -3 2880.11  290.07
 -13   3  -3 2782.62  290.07
 -15  -3  -3  727.93   61.89
  15  -3   3  574.44   61.09
 -15  -3  -3  666.63   61.79
  15  -3   3  557.44   60.89
 -15   3  -3  604.54   61.09
 -15   3  -3  537.55   60.99
  17  -3   3  769.52   86.39
 -17  -3  -3  944.31   87.09
  17  -3   3  904.51   86.69
 -17  -3  -3  974.50   87.39
 -17   3  -3  808.32   86.39
  17   3   3  851.01   86.89
 -19  -3  -3  402.56   42.90
  19  -3   3  393.56   42.20
  19  -3   3  438.56   42.50
 -19  -3  -3  425.96   43.50
 -19   3  -3  408.76   42.30
 -19   3  -3  314.97   41.60
  19   3   3  476.95   43.70
  21  -3   3  325.97   36.90
  21  -3   3  393.06   37.50
 -21  -3  -3  369.46   38.40
 -21  -3  -3  348.67   38.10
  21   3   3  405.26   38.90
 -21   3  -3  381.06   37.10
 -21   3  -3  274.27   36.40
  21   3   3  280.07   37.10
 -23  -3  -3   43.20   12.90
  23  -3   3   49.90   11.10
  23  -3   3   45.10   11.30
 -23  -3  -3   31.40   11.90
 -23   3  -3   38.40   11.00
 -23   3  -3   50.59   10.90
  23   3   3   48.90   13.00
 -25  -3  -3  231.08   26.70
 -25  -3  -3  241.98   26.40
  25  -3   3  189.78   24.20
  25  -3   3  213.28   26.40
  25   3   3  241.58   26.70
 -25   3  -3  202.18   25.80
 -25   3  -3  161.38   24.00
 -27  -3  -3  231.98   28.60
 -27  -3  -3  234.58   28.70
  27  -3   3  242.68   28.90
  27  -3   3  264.77   27.50
  27   3   3  228.38   28.80
 -27   3  -3  211.28   27.00
 -27   3  -3  234.88   27.10
  27   3   3  190.28   27.50
 -29  -3  -3  345.57   37.70
  29  -3   3  329.47   36.90
 -29  -3  -3  334.37   38.50
  29  -3   3  311.67   36.40
  29   3   3  301.57   36.80
 -29   3  -3  283.57   35.90
  29   3   3  321.77   38.60
 -29   3  -3  319.97   36.50
 -31  -3  -3  296.27   36.50
  31  -3   3  286.47   36.40
 -31  -3  -3  358.86   38.50
  31  -3   3  289.57   36.30
 -31   3  -3  355.86   36.40
 -31   3  -3  271.77   35.50
  31   3   3  331.37   38.70
  31   3   3  289.07   36.90
 -33  -3  -3  266.27   33.70
  33  -3   3  285.97   34.90
 -33  -3  -3  261.17   34.00
  33  -3   3  254.77   33.50
  33   3   3  320.87   35.20
  33   3   3  276.67   33.40
 -33   3  -3  302.97   32.90
 -33   3  -3  246.58   32.20
 -35  -3  -3  106.39   20.90
  35  -3   3  137.79   20.10
 -35  -3  -3   95.59   21.40
  35  -3   3  107.99   20.70
 -35   3  -3  147.19   20.70
  35   3   3  126.49   22.20
  35   3   3  134.39   20.50
 -35   3  -3  152.18   20.20
 -37  -3  -3  166.98   28.90
  37  -3   3  242.68   29.20
 -37  -3  -3  265.07   31.50
  37  -3   3  218.18   28.40
 -37   3  -3  248.68   29.80
  37   3   3  185.78   28.60
 -37   3  -3  267.87   29.40
  37   3   3  278.17   32.60
 -39  -3  -3  169.88   24.00
  39  -3   3  125.89   22.20
  39  -3   3  156.38   22.20
 -39  -3  -3  133.09   23.90
 -39   3  -3  150.68   22.10
  39   3   3  159.38   24.50
 -39   3  -3  118.59   21.20
  39   3   3  170.28   23.20
 -41  -3  -3   28.00   16.30
  41  -3   3   17.10   13.50
  41  -3   3   42.20   15.20
 -41  -3  -3   -9.00   14.50
 -41   3  -3    3.90   12.90
 -41   3  -3   10.30   13.50
  41   3   3   35.80   18.10
  41   3   3   11.10   14.60
 -43  -3  -3   33.20   17.70
  43  -3   3   29.20   16.40
  43  -3   3   51.69   15.30
 -43  -3  -3  103.19   20.20
 -43   3  -3   37.60   15.30
  43   3   3   62.89   17.50
  43   3   3   60.99   19.70
 -45  -3  -3   93.69   21.10
 -45  -3  -3   76.59   20.00
  45  -3   3   77.49   19.40
  45  -3   3   43.20   17.50
  45   3   3   58.49   18.20
  45   3   3   50.89   20.90
 -45   3  -3   69.19   18.30
 -47  -3  -3   28.30   17.70
  47  -3   3   54.39   17.10
 -47  -3  -3   29.40   18.40
  47   3   3   15.20   18.60
 -47   3  -3   17.10   14.50
 -47   3  -3   18.40   14.80
  47   3   3   39.90   22.10
  49  -3   3   50.49   17.60
 -49  -3  -3   27.60   21.10
 -49  -3  -3   28.90   17.90
 -49   3  -3   23.40   15.80
 -49   3  -3   26.20   15.50
  49   3   3   48.00   20.10
  51  -3   3   82.89   21.90
 -51  -3  -3  124.39   22.60
  51   3   3  103.09   23.40
 -51   3  -3  105.79   21.40
 -51   3  -3   85.69   19.80
 -53  -3  -3   27.10   18.70
  53  -3   3   39.80   17.80
 -53   3  -3   -8.70   16.70
 -53   3  -3   26.30   16.50
  53   3   3   28.30   20.30
 -55  -3  -3   24.40   19.00
  55  -3   3   33.70   17.80
  55   3   3   25.40   19.70
 -55   3  -3   19.90   15.80
 -55   3  -3  -11.30   16.40
 -56  -4   3    7.60   19.70
  56  -4  -3   35.00   15.90
 -56   4   3   19.20   15.00
 -56   4   3   47.40   17.30
  56   4  -3   30.70   20.30
  54  -4  -3    6.10   14.20
 -54  -4   3   14.20   20.00
 -54   4   3   -0.60   14.40
  54   4  -3  -14.30   18.90
 -54   4   3  -12.60   12.80
 -52  -4   3    7.20   19.10
  52  -4  -3   10.70   14.60
 -52   4   3   22.60   14.30
 -52   4   3   31.70   14.00
  52   4  -3  -12.90   18.60
 -50  -4   3   10.70   18.60
 -50  -4   3   32.80   19.60
  50  -4  -3   18.80   14.20
 -50   4   3   27.70   14.10
 -50   4   3   12.20   13.70
  50   4  -3   49.50   20.30
  48  -4  -3   -9.80   12.70
 -48  -4   3    3.10   18.20
 -48  -4   3   17.40   18.40
  48   4  -3   -2.00   18.10
 -48   4   3   -7.10   12.90
 -48   4   3   -7.60   12.50
 -46  -4   3   73.89   21.00
  46  -4  -3   89.39   15.90
 -46  -4   3   56.29   19.90
  46  -4  -3   58.29   16.50
  46   4  -3   92.59   21.50
 -46   4   3   33.80   14.80
  46   4  -3   71.19   18.60
 -46   4   3   65.59   15.50
 -44  -4   3   53.59   18.90
  44  -4  -3   32.00   14.10
 -44  -4   3   26.90   17.80
  44  -4  -3   16.40   12.50
  44   4  -3   16.90   17.80
 -44   4   3   21.40   13.60
 -44   4   3   22.90   13.20
  42  -4  -3   35.70   12.40
 -42  -4   3   31.80   17.20
  42  -4  -3   40.30   13.60
 -42  -4   3   45.00   18.60
  42   4  -3   16.00   17.40
 -42   4   3   36.80   12.80
 -42   4   3   33.60   13.20
  40  -4  -3  190.48   25.80
  40  -4  -3  208.28   26.30
 -40  -4   3  190.08   30.00
 -40  -4   3  216.18   29.40
  40   4  -3  241.38   30.90
 -40   4   3  187.18   26.10
  40   4  -3  276.07   30.00
 -38  -4   3  141.69   22.50
 -38  -4   3  110.39   19.90
  38  -4  -3  102.59   16.80
  38  -4  -3  122.59   17.80
  38   4  -3   81.19   18.80
  38   4  -3  116.99   21.60
 -38   4   3  108.19   17.40
 -36  -4   3   84.69   19.80
  36  -4  -3   84.39   14.40
 -36  -4   3   57.79   16.60
  36  -4  -3   56.69   14.30
 -36   4   3   65.39   14.50
  36   4  -3  112.79   19.50
 -36   4   3   76.69   14.80
  36   4  -3   53.29   16.20
 -34  -4   3   -1.40   15.70
  34  -4  -3   11.00   11.10
 -34  -4   3   45.50   14.60
  34  -4  -3   -6.00   10.80
  34   4  -3   11.60   15.00
 -34   4   3  -17.50   10.70
  34   4  -3    0.90   12.90
 -34   4   3   11.40   11.40
  32  -4  -3  245.88   34.00
 -32  -4   3  277.17   36.40
  32  -4  -3  302.47   33.80
 -32  -4   3  354.06   38.60
  32   4  -3  343.87   38.40
  32   4  -3  271.37   34.30
 -32   4   3  287.57   34.20
 -32   4   3  326.17   34.00
 -30  -4   3  348.87   37.10
  30  -4  -3  244.88   31.80
 -30  -4   3  266.27   33.50
  30  -4  -3  271.67   31.90
  30   4  -3  304.07   36.40
 -30   4   3  227.18   31.60
 -30   4   3  304.27   31.80
  30   4  -3  299.77   33.30
  28  -4  -3  168.08   20.70
 -28  -4   3  191.78   24.70
  28  -4  -3  197.68   21.40
 -28  -4   3  129.99   21.90
 -28   4   3  182.48   20.80
 -28   4   3  175.78   21.10
  28   4  -3  117.99   22.00
  28   4  -3  216.48   25.10
 -26  -4   3   76.49   15.30
  26  -4  -3   65.19   12.30
  26  -4  -3   57.59   11.70
 -26  -4   3   74.09   16.30
  26   4  -3   46.60   13.90
 -26   4   3   94.69   12.50
 -26   4   3   74.79   12.50
  26   4  -3   80.29   16.10
 -24  -4   3   67.29   14.60
  24  -4  -3   49.90   10.00
 -24  -4   3   42.40   12.80
  24  -4  -3   50.09   10.30
  24   4  -3   32.90   13.10
 -24   4   3   58.89   10.70
 -24   4   3   52.79   10.10
  24   4  -3   24.20   11.60
  22  -4  -3  105.39   14.10
 -22  -4   3  101.89   16.60
 -22  -4   3  108.79   17.10
  22  -4  -3  111.99   13.80
  22   4  -3   85.89   15.70
  22   4  -3  100.69   16.80
 -22   4   3   87.29   14.00
 -22   4   3  126.69   14.20
  20  -4  -3   36.70    8.30
  20  -4  -3   18.20    7.40
 -20  -4   3   22.20   11.00
 -20  -4   3   27.70   11.40
 -20   4   3   16.10    8.00
 -20   4   3   19.00    7.70
  20   4  -3   34.20   10.90
  20   4  -3   27.40   10.30
  18  -4  -3 1096.89  113.09
 -18  -4   3 1186.08  114.49
 -18  -4   3 1165.78  114.39
  18  -4  -3 1123.79  113.09
 -18   4   3 1123.69  113.19
 -18   4   3 1203.98  113.29
  18   4  -3 1161.78  114.39
  18   4  -3 1165.38  114.39
 -16  -4   3  386.06   43.80
  16  -4  -3  397.56   42.20
  16  -4  -3  421.86   42.10
 -16  -4   3  399.36   44.20
  16   4  -3  402.36   44.40
 -16   4   3  475.05   42.40
  16   4  -3  355.16   43.60
 -16   4   3  444.76   42.40
 -14  -4   3  276.77   34.20
  14  -4  -3  307.97   32.10
  14  -4  -3  330.77   32.10
 -14  -4   3  263.07   34.90
  14   4  -3  306.77   34.50
 -14   4   3  335.67   32.40
 -12  -4   3  340.07   39.60
  12  -4  -3  369.66   37.30
  12  -4  -3  359.46   37.10
 -12  -4   3  309.97   38.90
 -12   4   3  428.76   37.50
  12   4  -3  349.87   39.40
 -10  -4   3   54.99   12.30
 -10  -4   3   60.59   12.60
  10  -4  -3   72.19    9.80
  10  -4  -3   80.69    9.80
  10   4  -3   49.70   11.90
 -10   4   3   85.89   10.30
  10   4  -3   48.00   12.30
  -8  -4   3  344.27   43.60
   8  -4  -3  419.96   42.00
   8  -4  -3  457.95   42.10
  -8  -4   3  399.46   43.40
   8   4  -3  423.06   44.00
  -8   4   3  490.05   42.40
  -8   4   3  386.66   42.20
   8   4  -3  377.56   43.80
   6  -4  -3 1430.76  141.39
   6  -4  -3 1409.56  141.29
  -6  -4   3 1410.36  142.19
  -6  -4   3 1354.96  142.09
  -6   4   3 1581.54  141.49
   6   4  -3 1441.76  142.19
  -6   4   3 1412.46  141.39
   6   4  -3 1526.35  142.39
  -4  -4   3  916.01   92.69
   4  -4  -3  959.40   91.99
  -4  -4   3  877.31   92.59
   4  -4  -3  931.91   91.89
  -4   4   3  989.00   92.09
   4   4  -3  959.70   92.89
  -4   4   3  887.11   91.99
   4   4  -3  958.20   92.89
  -2  -4   3  355.66   40.10
  -2  -4   3  366.26   39.90
   2  -4  -3  409.96   39.00
  -2   4   3  419.46   39.40
   2   4  -3  354.06   40.10
   2   4  -3  354.86   39.80
  -2   4   3  395.96   39.20
   0  -4   3   82.79   13.10
   0  -4  -3   99.29   12.50
   0  -4  -3  103.49   12.40
   0  -4   3   77.59   12.70
   0   4  -3   97.89   13.20
   0   4   3  116.49   13.00
   0   4   3   74.79   12.20
   0   4  -3   85.09   13.30
   2  -4   3  326.17   34.00
   2  -4   3  286.67   33.70
  -2   4  -3  312.17   33.90
  -2   4  -3  352.36   34.10
   4  -4   3  158.48   21.60
  -4  -4  -3  220.48   21.70
   4  -4   3  162.78   20.80
  -4   4  -3  168.68   20.90
   4   4   3  215.38   22.10
  -4   4  -3  193.38   22.30
  -6  -4  -3  480.05   47.30
  -6  -4  -3  493.95   47.30
   6  -4   3  421.26   47.10
   6  -4   3  417.66   47.20
   6   4   3  468.15   47.30
  -6   4  -3  439.36   47.30
  -6   4  -3  481.15   47.40
   6   4   3  494.05   47.40
  -8  -4  -3 1387.66  129.59
   8  -4   3 1218.78  129.39
  -8  -4  -3 1437.76  129.69
   8  -4   3 1154.48  129.39
   8   4   3 1406.56  129.69
   8   4   3 1469.35  129.69
  -8   4  -3 1269.47  129.49
  -8   4  -3 1211.68  129.49
 -10  -4  -3  419.66   46.40
 -10  -4  -3  444.96   46.80
  10   4   3  443.66   46.60
  10   4   3  502.35   47.00
 -12  -4  -3  306.47   33.80
 -12  -4  -3  308.07   34.10
  12   4   3  384.86   34.40
  12   4   3  256.37   33.30
  14  -4   3   33.20    9.20
  14  -4   3   42.90   10.00
 -14  -4  -3   44.40   10.00
 -14  -4  -3   36.50   10.90
  14   4   3   34.10    9.80
 -14   4  -3   41.90    9.00
 -14   4  -3   36.00   10.00
  14   4   3   53.79   11.20
  16  -4   3   10.40    9.60
  16  -4   3   34.10    9.40
 -16   4  -3   36.60    9.80
 -16   4  -3   28.10    9.20
 -18  -4  -3 1557.44  144.29
 -18  -4  -3 1518.05  144.09
  18  -4   3 1469.75  143.49
  18  -4   3 1253.27  143.29
  18   4   3 1593.44  144.39
 -18   4  -3 1335.37  143.39
 -18   4  -3 1514.55  143.59
  20  -4   3  239.38   31.30
 -20  -4  -3  311.17   32.70
  20  -4   3  236.38   30.60
 -20  -4  -3  320.27   32.70
 -20   4  -3  246.48   30.70
 -20   4  -3  282.37   30.90
  20   4   3  237.08   32.30
  20   4   3  317.27   32.80
 -22  -4  -3  357.06   37.10
 -22  -4  -3  288.67   36.60
  22  -4   3  280.97   34.60
  22  -4   3  361.06   35.70
 -22   4  -3  352.26   35.70
  22   4   3  341.97   37.10
  22   4   3  243.18   36.00
 -22   4  -3  288.77   34.50
 -24  -4  -3  129.89   19.90
  24  -4   3  119.39   17.80
  24  -4   3  135.39   18.70
 -24  -4  -3  124.19   19.00
  24   4   3  131.59   20.30
 -24   4  -3  108.89   17.70
  24   4   3  115.59   18.70
 -24   4  -3  143.59   18.50
  26  -4   3   43.50   12.90
 -26  -4  -3    7.00   13.80
 -26  -4  -3   34.00   13.60
  26  -4   3   37.00   10.80
 -26   4  -3   26.90   11.40
  26   4   3   33.20   14.70
 -26   4  -3   20.10   11.10
  26   4   3   15.80   12.50
 -28  -4  -3   23.20   13.90
  28  -4   3   31.60   11.30
  28  -4   3   32.50   12.60
 -28  -4  -3   -4.20   14.20
  28   4   3   26.80   14.90
 -28   4  -3   25.00   11.60
 -28   4  -3    8.70   11.20
  30  -4   3   44.90   13.90
 -30  -4  -3   79.89   16.80
 -30  -4  -3  111.89   19.00
  30  -4   3   62.69   15.20
  30   4   3   62.29   17.90
 -30   4  -3   57.49   14.20
 -30   4  -3   58.09   14.60
  32  -4   3   72.59   16.50
 -32  -4  -3  111.09   19.40
  32  -4   3   84.79   17.70
 -32  -4  -3   91.89   19.70
 -32   4  -3  109.19   17.50
  32   4   3  106.99   20.50
  32   4   3  100.49   18.60
 -32   4  -3   89.49   16.80
  34  -4   3   37.20   13.60
 -34  -4  -3   49.20   18.10
  34  -4   3   70.19   15.30
 -34  -4  -3   61.89   17.30
 -34   4  -3   33.90   14.30
 -34   4  -3   49.50   14.40
  34   4   3   70.99   18.40
  34   4   3   42.10   15.70
 -36  -4  -3    2.30   15.10
 -36  -4  -3   39.50   18.10
  36  -4   3    5.10   12.90
  36  -4   3   25.30   14.60
 -36   4  -3   35.20   13.20
 -36   4  -3    6.60   13.10
  36   4   3   21.10   17.20
  36   4   3    6.70   15.00
  38  -4   3   37.80   15.70
 -38  -4  -3   53.09   18.10
  38  -4   3   33.90   14.40
 -38  -4  -3   55.79   18.20
 -38   4  -3   26.90   13.80
 -38   4  -3   42.80   14.50
  38   4   3   38.70   18.10
  38   4   3   25.00   15.60
  40  -4   3    9.40   13.80
 -40  -4  -3   20.20   16.30
 -40  -4  -3   22.80   17.70
  40  -4   3   12.30   14.00
  40   4   3   26.80   17.70
 -40   4  -3   39.80   14.40
 -40   4  -3   34.20   14.20
  40   4   3  -22.60   14.30
 -42  -4  -3   36.60   17.80
  42  -4   3   25.20   15.20
  42  -4   3   -4.50   13.90
 -42  -4  -3   15.50   17.80
 -42   4  -3   13.80   14.20
 -42   4  -3   22.40   14.00
  42   4   3   14.10   17.70
  42   4   3   27.60   16.00
 -44  -4  -3   39.60   19.30
  44  -4   3   61.89   17.30
 -44  -4  -3   49.90   20.70
 -44   4  -3   30.80   16.40
  44   4   3   32.00   20.00
  44   4   3   48.30   18.10
 -44   4  -3   56.59   16.00
 -46  -4  -3    2.00   18.20
  46  -4   3  -14.00   14.90
  46   4   3   -4.20   27.00
  46   4   3   19.10   18.30
 -46   4  -3   16.80   14.70
 -48  -4  -3   11.50   18.50
  48  -4   3   -1.10   15.20
 -48   4  -3    7.30   15.70
  48   4   3   16.90   18.60
  50  -4   3   -0.30   15.80
 -50  -4  -3    1.30   18.80
  50   4   3  -11.40   19.00
 -50   4  -3    6.30   14.70
 -50   4  -3    7.10   15.80
  52  -4   3   12.90   16.40
 -52  -4  -3    5.40   19.60
  52   4   3   -1.60   19.40
 -52   4  -3   26.10   18.00
 -52   4  -3    1.10   14.70
  54  -4   3   -2.70   17.30
 -54   4  -3   21.10   15.70
 -54   4  -3   -7.00   17.90
  54   4   3   18.30   20.50
  53  -5  -3    4.50   14.40
 -53  -5   3   20.60   21.50
 -53   5   3    6.10   13.20
  53   5  -3   30.30   21.20
 -53   5   3   34.10   15.40
  51  -5  -3   12.10   13.50
 -51  -5   3   12.30   19.90
 -51   5   3   18.90   13.40
 -51   5   3   -2.50   13.00
  51   5  -3   10.70   19.80
  49  -5  -3   27.50   15.10
 -49  -5   3   49.99   21.80
 -49   5   3   55.99   15.30
 -49   5   3   25.20   14.50
  49   5  -3   41.80   20.60
  47  -5  -3  -12.40   12.90
 -47  -5   3    5.80   19.80
 -47   5   3   -7.30   12.30
 -47   5   3   28.10   13.00
  47   5  -3   11.70   18.40
 -45  -5   3   17.20   19.20
  45  -5  -3   27.80   12.70
 -45  -5   3   36.80   19.70
  45  -5  -3   14.80   13.10
 -45   5   3   40.80   13.50
 -45   5   3   42.90   13.50
  45   5  -3   25.20   19.00
  43  -5  -3   93.29   17.80
  43  -5  -3  116.69   19.00
 -43  -5   3  133.29   25.80
 -43  -5   3  124.99   24.10
 -43   5   3  101.09   18.30
  43   5  -3  108.89   23.70
  43   5  -3  150.78   24.20
  41  -5  -3   52.39   14.60
  41  -5  -3   38.70   13.40
 -41  -5   3   91.39   21.40
 -41  -5   3  105.69   22.00
  41   5  -3   69.19   19.40
 -41   5   3   52.69   14.70
  41   5  -3   83.79   20.70
 -39  -5   3   20.80   18.80
  39  -5  -3    2.90   10.40
  39  -5  -3   15.90   12.00
 -39  -5   3    9.70   16.40
 -39   5   3   -9.70   10.90
  39   5  -3   19.10   17.00
  39   5  -3   16.40   15.70
 -39   5   3    8.60   11.20
 -37  -5   3   46.50   18.10
  37  -5  -3   23.50   12.10
  37  -5  -3   33.90   11.70
 -37  -5   3   59.79   19.40
  37   5  -3   23.80   15.30
 -37   5   3   39.90   12.20
  37   5  -3   41.70   17.90
 -37   5   3   32.20   11.90
 -35  -5   3  101.89   21.90
 -35  -5   3  104.59   20.20
  35  -5  -3   98.79   16.00
  35  -5  -3  112.69   16.80
  35   5  -3   87.09   18.90
  35   5  -3  133.89   22.00
 -35   5   3   91.49   16.30
 -35   5   3   94.99   16.30
  33  -5  -3  350.76   36.90
 -33  -5   3  367.26   42.30
 -33  -5   3  332.47   39.00
  33  -5  -3  283.67   36.10
 -33   5   3  365.76   36.60
  33   5  -3  300.37   39.80
  33   5  -3  363.36   41.30
 -33   5   3  275.87   36.30
 -31  -5   3  142.49   22.80
  31  -5  -3  189.08   21.30
 -31  -5   3  185.88   25.90
  31  -5  -3  145.59   20.30
 -31   5   3  160.18   21.20
  31   5  -3  137.29   24.60
 -31   5   3  175.38   21.10
  31   5  -3  142.29   23.20
  29  -5  -3   22.90   11.00
 -29  -5   3   46.50   14.80
 -29  -5   3   62.39   17.60
  29  -5  -3   45.80   12.30
  29   5  -3   69.59   17.50
  29   5  -3   58.69   15.10
 -29   5   3   41.50   12.00
 -29   5   3   37.50   11.40
  27  -5  -3   59.29   11.90
 -27  -5   3   24.70   16.00
  27  -5  -3   59.19   11.50
 -27  -5   3   34.60   14.20
 -27   5   3   46.30   11.80
 -27   5   3   33.30   11.00
  27   5  -3   47.20   14.30
  27   5  -3   22.40   14.40
 -25  -5   3  156.48   24.00
  25  -5  -3  160.18   20.50
  25  -5  -3  149.99   20.40
 -25  -5   3  173.78   23.80
 -25   5   3  178.28   21.00
  25   5  -3  215.68   24.60
 -25   5   3  184.08   20.60
  25   5  -3  139.89   22.70
  23  -5  -3   89.89   14.10
 -23  -5   3  100.89   18.10
  23  -5  -3   92.39   14.60
 -23  -5   3   98.39   17.90
  23   5  -3   93.99   18.10
 -23   5   3   85.99   14.40
  23   5  -3   97.99   17.00
 -23   5   3  126.39   14.70
  21  -5  -3  359.36   39.30
  21  -5  -3  380.96   39.10
 -21  -5   3  399.76   43.40
 -21  -5   3  368.16   42.00
 -21   5   3  389.76   39.50
 -21   5   3  391.96   39.60
  21   5  -3  284.27   40.90
  21   5  -3  399.26   42.80
  19  -5  -3  384.76   39.20
 -19  -5   3  413.26   43.00
 -19  -5   3  380.56   42.20
  19  -5  -3  343.77   38.90
 -19   5   3  429.76   39.40
  19   5  -3  337.17   41.90
 -19   5   3  386.26   39.20
  19   5  -3  289.87   40.90
 -17  -5   3  132.99   19.70
  17  -5  -3  139.69   16.40
  17  -5  -3  136.19   16.00
 -17  -5   3   95.99   18.60
  17   5  -3   98.19   17.90
 -17   5   3  133.09   16.30
  17   5  -3  155.68   19.50
 -15  -5   3  339.27   39.60
  15  -5  -3  350.66   37.20
  15  -5  -3  358.76   37.00
 -15  -5   3  343.27   40.10
  15   5  -3  301.87   39.30
  15   5  -3  318.57   39.70
 -15   5   3  395.86   37.40
 -15   5   3  391.76   37.70
  13  -5  -3  400.86   40.10
 -13  -5   3  319.97   42.70
 -13  -5   3  344.57   41.80
  13  -5  -3  434.86   40.20
 -13   5   3  416.06   40.40
  13   5  -3  357.46   42.90
  11  -5  -3  627.54   66.09
 -11  -5   3  638.54   68.19
 -11  -5   3  584.34   67.39
  11  -5  -3  685.93   66.19
 -11   5   3  699.33   66.29
  11   5  -3  653.63   67.99
 -11   5   3  729.53   66.39
  -9  -5   3  978.70   87.99
   9  -5  -3  781.52   86.19
   9  -5  -3  901.21   86.29
  -9  -5   3  791.72   87.29
  -9   5   3  826.42   86.39
  -9   5   3  977.50   86.59
   7  -5  -3  234.38   24.00
  -7  -5   3  190.68   24.70
   7   5  -3  218.78   26.50
   7   5  -3  172.28   24.30
  -7   5   3  241.28   24.50
  -5  -5   3 1185.88  127.39
   5  -5  -3 1303.27  126.69
  -5  -5   3 1333.07  127.59
   5  -5  -3 1332.57  126.59
  -5   5   3 1322.27  126.79
  -5   5   3 1237.68  126.69
   5   5  -3 1309.17  127.59
   3  -5  -3  827.42   80.69
   3  -5  -3  799.42   80.69
  -3  -5   3  828.52   81.59
  -3  -5   3  845.12   81.79
  -3   5   3  748.13   80.69
   3   5  -3  835.02   81.59
  -3   5   3  906.21   81.09
   3   5  -3  720.13   81.29
   1  -5  -3  109.99   15.70
  -1  -5   3  128.89   17.10
   1  -5  -3  132.49   16.10
  -1  -5   3  139.09   17.00
  -1   5   3   90.69   15.40
   1   5  -3  104.89   16.30
   1   5  -3  136.39   17.30
  -1   5   3  148.49   16.60
   1  -5   3 1355.96  124.39
  -1  -5  -3 1198.68  123.89
  -1  -5  -3 1203.78  123.89
  -1   5  -3 1118.19  123.99
  -1   5  -3 1388.46  124.39
   1   5   3 1301.47  124.09
   3  -5   3  550.94   51.89
   3  -5   3  501.75   51.69
  -3   5  -3  437.56   51.39
  -3   5  -3  526.65   51.89
  -5  -5  -3  200.68   22.80
  -5  -5  -3  195.38   22.10
   5  -5   3  138.29   20.20
   5  -5   3  143.99   20.70
   5   5   3  204.28   21.80
  -5   5  -3  159.68   20.70
   5   5   3  239.68   23.40
  -5   5  -3  152.48   20.60
  -7  -5  -3  104.39   15.00
  -7  -5  -3  106.79   15.30
   7   5   3   93.89   14.70
   7   5   3  125.99   15.60
  -9  -5  -3  183.18   23.20
  -9  -5  -3  197.58   24.00
   9   5   3  156.78   21.60
   9   5   3  208.98   22.90
  13  -5   3  337.07   41.10
  13  -5   3  387.06   41.20
 -13   5  -3  367.96   41.10
 -13   5  -3  368.36   41.60
  13   5   3  473.45   41.80
  15  -5   3  328.17   37.70
  15  -5   3  361.36   38.50
 -15   5  -3  353.96   38.30
 -15   5  -3  344.87   37.90
 -17  -5  -3  499.85   52.09
 -17  -5  -3  557.94   52.69
  17  -5   3  498.75   51.79
  17  -5   3  487.85   51.39
  17   5   3  424.36   51.79
 -17   5  -3  435.46   50.89
  17   5   3  562.94   53.09
 -17   5  -3  492.95   51.69
 -19  -5  -3  121.99   19.30
 -19  -5  -3  115.89   18.30
  19  -5   3   93.29   17.50
  19  -5   3   94.09   16.60
  19   5   3  138.99   18.40
 -19   5  -3  111.19   16.90
  19   5   3  132.09   19.10
 -19   5  -3  139.79   18.00
  21  -5   3  125.19   18.90
  21  -5   3  109.89   17.90
 -21  -5  -3  167.48   21.20
 -21  -5  -3  158.48   20.30
 -21   5  -3   92.59   17.50
 -21   5  -3  127.59   18.50
  21   5   3  130.29   19.60
  21   5   3  174.88   21.30
 -23  -5  -3  690.23   67.99
  23  -5   3  629.64   65.69
  23  -5   3  641.94   66.29
 -23  -5  -3  692.33   67.39
  23   5   3  732.93   67.59
  23   5   3  575.34   66.69
 -23   5  -3  529.45   65.19
 -23   5  -3  655.83   65.79
  25  -5   3   27.70   11.20
  25  -5   3    8.80   12.70
 -25  -5  -3   49.30   16.00
 -25  -5  -3   26.70   14.30
 -25   5  -3   29.90   12.10
 -25   5  -3   -0.50   10.60
  25   5   3   22.90   14.40
  25   5   3   37.70   14.90
 -27  -5  -3   47.30   17.00
  27  -5   3   42.10   15.00
 -27  -5  -3   60.99   17.20
  27  -5   3   59.39   13.80
 -27   5  -3   40.00   12.90
  27   5   3   70.09   16.90
  27   5   3   68.59   17.40
 -27   5  -3   59.69   14.10
 -29  -5  -3  164.98   25.50
  29  -5   3  165.08   22.60
  29  -5   3  152.98   23.20
 -29  -5  -3  250.97   26.50
 -29   5  -3  144.69   22.40
 -29   5  -3  162.48   23.00
  29   5   3  172.88   24.60
  29   5   3  176.98   25.90
  31  -5   3  122.19   19.60
 -31  -5  -3  146.39   23.90
 -31  -5  -3  141.19   23.20
  31  -5   3  113.69   20.50
 -31   5  -3  163.88   20.70
 -31   5  -3  124.69   20.10
  31   5   3  140.79   23.90
 -33  -5  -3   37.00   17.00
  33  -5   3   36.80   12.40
 -33  -5  -3   25.10   17.30
  33  -5   3   31.30   14.10
 -33   5  -3   43.00   13.60
 -33   5  -3   36.80   13.60
  33   5   3   28.10   16.90
  35  -5   3  105.99   17.50
 -35  -5  -3   95.99   22.10
  35  -5   3   56.99   17.80
 -35  -5  -3  113.19   22.30
 -35   5  -3   98.69   17.80
 -35   5  -3  102.59   18.10
  35   5   3   72.09   19.60
  35   5   3  156.38   23.30
  37  -5   3  111.89   18.20
 -37  -5  -3  136.49   23.40
 -37  -5  -3   86.59   22.10
  37  -5   3   68.69   18.00
 -37   5  -3   92.89   18.20
 -37   5  -3   75.49   17.50
  37   5   3  121.69   23.40
  37   5   3  106.19   21.50
 -39  -5  -3   23.20   18.50
  39  -5   3   22.40   15.10
  39  -5   3    7.60   13.40
 -39  -5  -3   21.20   18.20
 -39   5  -3   15.10   13.60
 -39   5  -3   35.40   14.70
  39   5   3    3.30   17.80
  39   5   3    9.80   16.90
 -41  -5  -3   -9.80   18.20
 -41  -5  -3  -14.10   17.60
  41  -5   3    4.80   14.50
  41   5   3   10.70   17.90
 -41   5  -3    8.20   13.40
  41   5   3   26.90   17.70
 -41   5  -3   -9.70   12.40
 -43  -5  -3   41.20   20.50
  43  -5   3   36.10   16.60
  43   5   3   49.30   19.00
 -43   5  -3   54.59   15.90
 -43   5  -3   53.09   15.90
  43   5   3   52.89   20.60
  45  -5   3   69.59   18.40
 -45  -5  -3   74.89   22.20
  45   5   3  111.09   23.70
 -45   5  -3   68.39   17.50
 -45   5  -3   61.89   17.60
 -47  -5  -3   41.40   19.50
  47  -5   3  -28.60   14.40
 -47   5  -3    7.00   14.30
  47   5   3  -25.10   17.70
 -47   5  -3   24.10   14.60
  49  -5   3  -14.60   15.40
 -49  -5  -3   22.00   19.80
  49   5   3   22.00   19.10
 -49   5  -3   -7.80   14.30
 -51  -5  -3   19.90   20.60
  51  -5   3    5.50   16.20
 -51   5  -3   14.90   16.90
  51   5   3    2.50   21.00
  50  -6  -3    3.10   13.50
 -50  -6   3   23.20   22.10
 -50   6   3   -4.40   13.20
  50   6  -3    6.80   20.40
 -50   6   3    4.00   13.70
  48  -6  -3    2.10   13.10
 -48  -6   3  -26.30   20.60
 -48   6   3  -17.80   13.30
  48   6  -3   11.30   19.90
 -48   6   3   -3.40   12.70
  46  -6  -3   17.40   13.10
 -46  -6   3   14.40   21.00
  46   6  -3   20.00   19.30
 -46   6   3   31.30   12.90
  44  -6  -3   24.20   14.10
 -44  -6   3   42.10   21.20
  44   6  -3   70.59   20.60
 -44   6   3   36.90   13.40
 -42  -6   3   15.10   20.40
  42  -6  -3   23.30   13.10
  42  -6  -3   20.10   11.70
 -42   6   3   49.90   13.10
  42   6  -3   64.79   20.40
  42   6  -3   34.30   19.10
 -42   6   3   45.90   13.40
 -40  -6   3   48.50   20.70
  40  -6  -3   28.80   13.30
 -40  -6   3   43.90   23.70
  40  -6  -3   50.49   13.10
 -40   6   3   20.00   12.70
  40   6  -3   32.70   18.00
  40   6  -3   15.30   18.40
 -40   6   3   42.10   13.20
 -38  -6   3   32.00   19.10
 -38  -6   3    9.40   17.70
  38  -6  -3   18.50   11.50
  38  -6  -3    4.80   12.00
 -38   6   3   15.50   11.40
 -38   6   3  -12.40   10.90
  38   6  -3    8.50   17.20
  38   6  -3   17.40   16.60
  36  -6  -3   -2.40   10.40
 -36  -6   3   13.60   17.70
 -36  -6   3   14.30   17.30
  36  -6  -3    6.80   11.80
  36   6  -3   -7.30   16.10
  36   6  -3   10.10   16.80
 -36   6   3    5.70   11.20
 -36   6   3   16.00   11.10
  34  -6  -3   52.59   12.80
  34  -6  -3   63.89   13.50
 -34  -6   3   52.69   18.60
 -34  -6   3   26.10   18.60
 -34   6   3   58.69   13.00
  34   6  -3   33.50   15.70
  34   6  -3   30.80   17.90
 -34   6   3   55.79   12.80
  32  -6  -3  161.28   21.80
 -32  -6   3  211.98   27.80
 -32  -6   3  193.38   27.70
  32  -6  -3  167.78   22.40
  32   6  -3  186.68   26.10
 -32   6   3  149.29   22.00
  32   6  -3  183.68   27.60
 -32   6   3  191.78   22.50
 -30  -6   3  100.49   21.80
  30  -6  -3  120.29   17.20
  30  -6  -3   94.79   16.20
 -30  -6   3  109.89   21.40
  30   6  -3  121.39   21.00
  30   6  -3  141.99   23.10
 -30   6   3  103.99   16.90
 -30   6   3  125.39   16.90
  28  -6  -3   50.39   12.20
 -28  -6   3   65.19   16.20
  28  -6  -3   27.40   11.10
 -28  -6   3   55.49   17.70
 -28   6   3   49.10   12.10
  28   6  -3   40.40   15.40
 -28   6   3   51.49   12.00
  28   6  -3   41.80   17.20
  26  -6  -3   34.00   11.00
  26  -6  -3   25.00   11.50
 -26  -6   3   60.89   16.60
 -26  -6   3   52.59   17.30
 -26   6   3   42.70   11.50
 -26   6   3   39.70   12.10
  26   6  -3   55.19   16.20
  26   6  -3   62.49   16.70
 -24  -6   3  209.88   27.50
  24  -6  -3  156.28   22.60
  24  -6  -3  202.08   23.10
 -24  -6   3  184.08   25.90
 -24   6   3  169.58   23.10
 -24   6   3  192.18   22.70
  24   6  -3  217.48   27.20
  24   6  -3  182.98   25.70
  22  -6  -3   25.30   10.60
  22  -6  -3   34.80   11.30
 -22  -6   3   14.80   14.20
 -22  -6   3   18.30   15.70
 -22   6   3   26.60   10.70
  22   6  -3   31.60   14.90
  22   6  -3   26.30   15.40
 -22   6   3   37.40   11.00
  20  -6  -3  380.66   40.80
 -20  -6   3  350.66   43.80
 -20  -6   3  391.26   44.80
  20  -6  -3  409.46   40.80
  20   6  -3  319.47   44.70
 -20   6   3  428.06   41.10
  20   6  -3  353.06   43.20
 -20   6   3  363.36   40.90
  18  -6  -3   44.00   10.80
 -18  -6   3   28.60   14.20
  18  -6  -3   62.69   11.50
 -18  -6   3   41.00   15.40
 -18   6   3   49.10   11.40
  18   6  -3   37.70   15.20
  18   6  -3   36.00   13.50
 -16  -6   3  271.07   29.50
  16  -6  -3  214.98   26.30
 -16  -6   3  212.18   28.10
  16  -6  -3  203.08   26.60
  16   6  -3  187.48   27.30
 -16   6   3  239.28   27.50
 -16   6   3  214.58   26.90
  16   6  -3  282.47   29.50
  14  -6  -3  255.07   31.10
  14  -6  -3  280.27   31.60
 -14   6   3  350.76   32.60
 -14   6   3  255.07   31.60
  12  -6  -3  252.67   32.00
  12  -6  -3  345.57   32.50
 -12  -6   3  268.87   34.70
 -12   6   3  290.17   32.60
  12   6  -3  262.77   34.90
 -12   6   3  303.17   32.60
 -10  -6   3  958.90   97.99
  10  -6  -3  984.80   96.29
 -10  -6   3  921.81   97.59
  10  -6  -3  964.60   96.19
  10   6  -3 1038.40   97.79
 -10   6   3  947.71   96.29
   8  -6  -3  338.27   33.20
   8  -6  -3  227.88   32.70
  -8  -6   3  290.77   35.40
  -8  -6   3  374.56   35.40
   8   6  -3  229.38   34.40
   8   6  -3  386.06   36.20
  -8   6   3  291.77   33.50
  -6  -6   3  396.86   37.20
   6  -6  -3  310.57   35.10
   6  -6  -3  286.77   35.00
   6   6  -3  321.37   36.90
   6   6  -3  419.86   37.90
  -6   6   3  326.07   35.50
  -6   6   3  258.37   35.50
   4  -6  -3  108.09   14.70
  -4  -6   3   90.29   16.50
   4  -6  -3  112.69   14.80
  -4  -6   3  109.79   16.40
  -4   6   3  142.09   15.70
  -4   6   3   81.69   14.80
   4   6  -3   69.29   15.40
   4   6  -3  103.19   17.00
  -2  -6   3   27.30   11.60
   2  -6  -3   12.20    9.20
   2  -6  -3   20.00   10.10
  -2  -6   3   19.70   10.70
   2   6  -3   28.40   10.60
  -2   6   3   13.50    9.20
   2   6  -3   26.80   11.80
  -2   6   3   24.20   10.50
   0  -6  -3  679.43   71.09
   0  -6  -3  695.63   71.29
   0  -6   3  761.22   71.99
   0  -6   3  698.63   71.99
   0   6  -3  777.22   72.09
   0   6   3  766.12   71.69
   0   6  -3  577.54   71.59
   4  -6   3  213.48   25.10
   4  -6   3  192.18   24.70
  -4  -6  -3  236.48   26.40
  -4  -6  -3  208.38   25.60
   4   6   3  186.98   23.90
  -4   6  -3  213.18   24.80
   4   6   3  254.17   25.40
  -4   6  -3  155.78   23.80
  -6  -6  -3  123.39   15.80
   6  -6   3   85.39   16.10
   6  -6   3   85.79   15.40
  -6   6  -3   72.19   14.60
   6   6   3  132.49   15.70
  -6   6  -3   89.79   15.70
   8  -6   3   69.29   14.90
  -8  -6  -3  109.09   16.00
   8  -6   3  100.09   15.90
  -8  -6  -3   70.69   14.90
   8   6   3   98.09   15.30
  -8   6  -3   94.99   15.50
  -8   6  -3   80.59   14.80
   8   6   3  106.69   16.60
 -10  -6  -3  345.37   36.20
 -10  -6  -3  284.77   34.90
  10  -6   3  343.97   35.30
  10  -6   3  319.57   34.70
  10   6   3  300.87   35.50
  10   6   3  313.97   36.00
 -10   6  -3  235.08   34.40
 -10   6  -3  283.37   35.50
  12  -6   3  306.97   34.20
  12  -6   3  298.97   34.20
 -12   6  -3  246.88   33.20
 -12   6  -3  325.37   34.50
  14  -6   3  241.88   26.10
 -14  -6  -3  231.78   25.70
  14  -6   3  171.08   24.30
 -14  -6  -3  194.88   25.60
 -14   6  -3  205.38   25.20
  14   6   3  285.67   29.40
  14   6   3  168.28   24.40
 -14   6  -3  151.78   23.60
  16  -6   3   10.00   12.10
  16  -6   3   10.40   10.90
 -16  -6  -3   20.60   12.30
 -16  -6  -3   37.50   14.10
 -16   6  -3    4.30   10.60
 -16   6  -3   36.80   12.40
  16   6   3   18.90   12.70
  16   6   3   20.30   13.60
  18  -6   3  100.19   16.10
 -18  -6  -3   60.69   17.50
 -18  -6  -3   74.19   16.50
  18  -6   3   94.79   15.80
 -18   6  -3   70.59   15.20
  18   6   3   50.89   17.30
  18   6   3   97.29   17.60
 -18   6  -3   95.99   16.00
  20  -6   3  247.18   30.20
 -20  -6  -3  253.17   32.20
 -20  -6  -3  287.77   32.10
  20  -6   3  241.28   30.70
 -20   6  -3  223.68   30.00
  20   6   3  273.77   32.30
 -20   6  -3  308.87   33.80
  20   6   3  240.98   31.90
  22  -6   3  190.38   23.30
 -22  -6  -3  139.49   24.50
  22  -6   3  163.88   21.90
 -22  -6  -3  178.18   24.50
 -22   6  -3  140.89   21.70
  22   6   3  194.18   25.20
  22   6   3  130.49   23.30
 -22   6  -3  164.78   22.40
  24  -6   3   68.39   14.50
 -24  -6  -3   36.80   17.00
 -24  -6  -3   50.49   18.20
  24  -6   3   61.79   15.80
 -24   6  -3   74.99   14.70
  24   6   3   32.70   16.60
  24   6   3   71.89   18.10
 -24   6  -3   92.19   15.10
  26  -6   3  129.59   19.30
  26  -6   3  128.69   20.30
 -26  -6  -3  136.59   22.80
 -26  -6  -3  180.18   23.30
 -26   6  -3  132.59   19.70
  26   6   3  110.29   21.70
  26   6   3  102.69   21.10
 -26   6  -3  111.59   19.00
 -28  -6  -3   29.70   17.00
  28  -6   3   42.20   13.00
 -28  -6  -3   54.09   18.50
  28  -6   3   43.40   15.10
  28   6   3   54.89   17.90
 -28   6  -3   36.70   13.20
  28   6   3   29.60   16.70
 -28   6  -3   50.39   13.50
 -30  -6  -3   99.79   22.80
 -30  -6  -3  131.09   22.10
  30  -6   3  121.59   19.50
  30  -6   3   81.69   17.40
  30   6   3   96.29   20.60
 -30   6  -3  104.49   18.10
  30   6   3  123.59   22.60
 -30   6  -3  112.29   18.70
 -32  -6  -3  271.57   31.50
  32  -6   3  191.08   26.70
  32  -6   3  171.38   25.80
  32   6   3  270.57   31.40
 -32   6  -3  195.38   26.50
 -32   6  -3  185.08   26.30
  32   6   3  191.88   27.90
 -34  -6  -3   38.20   19.30
  34  -6   3   40.90   14.30
 -34  -6  -3   81.89   21.70
  34  -6   3   40.90   16.30
  34   6   3   32.80   19.50
 -34   6  -3   59.49   15.60
 -34   6  -3   61.59   15.40
 -36  -6  -3    2.10   18.50
  36  -6   3  -25.20   13.60
  36  -6   3  -11.90   11.70
 -36  -6  -3   16.10   19.30
 -36   6  -3   -2.20   13.00
 -36   6  -3   -5.50   12.20
  36   6   3   -3.50   17.60
  38  -6   3   16.80   15.50
 -38  -6  -3    8.40   20.10
  38   6   3   37.40   20.40
 -38   6  -3   37.10   14.00
  38   6   3   15.80   19.00
 -38   6  -3   30.50   14.30
  40  -6   3   18.70   15.40
 -40  -6  -3    0.30   19.70
  40   6   3    7.60   18.70
 -40   6  -3   -3.50   13.40
  40   6   3    0.40   19.20
 -40   6  -3   -0.90   13.20
 -42  -6  -3   -1.60   20.70
  42  -6   3  -20.10   14.60
 -42   6  -3    8.10   13.40
 -42   6  -3    5.80   13.90
  42   6   3   22.00   19.30
  42   6   3   -7.30   19.00
  44  -6   3    1.20   15.80
[truncated: 1,925,527 more chars]
