# Supplementary material for: Exploring the Luminescence, Redox, and Magnetic Properties in a Multivariate Metal–Organic Radical Framework
Source: Chem Mater. 2024 Jan 23;36(3):1333–41. doi: 10.1021/acs.chemmater.3c02460 (PMC10870702; doi:10.1021/acs.chemmater.3c02460)
Supplement: Supplementary file 3 — cm3c02460_si_003.cif [file cm3c02460_si_003.cif]

 
data_PTMTCZnMORF

#==============================================================================
# SUBMISSION DETAILS
#==============================================================================

_publ_contact_author_name         'Professor Manuel Souto'
_publ_contact_author_address
; CICECO - Aveiro Institute of Materials
  Department of Chemistry
  University of Aveiro
  3810-193
  Aveiro
  Portugal
;
_publ_contact_author_email        'manuel.souto@ua.pt'
_publ_contact_author_phone        '+351 234 370200'

_journal_name_full                'Chemistry of Materials'

# start Validation Reply Form
#=============================================================================

#===============
# ALERTS LEVEL A
#===============

_vrf_PLAT602_PTMTCZnMORF
;
PROBLEM: Solvent Accessible VOID(S) in Structure
RESPONSE: The crystal structure is porous and should contain a significant
number of highly disordered solvent molecules. These contribute to a 
considerable diffuse electron density that can not be easily nor properly 
modelled, hence the Alert raised by the checkCIF routines.
The data set was maintained original and this diffuse electron density 
was not stripped away using, for example, SQUEEZE in PLATON.
;

_vrf_PLAT974_PTMTCZnMORF
;
PROBLEM: Check Calcd Negative Resid. Density on       Zn2 
RESPONSE: This residual electron density arises most certainly from the 
distortions imposed on the netwrok by the release of some solvent molecules
from the channels (the "breathing" effect mentioned in the manuscript). It 
does not pertain to any incoherence in the absorption correction applied to
the collected data set.
;


#===============
# ALERTS LEVEL B
#===============


_vrf_PLAT369_PTMTCZnMORF
;
PROBLEM: Long   C(sp2)-C(sp2) Bond
RESPONSE: The crystal selected for data collection was one of the best from
the various batches that were inspected. Nevertheless, the crystal diffracted
quite poorly at high angle, mostly motivated by the uncontrolled release of the
solvent molecules present inside the channels of the structure. This resulted
in an overall poor diffraction which was reflected in, for example, a low
precision for the various C-C bonds. Other aspects reflecting the poor quality
of the overall difraction pattern are also the high thermal parameters for 
the various atoms (giving rise to other Alerts).
;


_vrf_PLAT430_PTMTCZnMORF
;
PROBLEM: Short Inter D...A Contact 
RESPONSE: This minot Alert is a consequence of the variopus disordered solvent
molecules that could be located inside the channels of the network. Though 
the electron density remained quite diffuse, some molecules (water) could 
be modelled with (fixed) partial occupancies. Short contacts arise most certainly 
due to the poor overall quality of the diffraction that imposes several errors
in the refined positions.
;

_vrf_PLAT972_PTMTCZnMORF
;
PROBLEM: Check Calcd Resid. Dens.  1.28Ang From Zn2 
RESPONSE: Please see our response to _vrf_PLAT974_PTMTCZnMORF.
;

# end Validation Reply Form
#=============================================================================

#=============================================================================
_audit_creation_method            'SHELXL-2018/3, manual editing plus enCIFer'
_audit_creation_date              '30 May 2023'
_shelx_SHELXL_version_number      '2018/3'
#=============================================================================

_chemical_name_systematic         ?
_chemical_name_common             ?
_chemical_melting_point           ?
_chemical_formula_moiety          
 'C168 H106 Cl48 N16 O41 Zn6' 
_chemical_formula_sum
 'C168 H106 Cl48 N16 O41 Zn6' 
_chemical_formula_weight          5098.50

loop_
 _atom_type_symbol
 _atom_type_description
 _atom_type_scat_dispersion_real
 _atom_type_scat_dispersion_imag
 _atom_type_scat_source
 'C'  'C'   0.0033   0.0016
 'International Tables Vol C Tables 4.2.6.8 and 6.1.1.4'
 'H'  'H'   0.0000   0.0000
 'International Tables Vol C Tables 4.2.6.8 and 6.1.1.4'
 'Cl'  'Cl'   0.1484   0.1585
 'International Tables Vol C Tables 4.2.6.8 and 6.1.1.4'
 'N'  'N'   0.0061   0.0033
 'International Tables Vol C Tables 4.2.6.8 and 6.1.1.4'
 'O'  'O'   0.0106   0.0060
 'International Tables Vol C Tables 4.2.6.8 and 6.1.1.4'
 'Zn'  'Zn'   0.2839   1.4301
 'International Tables Vol C Tables 4.2.6.8 and 6.1.1.4'
 
_space_group_crystal_system       Monoclinic
_space_group_IT_number            14
_space_group_name_H-M_alt         'P 21/c'
_space_group_name_Hall            '-P 2ybc'
 
_shelx_space_group_comment
;
The symmetry employed for this shelxl refinement is uniquely defined
by the following loop, which should always be used as a source of
symmetry information in preference to the above space-group names.
They are only intended as comments.
;
 
loop_
 _space_group_symop_operation_xyz
 'x, y, z'
 '-x, y+1/2, -z+1/2'
 '-x, -y, -z'
 'x, -y-1/2, z-1/2'

#=============================================================================
# CRYSTAL DATA
#=============================================================================

_cell_length_a                    27.7622(14)
_cell_length_b                    9.2401(5)
_cell_length_c                    29.3389(15)
_cell_angle_alpha                 90
_cell_angle_beta                  111.338(2)
_cell_angle_gamma                 90
_cell_volume                      7010.3(6)
_cell_formula_units_Z             1
_cell_measurement_temperature     150(2)
_cell_measurement_reflns_used     9823
_cell_measurement_theta_min       2.80
_cell_measurement_theta_max       26.38
 
_exptl_crystal_description        Plate
_exptl_crystal_colour             Red
_exptl_crystal_density_meas       ?
_exptl_crystal_density_method     ?
_exptl_crystal_density_diffrn     1.208          
_exptl_crystal_F_000              2550
_exptl_transmission_factor_min    0.5294
_exptl_transmission_factor_max    0.7454
_exptl_crystal_size_max           0.600
_exptl_crystal_size_mid           0.500
_exptl_crystal_size_min           0.100
_exptl_absorpt_coefficient_mu     1.018
_shelx_estimated_absorpt_T_min    0.580
_shelx_estimated_absorpt_T_max    0.905
_exptl_absorpt_correction_type    multi-scan
_exptl_absorpt_correction_T_min   ?
_exptl_absorpt_correction_T_max   ?
_exptl_absorpt_process_details    
; 
  SADABS-2016/2
  Reference: Krause, L., Herbst-Irmer, R., Sheldrick G.M. & Stalke D.,
  J. Appl. Cryst. 48 (2015) 3-10.
; 
 
#=============================================================================
# EXPERIMENTAL DATA
#============================================================================= 
 
_exptl_absorpt_special_details    
;
?
;
_diffrn_ambient_temperature       150(2)
_diffrn_radiation_wavelength      0.71073 
_diffrn_radiation_type            MoK\a 
_diffrn_radiation_source          'Sealed tube' 
_diffrn_radiation_monochromator   'Multi-layer X-ray mirror' 
_diffrn_measurement_device_type   'Bruker D8 QUEST '
_diffrn_measurement_method        '\w / \f scans'
_diffrn_detector_area_resol_mean  10.4167 
_diffrn_standards_number          0 
_diffrn_standards_interval_count  . 
_diffrn_standards_interval_time   . 
_diffrn_standards_decay_%         ?
_diffrn_reflns_number             143572
_diffrn_reflns_av_unetI/netI      0.0315
_diffrn_reflns_av_R_equivalents   0.0620
_diffrn_reflns_limit_h_min        -33
_diffrn_reflns_limit_h_max        33
_diffrn_reflns_limit_k_min        -11
_diffrn_reflns_limit_k_max        11
_diffrn_reflns_limit_l_min        -34
_diffrn_reflns_limit_l_max        34
_diffrn_reflns_theta_min          3.559
_diffrn_reflns_theta_max          25.350
_diffrn_reflns_theta_full         25.242
_diffrn_measured_fraction_theta_max   0.982
_diffrn_measured_fraction_theta_full  0.984
_diffrn_reflns_Laue_measured_fraction_max    0.982
_diffrn_reflns_Laue_measured_fraction_full   0.984
_diffrn_reflns_point_group_measured_fraction_max   0.982
_diffrn_reflns_point_group_measured_fraction_full  0.984
_reflns_number_total              12595
_reflns_number_gt                 10348
_reflns_threshold_expression      'I > 2\s(I)'
_reflns_Friedel_coverage          0.000
_reflns_Friedel_fraction_max      .
_reflns_Friedel_fraction_full     .
 
_reflns_special_details
;
 Reflections were merged by SHELXL according to the crystal
 class for the calculation of statistics and refinement.
 
 _reflns_Friedel_fraction is defined as the number of unique
 Friedel pairs measured divided by the number that would be
 possible theoretically, ignoring centric projections and
 systematic absences.
;
 
_computing_data_collection        'APEX3 2016.9-0 (Bruker, 2016)'
_computing_cell_refinement        'SAINT V8.37a   (Bruker, 2015)'
_computing_data_reduction         'SAINT V8.37a   (Bruker, 2015)'
_computing_structure_solution     'SHELXT 2014/5 (Sheldrick, 2015a)'
_computing_structure_refinement   'SHELXL-2018/3 (Sheldrick, 2015b)'
_computing_molecular_graphics     'DIAMOND (Brandenburg, 1999)'  
_computing_publication_material   'SHELXL-2018/3 (Sheldrick, 2015b)'


#=============================================================================
# REFINEMENT DATA
#=============================================================================

_refine_special_details           ?
_refine_ls_structure_factor_coef  Fsqd
_refine_ls_matrix_type            full
_refine_ls_weighting_scheme       calc
_refine_ls_weighting_details
'w=1/[\s^2^(Fo^2^)+(0.1419P)^2^+49.0831P] where P=(Fo^2^+2Fc^2^)/3'
_atom_sites_solution_primary      ?
_atom_sites_solution_secondary    ?
_atom_sites_solution_hydrogens    geom
_refine_ls_hydrogen_treatment     constr
_refine_ls_extinction_method      none
_refine_ls_extinction_coef        .
_refine_ls_number_reflns          12595
_refine_ls_number_parameters      585
_refine_ls_number_restraints      114
_refine_ls_R_factor_all           0.1214
_refine_ls_R_factor_gt            0.0994
_refine_ls_wR_factor_ref          0.2914
_refine_ls_wR_factor_gt           0.2629
_refine_ls_goodness_of_fit_ref    1.051
_refine_ls_restrained_S_all       1.066
_refine_ls_shift/su_max           0.000
_refine_ls_shift/su_mean          0.000

#=============================================================================
# ATOMIC COORDINATES AND DISPLACEMENT PARAMETERS
#=============================================================================

loop_
 _atom_site_label
 _atom_site_type_symbol
 _atom_site_fract_x
 _atom_site_fract_y
 _atom_site_fract_z
 _atom_site_U_iso_or_equiv
 _atom_site_adp_type
 _atom_site_occupancy
 _atom_site_site_symmetry_order  
 _atom_site_calc_flag
 _atom_site_refinement_flags_posn
 _atom_site_refinement_flags_adp
 _atom_site_refinement_flags_occupancy
 _atom_site_disorder_assembly
 _atom_site_disorder_group
Zn1 Zn 0.41980(3) 0.58758(7) 0.34375(2) 0.0335(2) Uani 1 1 d . . . . .
Zn2 Zn 0.000000 0.000000 0.500000 0.1740(17) Uani 1 2 d S . P . .
O7 O 0.0272(3) -0.1888(16) 0.5394(4) 0.153(5) Uani 1 1 d . U . . .
Cl1 Cl 0.31113(7) 0.60698(19) 0.43508(8) 0.0564(5) Uani 1 1 d . U . . .
Cl2 Cl 0.26283(8) 0.4414(3) 0.49889(10) 0.0708(6) Uani 1 1 d . U . . .
Cl3 Cl 0.36869(7) -0.03718(18) 0.49066(7) 0.0491(4) Uani 1 1 d . U . . .
Cl4 Cl 0.42213(7) 0.14657(18) 0.43412(7) 0.0498(4) Uani 1 1 d . U . . .
Cl5 Cl 0.22744(9) 0.0015(3) 0.42342(8) 0.0796(7) Uani 1 1 d . U . . .
Cl6 Cl 0.11625(11) 0.0255(5) 0.40105(12) 0.1294(15) Uani 1 1 d . U . . .
Cl7 Cl 0.15228(12) 0.2787(7) 0.58492(14) 0.159(2) Uani 1 1 d . U . . .
Cl8 Cl 0.26258(9) 0.2646(4) 0.60895(9) 0.0915(9) Uani 1 1 d . U . . .
Cl9 Cl 0.38005(7) 0.32324(19) 0.59535(6) 0.0500(4) Uani 1 1 d . U . . .
Cl10 Cl 0.44241(6) 0.21113(16) 0.70244(6) 0.0399(4) Uani 1 1 d . U . . .
Cl11 Cl 0.33396(7) -0.27128(19) 0.67174(6) 0.0485(4) Uani 1 1 d . U . . .
Cl12 Cl 0.27593(7) -0.1806(2) 0.55865(7) 0.0587(5) Uani 1 1 d . U . . .
O1 O 0.38051(18) 0.4217(5) 0.36272(16) 0.0407(10) Uani 1 1 d . U . . .
O2 O 0.41784(18) 0.5553(5) 0.43220(18) 0.0444(11) Uani 1 1 d . U . . .
O3 O 0.0698(3) 0.0453(14) 0.5002(4) 0.129(3) Uani 1 1 d . U . . .
O4 O 0.0628(3) 0.2576(15) 0.4620(5) 0.156(5) Uani 1 1 d . U . . .
O5 O 0.45170(17) -0.1486(5) 0.74119(16) 0.0413(10) Uani 1 1 d . U . . .
O6 O 0.39927(16) -0.0320(5) 0.76966(15) 0.0381(9) Uani 1 1 d . U . . .
N1 N 0.4579(2) 0.7830(6) 0.3610(2) 0.0429(13) Uani 1 1 d . . . . .
N2 N 0.3509(2) 0.7153(6) 0.32756(19) 0.0372(11) Uani 1 1 d . . . . .
N3 N 0.48983(19) 0.4695(5) 0.37381(18) 0.0336(10) Uani 1 1 d . . . . .
C1 C 0.3897(3) 0.4554(6) 0.4094(2) 0.0374(13) Uani 1 1 d . . . . .
C2 C 0.3639(2) 0.3683(6) 0.4381(2) 0.0319(12) Uani 1 1 d . . . . .
C3 C 0.3270(2) 0.4297(7) 0.4518(2) 0.0370(13) Uani 1 1 d . . . . .
C4 C 0.3044(2) 0.3498(8) 0.4795(2) 0.0405(14) Uani 1 1 d . . . . .
C5 C 0.3169(2) 0.2064(7) 0.4938(2) 0.0372(14) Uani 1 1 d . . . . .
C6 C 0.3530(2) 0.1453(7) 0.4780(2) 0.0368(13) Uani 1 1 d . . . . .
C7 C 0.3763(2) 0.2241(6) 0.4513(2) 0.0319(12) Uani 1 1 d . . . . .
C8 C 0.2953(3) 0.1063(9) 0.5242(3) 0.0494(18) Uani 1 1 d . . . . .
C9 C 0.2415(2) 0.1323(9) 0.5160(3) 0.0506(18) Uani 1 1 d . . . . .
C10 C 0.2080(3) 0.0814(11) 0.4693(3) 0.065(2) Uani 1 1 d . . . . .
C11 C 0.1572(3) 0.0904(14) 0.4590(4) 0.092(4) Uani 1 1 d . . . . .
C12 C 0.1399(3) 0.1470(17) 0.4947(4) 0.098(4) Uani 1 1 d . . . . .
C13 C 0.1738(4) 0.1971(18) 0.5412(4) 0.102(5) Uani 1 1 d . . . . .
C14 C 0.2236(3) 0.1919(13) 0.5520(3) 0.074(3) Uani 1 1 d . . . . .
C15 C 0.0856(4) 0.153(2) 0.4837(5) 0.134(7) Uani 1 1 d . . . . .
C16 C 0.3285(2) 0.0703(7) 0.5796(2) 0.0398(14) Uani 1 1 d . . . . .
C17 C 0.3661(2) 0.1541(7) 0.6123(2) 0.0346(12) Uani 1 1 d . . . . .
C18 C 0.3948(2) 0.1065(6) 0.6624(2) 0.0322(12) Uani 1 1 d . . . . .
C19 C 0.3853(2) -0.0254(6) 0.6809(2) 0.0311(12) Uani 1 1 d . . . . .
C20 C 0.3469(2) -0.1083(7) 0.6485(2) 0.0348(13) Uani 1 1 d . . . . .
C21 C 0.3201(2) -0.0644(7) 0.5983(2) 0.0387(14) Uani 1 1 d . . . . .
C22 C 0.4158(2) -0.0757(6) 0.7356(2) 0.0328(12) Uani 1 1 d . . . . .
C23 C 0.4862(3) 0.8157(8) 0.4095(3) 0.056(2) Uani 1 1 d . . . . .
H23 H 0.487768 0.746663 0.434031 0.067 Uiso 1 1 calc R U . . .
C24 C 0.5115(3) 0.9424(11) 0.4231(5) 0.090(4) Uani 1 1 d . . . . .
H24 H 0.530723 0.964330 0.456398 0.108 Uiso 1 1 calc R U . . .
C25 C 0.5082(4) 1.0381(11) 0.3861(7) 0.103(5) Uani 1 1 d . . . . .
H25 H 0.525326 1.128705 0.394757 0.123 Uiso 1 1 calc R U . . .
C26 C 0.4807(6) 1.0090(10) 0.3361(6) 0.108(5) Uani 1 1 d . . . . .
H26 H 0.480439 1.076048 0.311501 0.130 Uiso 1 1 calc R U . . .
C27 C 0.4541(4) 0.8788(8) 0.3243(4) 0.068(3) Uani 1 1 d . . . . .
H27 H 0.433580 0.856632 0.291258 0.082 Uiso 1 1 calc R U . . .
C28 C 0.3490(3) 0.8323(7) 0.3546(3) 0.0442(15) Uani 1 1 d . . . . .
H28 H 0.379773 0.861783 0.380266 0.053 Uiso 1 1 calc R U . . .
C29 C 0.3058(3) 0.9079(9) 0.3469(3) 0.0575(19) Uani 1 1 d . . . . .
H29 H 0.305076 0.992019 0.365254 0.069 Uiso 1 1 calc R U . . .
C30 C 0.2633(4) 0.8562(12) 0.3112(4) 0.075(3) Uani 1 1 d . . . . .
H30 H 0.231361 0.905400 0.304222 0.090 Uiso 1 1 calc R U . . .
C31 C 0.2646(3) 0.7321(13) 0.2839(4) 0.078(3) Uani 1 1 d . . . . .
H31 H 0.233809 0.695832 0.259735 0.093 Uiso 1 1 calc R U . . .
C32 C 0.3098(3) 0.6661(9) 0.2925(3) 0.0562(18) Uani 1 1 d . . . . .
H32 H 0.312190 0.585061 0.273481 0.067 Uiso 1 1 calc R U . . .
C33 C 0.5120(3) 0.4325(7) 0.3409(2) 0.0394(14) Uani 1 1 d . . . . .
H33 H 0.494340 0.449433 0.306972 0.047 Uiso 1 1 calc R U . . .
C34 C 0.5583(3) 0.3731(7) 0.3569(3) 0.0440(15) Uani 1 1 d . . . . .
H34 H 0.574296 0.344293 0.334761 0.053 Uiso 1 1 calc R U . . .
C35 C 0.5843(3) 0.3524(7) 0.4095(3) 0.0423(14) Uani 1 1 d . . . . .
H35 H 0.618086 0.311873 0.421000 0.051 Uiso 1 1 calc R U . . .
C36 C 0.5620(3) 0.3894(7) 0.4442(3) 0.0425(14) Uani 1 1 d . . . . .
H36 H 0.578924 0.374814 0.478364 0.051 Uiso 1 1 calc R U . . .
C37 C 0.5152(3) 0.4464(7) 0.4244(2) 0.0419(14) Uani 1 1 d . . . . .
H37 H 0.497722 0.473282 0.445555 0.050 Uiso 1 1 calc R U . . .
N4 N -0.0170(8) -0.073(2) 0.4319(6) 0.123(3) Uiso 0.5 1 d G U P A 1
C200 C -0.0623(7) -0.041(2) 0.3928(8) 0.123(3) Uiso 0.5 1 d G U P A 1
H200 H -0.085729 0.028743 0.396336 0.147 Uiso 0.5 1 calc R U P A 1
C201 C -0.0734(7) -0.113(2) 0.3485(6) 0.123(3) Uiso 0.5 1 d G U P A 1
H201 H -0.104386 -0.091755 0.321717 0.147 Uiso 0.5 1 calc R U P A 1
C202 C -0.0392(8) -0.216(2) 0.3433(6) 0.123(3) Uiso 0.5 1 d G U P A 1
H202 H -0.046786 -0.264733 0.312984 0.147 Uiso 0.5 1 calc R U P A 1
C203 C 0.0061(7) -0.247(2) 0.3824(8) 0.123(3) Uiso 0.5 1 d G U P A 1
H203 H 0.029471 -0.317213 0.378870 0.147 Uiso 0.5 1 calc R U P A 1
C204 C 0.0172(6) -0.175(2) 0.4267(6) 0.123(3) Uiso 0.5 1 d G U P A 1
H204 H 0.048129 -0.196716 0.453490 0.147 Uiso 0.5 1 calc R U P A 1
N5 N -0.0151(8) -0.157(2) 0.4230(6) 0.123(3) Uiso 0.5 1 d G U P B 2
C100 C -0.0333(8) -0.299(2) 0.4178(6) 0.123(3) Uiso 0.5 1 d G U P B 2
H100 H -0.039488 -0.344883 0.444042 0.147 Uiso 0.5 1 calc R U P B 2
C101 C -0.0423(8) -0.3723(17) 0.3742(8) 0.123(3) Uiso 0.5 1 d G U P B 2
H101 H -0.054672 -0.469104 0.370612 0.147 Uiso 0.5 1 calc R U P B 2
C102 C -0.0332(8) -0.305(2) 0.3358(6) 0.123(3) Uiso 0.5 1 d G U P B 2
H102 H -0.039320 -0.354998 0.305993 0.147 Uiso 0.5 1 calc R U P B 2
C103 C -0.0150(8) -0.163(2) 0.3410(6) 0.123(3) Uiso 0.5 1 d G U P B 2
H103 H -0.008786 -0.116669 0.314804 0.147 Uiso 0.5 1 calc R U P B 2
C104 C -0.0060(8) -0.0892(17) 0.3847(8) 0.123(3) Uiso 0.5 1 d G U P B 2
H104 H 0.006398 0.007555 0.388233 0.147 Uiso 0.5 1 calc R U P B 2
O1W O 0.0808(8) -0.411(2) 0.4976(8) 0.0962(19) Uiso 0.4 1 d . U P C 4
O2W O 0.1549(8) -0.352(2) 0.4768(8) 0.0962(19) Uiso 0.4 1 d . U P C 4
O3W O 0.1013(13) -0.327(4) 0.4645(12) 0.0962(19) Uiso 0.25 1 d . U P C 4
O4W O 0.3504(10) 0.186(3) 0.2671(9) 0.0962(19) Uiso 0.35 1 d . U P D 4
O5W O 0.3101(5) 0.2476(14) 0.2939(5) 0.0962(19) Uiso 0.65 1 d . U P D 4
O6W O 0.3310(7) 0.0819(18) 0.2337(6) 0.0962(19) Uiso 0.5 1 d . U P D 4
O7W O 0.3234(8) 0.321(2) 0.2356(8) 0.0962(19) Uiso 0.4 1 d . U P D 4
O8W O 0.3168(12) 0.221(3) 0.2498(11) 0.0962(19) Uiso 0.3 1 d . U P D 4
 
loop_
 _atom_site_aniso_label
 _atom_site_aniso_U_11
 _atom_site_aniso_U_22
 _atom_site_aniso_U_33
 _atom_site_aniso_U_23
 _atom_site_aniso_U_13
 _atom_site_aniso_U_12
Zn1 0.0418(4) 0.0303(4) 0.0317(4) -0.0011(3) 0.0174(3) -0.0093(3)
Zn2 0.0334(8) 0.353(5) 0.130(2) 0.099(3) 0.0224(10) -0.0227(15)
O7 0.045(4) 0.247(12) 0.164(9) 0.065(8) 0.036(5) -0.018(5)
Cl1 0.0557(10) 0.0390(9) 0.0831(13) 0.0129(8) 0.0355(10) 0.0089(7)
Cl2 0.0613(12) 0.0693(13) 0.1061(18) -0.0006(12) 0.0595(12) 0.0026(10)
Cl3 0.0469(9) 0.0369(8) 0.0599(10) 0.0132(7) 0.0151(8) -0.0073(7)
Cl4 0.0498(9) 0.0362(8) 0.0760(12) 0.0036(8) 0.0378(9) 0.0024(7)
Cl5 0.0684(13) 0.111(2) 0.0521(12) -0.0005(12) 0.0134(10) -0.0269(13)
Cl6 0.0607(15) 0.200(4) 0.091(2) 0.034(2) -0.0157(14) -0.053(2)
Cl7 0.0674(17) 0.327(7) 0.098(2) 0.037(3) 0.0510(17) 0.055(3)
Cl8 0.0550(12) 0.162(3) 0.0568(13) -0.0128(15) 0.0199(10) 0.0175(14)
Cl9 0.0508(9) 0.0427(9) 0.0493(9) 0.0127(7) 0.0096(7) -0.0145(7)
Cl10 0.0408(8) 0.0368(8) 0.0388(8) -0.0055(6) 0.0105(6) -0.0079(6)
Cl11 0.0523(9) 0.0449(9) 0.0498(9) 0.0082(7) 0.0202(8) -0.0153(7)
Cl12 0.0541(10) 0.0699(12) 0.0446(9) 0.0030(8) 0.0091(8) -0.0333(9)
O1 0.052(3) 0.037(2) 0.041(2) 0.0048(18) 0.026(2) -0.0042(19)
O2 0.047(3) 0.038(2) 0.056(3) 0.000(2) 0.028(2) -0.012(2)
O3 0.052(4) 0.198(8) 0.136(6) 0.044(6) 0.035(4) -0.018(5)
O4 0.047(4) 0.239(11) 0.181(9) 0.101(9) 0.040(5) 0.007(6)
O5 0.039(2) 0.047(3) 0.039(2) -0.0012(19) 0.0150(19) 0.010(2)
O6 0.042(2) 0.043(2) 0.034(2) 0.0006(18) 0.0199(18) 0.0068(18)
N1 0.043(3) 0.033(3) 0.063(4) -0.003(2) 0.031(3) -0.006(2)
N2 0.039(3) 0.040(3) 0.036(3) 0.000(2) 0.017(2) -0.005(2)
N3 0.038(3) 0.026(2) 0.036(3) 0.0002(19) 0.012(2) -0.006(2)
C1 0.048(3) 0.029(3) 0.046(4) 0.005(3) 0.029(3) 0.002(3)
C2 0.032(3) 0.036(3) 0.028(3) 0.003(2) 0.013(2) -0.004(2)
C3 0.040(3) 0.033(3) 0.042(3) 0.004(3) 0.020(3) -0.004(2)
C4 0.033(3) 0.050(4) 0.043(3) 0.000(3) 0.019(3) -0.006(3)
C5 0.036(3) 0.046(3) 0.028(3) 0.008(3) 0.009(2) -0.015(3)
C6 0.031(3) 0.038(3) 0.039(3) 0.006(3) 0.010(2) -0.008(2)
C7 0.032(3) 0.034(3) 0.033(3) -0.001(2) 0.015(2) -0.006(2)
C8 0.034(3) 0.071(5) 0.044(4) 0.021(3) 0.015(3) -0.010(3)
C9 0.031(3) 0.074(5) 0.047(4) 0.013(4) 0.014(3) -0.014(3)
C10 0.042(4) 0.099(7) 0.055(5) 0.024(4) 0.019(3) -0.016(4)
C11 0.041(4) 0.149(11) 0.064(6) 0.041(6) -0.007(4) -0.035(5)
C12 0.036(4) 0.179(13) 0.080(7) 0.049(8) 0.021(4) -0.005(6)
C13 0.048(5) 0.201(14) 0.065(6) 0.039(7) 0.029(5) 0.005(7)
C14 0.033(4) 0.132(9) 0.056(5) 0.020(5) 0.015(3) -0.004(4)
C15 0.041(5) 0.239(18) 0.108(10) 0.096(12) 0.012(6) -0.002(8)
C16 0.035(3) 0.053(4) 0.034(3) 0.002(3) 0.017(3) -0.011(3)
C17 0.036(3) 0.035(3) 0.036(3) 0.005(2) 0.016(2) -0.006(2)
C18 0.034(3) 0.033(3) 0.034(3) -0.005(2) 0.018(2) -0.004(2)
C19 0.032(3) 0.036(3) 0.030(3) -0.001(2) 0.016(2) 0.003(2)
C20 0.036(3) 0.037(3) 0.036(3) 0.003(2) 0.020(3) -0.008(2)
C21 0.034(3) 0.049(4) 0.036(3) -0.001(3) 0.016(3) -0.014(3)
C22 0.037(3) 0.031(3) 0.033(3) 0.001(2) 0.016(2) -0.001(2)
C23 0.032(3) 0.040(4) 0.082(6) -0.019(4) 0.006(3) -0.007(3)
C24 0.043(4) 0.049(5) 0.157(11) -0.035(6) 0.013(6) -0.008(4)
C25 0.085(7) 0.042(5) 0.207(16) -0.047(8) 0.085(9) -0.022(5)
C26 0.178(13) 0.036(4) 0.192(14) -0.009(6) 0.164(12) -0.011(6)
C27 0.112(7) 0.037(4) 0.093(6) -0.005(4) 0.082(6) -0.008(4)
C28 0.049(4) 0.039(3) 0.047(4) 0.002(3) 0.020(3) 0.001(3)
C29 0.066(5) 0.047(4) 0.064(5) 0.003(4) 0.031(4) 0.009(4)
C30 0.054(5) 0.088(7) 0.085(7) 0.003(5) 0.028(5) 0.023(5)
C31 0.043(4) 0.105(8) 0.070(6) -0.006(5) 0.003(4) 0.006(5)
C32 0.049(4) 0.059(5) 0.061(5) -0.008(4) 0.021(4) -0.004(3)
C33 0.046(3) 0.035(3) 0.034(3) -0.001(2) 0.011(3) -0.001(3)
C34 0.050(4) 0.040(3) 0.046(4) -0.005(3) 0.023(3) 0.000(3)
C35 0.043(3) 0.026(3) 0.057(4) 0.002(3) 0.018(3) 0.002(2)
C36 0.047(4) 0.036(3) 0.041(3) 0.002(3) 0.012(3) -0.005(3)
C37 0.055(4) 0.034(3) 0.039(3) 0.001(3) 0.020(3) -0.007(3)
 
_geom_special_details
;
 All esds (except the esd in the dihedral angle between two l.s. planes)
 are estimated using the full covariance matrix.  The cell esds are taken
 into account individually in the estimation of esds in distances, angles
 and torsion angles; correlations between esds in cell parameters are only
 used when they are defined by crystal symmetry.  An approximate (isotropic)
 treatment of cell esds is used for estimating esds involving l.s. planes.
;
 
loop_
 _geom_bond_atom_site_label_1
 _geom_bond_atom_site_label_2
 _geom_bond_distance
 _geom_bond_site_symmetry_2
 _geom_bond_publ_flag
Zn1 N1 2.060(5) . ?
Zn1 O1 2.072(4) . ?
Zn1 O6 2.100(4) 4_565 ?
Zn1 N3 2.121(5) . ?
Zn1 N2 2.149(5) . ?
Zn2 O3 1.980(7) . ?
Zn2 O3 1.980(7) 3_556 ?
Zn2 N4 1.994(15) 3_556 ?
Zn2 N4 1.994(15) . ?
Zn2 O7 2.076(12) . ?
Zn2 O7 2.076(12) 3_556 ?
Cl1 C3 1.721(6) . ?
Cl2 C4 1.688(7) . ?
Cl3 C6 1.747(7) . ?
Cl4 C7 1.689(6) . ?
Cl5 C10 1.783(10) . ?
Cl6 C11 1.770(11) . ?
Cl7 C13 1.770(13) . ?
Cl8 C14 1.761(10) . ?
Cl9 C17 1.726(6) . ?
Cl10 C18 1.711(6) . ?
Cl11 C20 1.744(6) . ?
Cl12 C21 1.724(6) . ?
O1 C1 1.335(8) . ?
O2 C1 1.237(8) . ?
O3 C15 1.253(17) . ?
O4 C15 1.204(18) . ?
O5 C22 1.164(7) . ?
O6 C22 1.307(7) . ?
N1 C27 1.369(10) . ?
N1 C23 1.386(10) . ?
N2 C32 1.308(9) . ?
N2 C28 1.353(9) . ?
N3 C33 1.363(8) . ?
N3 C37 1.408(8) . ?
C1 C2 1.520(8) . ?
C2 C3 1.354(9) . ?
C2 C7 1.395(8) . ?
C3 C4 1.404(9) . ?
C4 C5 1.395(10) . ?
C5 C6 1.369(9) . ?
C5 C8 1.548(8) . ?
C6 C7 1.391(8) . ?
C8 C9 1.443(9) . ?
C8 C16 1.586(9) . ?
C9 C10 1.426(11) . ?
C9 C14 1.431(12) . ?
C10 C11 1.332(12) . ?
C11 C12 1.403(18) . ?
C12 C15 1.422(13) . ?
C12 C13 1.425(17) . ?
C13 C14 1.301(12) . ?
C16 C17 1.372(9) . ?
C16 C21 1.413(9) . ?
C17 C18 1.462(8) . ?
C18 C19 1.398(8) . ?
C19 C20 1.376(9) . ?
C19 C22 1.585(8) . ?
C20 C21 1.445(9) . ?
C23 C24 1.349(11) . ?
C23 H23 0.9500 . ?
C24 C25 1.38(2) . ?
C24 H24 0.9500 . ?
C25 C26 1.41(2) . ?
C25 H25 0.9500 . ?
C26 C27 1.389(14) . ?
C26 H26 0.9500 . ?
C27 H27 0.9500 . ?
C28 C29 1.333(11) . ?
C28 H28 0.9500 . ?
C29 C30 1.349(13) . ?
C29 H29 0.9500 . ?
C30 C31 1.408(15) . ?
C30 H30 0.9500 . ?
C31 C32 1.335(12) . ?
C31 H31 0.9500 . ?
C32 H32 0.9500 . ?
C33 C34 1.316(10) . ?
C33 H33 0.9500 . ?
C34 C35 1.457(10) . ?
C34 H34 0.9500 . ?
C35 C36 1.413(10) . ?
C35 H35 0.9500 . ?
C36 C37 1.324(10) . ?
C36 H36 0.9500 . ?
C37 H37 0.9500 . ?
N4 C200 1.3900 . ?
N4 C204 1.3900 . ?
C200 C201 1.3900 . ?
C200 H200 0.9500 . ?
C201 C202 1.3900 . ?
C201 H201 0.9500 . ?
C202 C203 1.3900 . ?
C202 H202 0.9500 . ?
C203 C204 1.3900 . ?
C203 H203 0.9500 . ?
C204 H204 0.9500 . ?
N5 C100 1.3900 . ?
N5 C104 1.3900 . ?
C100 C101 1.3900 . ?
C100 H100 0.9500 . ?
C101 C102 1.3900 . ?
C101 H101 0.9500 . ?
C102 C103 1.3900 . ?
C102 H102 0.9500 . ?
C103 C104 1.3900 . ?
C103 H103 0.9500 . ?
C104 H104 0.9500 . ?
O1W O3W 1.51(4) . ?
O2W O3W 1.42(4) . ?
O4W O8W 0.94(3) . ?
O4W O6W 1.34(3) . ?
O4W O7W 1.57(3) . ?
O4W O5W 1.69(3) . ?
O5W O8W 1.39(3) . ?
O6W O8W 1.47(3) . ?
O7W O8W 1.06(3) . ?
 
loop_
 _geom_angle_atom_site_label_1
 _geom_angle_atom_site_label_2
 _geom_angle_atom_site_label_3
 _geom_angle
 _geom_angle_site_symmetry_1
 _geom_angle_site_symmetry_3
 _geom_angle_publ_flag
N1 Zn1 O1 148.8(2) . . ?
N1 Zn1 O6 113.0(2) . 4_565 ?
O1 Zn1 O6 97.25(17) . 4_565 ?
N1 Zn1 N3 92.2(2) . . ?
O1 Zn1 N3 90.02(18) . . ?
O6 Zn1 N3 99.62(18) 4_565 . ?
N1 Zn1 N2 84.8(2) . . ?
O1 Zn1 N2 87.27(19) . . ?
O6 Zn1 N2 91.21(18) 4_565 . ?
N3 Zn1 N2 169.09(19) . . ?
O3 Zn2 O3 180.0 . 3_556 ?
O3 Zn2 N4 92.9(7) . 3_556 ?
O3 Zn2 N4 87.1(7) 3_556 3_556 ?
O3 Zn2 N4 87.1(7) . . ?
O3 Zn2 N4 92.9(7) 3_556 . ?
N4 Zn2 N4 180.0 3_556 . ?
O3 Zn2 O7 91.1(4) . . ?
O3 Zn2 O7 88.9(4) 3_556 . ?
N4 Zn2 O7 79.6(7) 3_556 . ?
N4 Zn2 O7 100.4(7) . . ?
O3 Zn2 O7 88.9(4) . 3_556 ?
O3 Zn2 O7 91.1(4) 3_556 3_556 ?
N4 Zn2 O7 100.4(7) 3_556 3_556 ?
N4 Zn2 O7 79.6(7) . 3_556 ?
O7 Zn2 O7 180.0(4) . 3_556 ?
C1 O1 Zn1 100.4(4) . . ?
C15 O3 Zn2 130.3(9) . . ?
C22 O6 Zn1 132.7(4) . 4_566 ?
C27 N1 C23 121.4(7) . . ?
C27 N1 Zn1 119.2(6) . . ?
C23 N1 Zn1 119.5(5) . . ?
C32 N2 C28 122.0(6) . . ?
C32 N2 Zn1 115.7(5) . . ?
C28 N2 Zn1 122.0(4) . . ?
C33 N3 C37 121.7(5) . . ?
C33 N3 Zn1 114.6(4) . . ?
C37 N3 Zn1 123.2(4) . . ?
O2 C1 O1 125.2(5) . . ?
O2 C1 C2 115.3(5) . . ?
O1 C1 C2 119.5(5) . . ?
C3 C2 C7 117.1(5) . . ?
C3 C2 C1 120.2(5) . . ?
C7 C2 C1 122.8(5) . . ?
C2 C3 C4 119.8(6) . . ?
C2 C3 Cl1 117.2(5) . . ?
C4 C3 Cl1 122.9(5) . . ?
C5 C4 C3 124.0(6) . . ?
C5 C4 Cl2 120.0(5) . . ?
C3 C4 Cl2 115.8(5) . . ?
C6 C5 C4 115.0(5) . . ?
C6 C5 C8 115.6(6) . . ?
C4 C5 C8 129.4(6) . . ?
C5 C6 C7 121.5(6) . . ?
C5 C6 Cl3 118.9(5) . . ?
C7 C6 Cl3 119.6(5) . . ?
C6 C7 C2 122.5(5) . . ?
C6 C7 Cl4 120.1(5) . . ?
C2 C7 Cl4 117.3(4) . . ?
C9 C8 C5 113.5(6) . . ?
C9 C8 C16 112.7(6) . . ?
C5 C8 C16 120.8(5) . . ?
C10 C9 C14 123.7(7) . . ?
C10 C9 C8 112.3(7) . . ?
C14 C9 C8 123.8(7) . . ?
C11 C10 C9 117.7(9) . . ?
C11 C10 Cl5 116.2(8) . . ?
C9 C10 Cl5 126.1(6) . . ?
C10 C11 C12 118.4(9) . . ?
C10 C11 Cl6 117.0(10) . . ?
C12 C11 Cl6 124.6(7) . . ?
C11 C12 C15 117.9(12) . . ?
C11 C12 C13 123.3(8) . . ?
C15 C12 C13 118.8(13) . . ?
C14 C13 C12 119.7(11) . . ?
C14 C13 Cl7 116.7(10) . . ?
C12 C13 Cl7 123.5(8) . . ?
C13 C14 C9 117.3(9) . . ?
C13 C14 Cl8 116.6(9) . . ?
C9 C14 Cl8 126.1(6) . . ?
O4 C15 O3 130.6(11) . . ?
O4 C15 C12 117.4(13) . . ?
O3 C15 C12 112.0(13) . . ?
C17 C16 C21 114.6(6) . . ?
C17 C16 C8 127.6(6) . . ?
C21 C16 C8 117.8(6) . . ?
C16 C17 C18 122.1(5) . . ?
C16 C17 Cl9 120.2(5) . . ?
C18 C17 Cl9 117.7(4) . . ?
C19 C18 C17 122.8(5) . . ?
C19 C18 Cl10 115.7(5) . . ?
C17 C18 Cl10 121.5(4) . . ?
C20 C19 C18 115.1(5) . . ?
C20 C19 C22 122.1(5) . . ?
C18 C19 C22 122.8(5) . . ?
C19 C20 C21 122.1(5) . . ?
C19 C20 Cl11 115.3(5) . . ?
C21 C20 Cl11 122.5(5) . . ?
C16 C21 C20 123.1(6) . . ?
C16 C21 Cl12 117.6(5) . . ?
C20 C21 Cl12 119.3(5) . . ?
O5 C22 O6 126.2(6) . . ?
O5 C22 C19 115.3(5) . . ?
O6 C22 C19 118.5(5) . . ?
C24 C23 N1 122.1(10) . . ?
C24 C23 H23 118.9 . . ?
N1 C23 H23 118.9 . . ?
C23 C24 C25 116.6(11) . . ?
C23 C24 H24 121.7 . . ?
C25 C24 H24 121.7 . . ?
C24 C25 C26 123.5(9) . . ?
C24 C25 H25 118.3 . . ?
C26 C25 H25 118.3 . . ?
C27 C26 C25 117.6(10) . . ?
C27 C26 H26 121.2 . . ?
C25 C26 H26 121.2 . . ?
N1 C27 C26 118.8(11) . . ?
N1 C27 H27 120.6 . . ?
C26 C27 H27 120.6 . . ?
C29 C28 N2 122.9(7) . . ?
C29 C28 H28 118.6 . . ?
N2 C28 H28 118.6 . . ?
C28 C29 C30 115.1(8) . . ?
C28 C29 H29 122.4 . . ?
C30 C29 H29 122.4 . . ?
C29 C30 C31 122.3(8) . . ?
C29 C30 H30 118.8 . . ?
C31 C30 H30 118.8 . . ?
C32 C31 C30 118.8(8) . . ?
C32 C31 H31 120.6 . . ?
C30 C31 H31 120.6 . . ?
N2 C32 C31 118.7(8) . . ?
N2 C32 H32 120.6 . . ?
C31 C32 H32 120.6 . . ?
C34 C33 N3 119.1(6) . . ?
C34 C33 H33 120.5 . . ?
N3 C33 H33 120.5 . . ?
C33 C34 C35 118.4(6) . . ?
C33 C34 H34 120.8 . . ?
C35 C34 H34 120.8 . . ?
C36 C35 C34 123.5(6) . . ?
C36 C35 H35 118.3 . . ?
C34 C35 H35 118.3 . . ?
C37 C36 C35 113.5(6) . . ?
C37 C36 H36 123.3 . . ?
C35 C36 H36 123.3 . . ?
C36 C37 N3 123.9(6) . . ?
C36 C37 H37 118.1 . . ?
N3 C37 H37 118.1 . . ?
C200 N4 C204 120.0 . . ?
C200 N4 Zn2 124.8(11) . . ?
C204 N4 Zn2 114.7(11) . . ?
N4 C200 C201 120.0 . . ?
N4 C200 H200 120.0 . . ?
C201 C200 H200 120.0 . . ?
C202 C201 C200 120.0 . . ?
C202 C201 H201 120.0 . . ?
C200 C201 H201 120.0 . . ?
C201 C202 C203 120.0 . . ?
C201 C202 H202 120.0 . . ?
C203 C202 H202 120.0 . . ?
C204 C203 C202 120.0 . . ?
C204 C203 H203 120.0 . . ?
C202 C203 H203 120.0 . . ?
C203 C204 N4 120.0 . . ?
C203 C204 H204 120.0 . . ?
N4 C204 H204 120.0 . . ?
C100 N5 C104 120.0 . . ?
C101 C100 N5 120.0 . . ?
C101 C100 H100 120.0 . . ?
N5 C100 H100 120.0 . . ?
C102 C101 C100 120.0 . . ?
C102 C101 H101 120.0 . . ?
C100 C101 H101 120.0 . . ?
C101 C102 C103 120.0 . . ?
C101 C102 H102 120.0 . . ?
C103 C102 H102 120.0 . . ?
C104 C103 C102 120.0 . . ?
C104 C103 H103 120.0 . . ?
C102 C103 H103 120.0 . . ?
C103 C104 N5 120.0 . . ?
C103 C104 H104 120.0 . . ?
N5 C104 H104 120.0 . . ?
O2W O3W O1W 111(3) . . ?
O8W O4W O6W 78(3) . . ?
O8W O4W O7W 41(2) . . ?
O6W O4W O7W 99.3(19) . . ?
O8W O4W O5W 56(2) . . ?
O6W O4W O5W 115.1(19) . . ?
O7W O4W O5W 75.5(15) . . ?
O8W O5W O4W 34.0(13) . . ?
O4W O6W O8W 38.8(14) . . ?
O8W O7W O4W 35.7(19) . . ?
O4W O8W O7W 103(4) . . ?
O4W O8W O5W 90(3) . . ?
O7W O8W O5W 108(3) . . ?
O4W O8W O6W 63(2) . . ?
O7W O8W O6W 122(3) . . ?
O5W O8W O6W 127(2) . . ?
 
loop_
 _geom_torsion_atom_site_label_1
 _geom_torsion_atom_site_label_2
 _geom_torsion_atom_site_label_3
 _geom_torsion_atom_site_label_4
 _geom_torsion
 _geom_torsion_site_symmetry_1
 _geom_torsion_site_symmetry_2
 _geom_torsion_site_symmetry_3
 _geom_torsion_site_symmetry_4
 _geom_torsion_publ_flag
Zn1 O1 C1 O2 -4.5(7) . . . . ?
Zn1 O1 C1 C2 174.8(5) . . . . ?
O2 C1 C2 C3 68.1(8) . . . . ?
O1 C1 C2 C3 -111.3(7) . . . . ?
O2 C1 C2 C7 -112.3(7) . . . . ?
O1 C1 C2 C7 68.3(8) . . . . ?
C7 C2 C3 C4 2.1(9) . . . . ?
C1 C2 C3 C4 -178.3(6) . . . . ?
C7 C2 C3 Cl1 -179.2(5) . . . . ?
C1 C2 C3 Cl1 0.4(8) . . . . ?
C2 C3 C4 C5 -1.0(10) . . . . ?
Cl1 C3 C4 C5 -179.6(5) . . . . ?
C2 C3 C4 Cl2 174.8(5) . . . . ?
Cl1 C3 C4 Cl2 -3.8(8) . . . . ?
C3 C4 C5 C6 -1.1(9) . . . . ?
Cl2 C4 C5 C6 -176.8(5) . . . . ?
C3 C4 C5 C8 179.9(6) . . . . ?
Cl2 C4 C5 C8 4.2(10) . . . . ?
C4 C5 C6 C7 2.2(9) . . . . ?
C8 C5 C6 C7 -178.7(6) . . . . ?
C4 C5 C6 Cl3 -176.2(5) . . . . ?
C8 C5 C6 Cl3 2.9(8) . . . . ?
C5 C6 C7 C2 -1.1(9) . . . . ?
Cl3 C6 C7 C2 177.2(5) . . . . ?
C5 C6 C7 Cl4 177.9(5) . . . . ?
Cl3 C6 C7 Cl4 -3.8(7) . . . . ?
C3 C2 C7 C6 -1.1(9) . . . . ?
C1 C2 C7 C6 179.2(6) . . . . ?
C3 C2 C7 Cl4 179.9(5) . . . . ?
C1 C2 C7 Cl4 0.2(8) . . . . ?
C6 C5 C8 C9 -145.3(7) . . . . ?
C4 C5 C8 C9 33.7(10) . . . . ?
C6 C5 C8 C16 76.1(9) . . . . ?
C4 C5 C8 C16 -104.9(8) . . . . ?
C5 C8 C9 C10 72.7(9) . . . . ?
C16 C8 C9 C10 -145.3(7) . . . . ?
C5 C8 C9 C14 -111.9(9) . . . . ?
C16 C8 C9 C14 30.1(11) . . . . ?
C14 C9 C10 C11 0.0(14) . . . . ?
C8 C9 C10 C11 175.4(8) . . . . ?
C14 C9 C10 Cl5 -178.2(7) . . . . ?
C8 C9 C10 Cl5 -2.8(11) . . . . ?
C9 C10 C11 C12 -0.9(15) . . . . ?
Cl5 C10 C11 C12 177.5(9) . . . . ?
C9 C10 C11 Cl6 -179.6(7) . . . . ?
Cl5 C10 C11 Cl6 -1.2(12) . . . . ?
C10 C11 C12 C15 -178.5(12) . . . . ?
Cl6 C11 C12 C15 0.1(19) . . . . ?
C10 C11 C12 C13 0.7(19) . . . . ?
Cl6 C11 C12 C13 179.3(11) . . . . ?
C11 C12 C13 C14 0(2) . . . . ?
C15 C12 C13 C14 179.7(14) . . . . ?
C11 C12 C13 Cl7 176.0(11) . . . . ?
C15 C12 C13 Cl7 -5(2) . . . . ?
C12 C13 C14 C9 -1.2(19) . . . . ?
Cl7 C13 C14 C9 -177.2(8) . . . . ?
C12 C13 C14 Cl8 176.8(10) . . . . ?
Cl7 C13 C14 Cl8 0.9(15) . . . . ?
C10 C9 C14 C13 1.1(16) . . . . ?
C8 C9 C14 C13 -173.8(10) . . . . ?
C10 C9 C14 Cl8 -176.7(7) . . . . ?
C8 C9 C14 Cl8 8.4(14) . . . . ?
Zn2 O3 C15 O4 -2(3) . . . . ?
Zn2 O3 C15 C12 175.8(11) . . . . ?
C11 C12 C15 O4 -86(2) . . . . ?
C13 C12 C15 O4 94.4(19) . . . . ?
C11 C12 C15 O3 95.7(16) . . . . ?
C13 C12 C15 O3 -84(2) . . . . ?
C9 C8 C16 C17 -111.2(8) . . . . ?
C5 C8 C16 C17 27.7(11) . . . . ?
C9 C8 C16 C21 70.3(9) . . . . ?
C5 C8 C16 C21 -150.9(7) . . . . ?
C21 C16 C17 C18 -0.1(9) . . . . ?
C8 C16 C17 C18 -178.6(6) . . . . ?
C21 C16 C17 Cl9 -178.8(5) . . . . ?
C8 C16 C17 Cl9 2.7(10) . . . . ?
C16 C17 C18 C19 -1.6(9) . . . . ?
Cl9 C17 C18 C19 177.1(4) . . . . ?
C16 C17 C18 Cl10 178.8(5) . . . . ?
Cl9 C17 C18 Cl10 -2.4(7) . . . . ?
C17 C18 C19 C20 0.2(8) . . . . ?
Cl10 C18 C19 C20 179.8(4) . . . . ?
C17 C18 C19 C22 -178.9(5) . . . . ?
Cl10 C18 C19 C22 0.7(7) . . . . ?
C18 C19 C20 C21 2.7(8) . . . . ?
C22 C19 C20 C21 -178.2(5) . . . . ?
C18 C19 C20 Cl11 -178.7(4) . . . . ?
C22 C19 C20 Cl11 0.4(7) . . . . ?
C17 C16 C21 C20 3.0(9) . . . . ?
C8 C16 C21 C20 -178.3(6) . . . . ?
C17 C16 C21 Cl12 -176.7(5) . . . . ?
C8 C16 C21 Cl12 2.1(8) . . . . ?
C19 C20 C21 C16 -4.6(10) . . . . ?
Cl11 C20 C21 C16 177.0(5) . . . . ?
C19 C20 C21 Cl12 175.1(5) . . . . ?
Cl11 C20 C21 Cl12 -3.4(8) . . . . ?
Zn1 O6 C22 O5 -9.4(10) 4_566 . . . ?
Zn1 O6 C22 C19 171.3(4) 4_566 . . . ?
C20 C19 C22 O5 86.8(7) . . . . ?
C18 C19 C22 O5 -94.1(7) . . . . ?
C20 C19 C22 O6 -93.8(7) . . . . ?
C18 C19 C22 O6 85.2(7) . . . . ?
C27 N1 C23 C24 -0.4(11) . . . . ?
Zn1 N1 C23 C24 -179.4(6) . . . . ?
N1 C23 C24 C25 -0.3(13) . . . . ?
C23 C24 C25 C26 -0.9(15) . . . . ?
C24 C25 C26 C27 2.7(16) . . . . ?
C23 N1 C27 C26 2.2(11) . . . . ?
Zn1 N1 C27 C26 -178.7(6) . . . . ?
C25 C26 C27 N1 -3.2(14) . . . . ?
C32 N2 C28 C29 -1.7(11) . . . . ?
Zn1 N2 C28 C29 -176.0(6) . . . . ?
N2 C28 C29 C30 2.5(12) . . . . ?
C28 C29 C30 C31 -0.4(14) . . . . ?
C29 C30 C31 C32 -2.4(16) . . . . ?
C28 N2 C32 C31 -1.3(12) . . . . ?
Zn1 N2 C32 C31 173.4(7) . . . . ?
C30 C31 C32 N2 3.2(15) . . . . ?
C37 N3 C33 C34 0.3(9) . . . . ?
Zn1 N3 C33 C34 172.7(5) . . . . ?
N3 C33 C34 C35 -1.4(9) . . . . ?
C33 C34 C35 C36 1.7(10) . . . . ?
C34 C35 C36 C37 -0.7(9) . . . . ?
C35 C36 C37 N3 -0.5(9) . . . . ?
C33 N3 C37 C36 0.7(9) . . . . ?
Zn1 N3 C37 C36 -171.0(5) . . . . ?
C204 N4 C200 C201 0.0 . . . . ?
Zn2 N4 C200 C201 -171.4(15) . . . . ?
N4 C200 C201 C202 0.0 . . . . ?
C200 C201 C202 C203 0.0 . . . . ?
C201 C202 C203 C204 0.0 . . . . ?
C202 C203 C204 N4 0.0 . . . . ?
C200 N4 C204 C203 0.0 . . . . ?
Zn2 N4 C204 C203 172.2(13) . . . . ?
C104 N5 C100 C101 0.0 . . . . ?
N5 C100 C101 C102 0.0 . . . . ?
C100 C101 C102 C103 0.0 . . . . ?
C101 C102 C103 C104 0.0 . . . . ?
C102 C103 C104 N5 0.0 . . . . ?
C100 N5 C104 C103 0.0 . . . . ?
O6W O4W O5W O8W -54(3) . . . . ?
O7W O4W O5W O8W 40(3) . . . . ?
O7W O4W O6W O8W -35(2) . . . . ?
O5W O4W O6W O8W 43(2) . . . . ?
O6W O4W O7W O8W 60(3) . . . . ?
O5W O4W O7W O8W -54(3) . . . . ?
O6W O4W O8W O7W -120(3) . . . . ?
O5W O4W O8W O7W 109(3) . . . . ?
O6W O4W O8W O5W 131.9(19) . . . . ?
O7W O4W O8W O5W -109(3) . . . . ?
O7W O4W O8W O6W 120(3) . . . . ?
O5W O4W O8W O6W -131.9(19) . . . . ?
O4W O7W O8W O5W 95(4) . . . . ?
O4W O7W O8W O6W -66(3) . . . . ?
O4W O5W O8W O7W -104(4) . . . . ?
O4W O5W O8W O6W 56(3) . . . . ?
O4W O6W O8W O7W 89(4) . . . . ?
O4W O6W O8W O5W -68(3) . . . . ?
 
loop_
 _geom_hbond_atom_site_label_D 
 _geom_hbond_atom_site_label_H 
 _geom_hbond_atom_site_label_A 
 _geom_hbond_distance_DH 
 _geom_hbond_distance_HA 
 _geom_hbond_distance_DA 
 _geom_hbond_angle_DHA 
 _geom_hbond_site_symmetry_A 
 _geom_hbond_publ_flag
C23 H23 O2  0.95 2.61 3.279(9) 127.5 . yes
C24 H24 Cl3  0.95 2.74 3.479(10) 135.2 3_666 yes
C27 H27 O5  0.95 2.58 3.218(9) 125.0 4_565 yes
C32 H32 O6  0.95 2.51 3.059(9) 117.0 4_565 yes
C33 H33 O5  0.95 2.62 3.433(8) 144.3 4_565 yes
C33 H33 O6  0.95 2.58 3.202(8) 123.5 4_565 yes
C34 H34 Cl11  0.95 2.71 3.518(7) 143.6 3_656 yes
C37 H37 O2  0.95 2.24 2.970(9) 133.1 . yes
C104^b H104^b Cl6  0.95 2.94 3.418(19) 112.6 . yes
 
_refine_diff_density_max    2.346
_refine_diff_density_min   -2.859
_refine_diff_density_rms    0.143

_shelx_res_file
;
TITL i_a.res in P2(1)/c
    i_a.res
    created by SHELXL-2018/3 at 13:36:05 on 30-May-2023
CELL  0.71073  27.7622   9.2401  29.3389   90.000  111.338   90.000
ZERR     1.00   0.0014   0.0005   0.0015    0.000    0.002    0.000
LATT   1
SYMM  - X, 1/2 + Y, 1/2 - Z

SFAC C    H    Cl   N    O    Zn
UNIT 168  106  48   16   41    6

REM  26 H-atoms added to the empirical formula for the water molecules
REM             of crystallization

OMIT 3 0 6
OMIT -6 0 6
OMIT -2 1 5
OMIT -7 1 5
OMIT -5 1 2
OMIT -6 0 2
OMIT -5 2 1
OMIT -8 1 9
OMIT 1 1 7
OMIT 0 0 6
OMIT 7 1 4
OMIT 3 1 4
OMIT 0 3 3
OMIT -2 2 3
OMIT 6 1 3
OMIT -6 1 3
OMIT 3 1 2
OMIT 6 0 2
OMIT 6 0 0
OMIT 11 0 24
OMIT -3 0 14
OMIT -1 0 8
OMIT -1 2 7
OMIT 7 1 7
OMIT -3 1 6
OMIT -4 2 4
OMIT 8 1 3
OMIT 4 2 2
OMIT 9 2 0
OMIT 4 1 0
OMIT -13 0 4
OMIT 2 1 6
OMIT -2 0 6
OMIT -2 1 5
OMIT -7 1 5
OMIT 0 1 4
OMIT -5 1 2
OMIT -6 0 2
OMIT 6 2 6
OMIT -1 1 5
OMIT 2 2 4
OMIT -5 0 2
OMIT 1 3 0
OMIT 11 0 0
OMIT 5 0 0

FMAP
PLAN   20

ACTA
CONF
WPDB

BOND $H
SHEL 5.8 0.83
SIZE     0.100   0.500   0.600
REM Red Block

LIST   4
L.S.  30
TEMP  -123.00

ISOR 0.01 $O
ISOR 0.01 $Cl

HTAB C23 O2
EQIV $4 -x+1, -y+1, -z+1
HTAB C24 Cl3_$4
EQIV $3 x, -y+1/2, z-1/2
HTAB C27 O5_$3
HTAB C32 O6_$3
HTAB C33 O5_$3
HTAB C33 O6_$3
EQIV $5 -x+1, -y, -z+1
HTAB C34 Cl11_$5
HTAB C37 O2
HTAB C104 Cl6
HTAB

WGHT    0.141900   49.083099
FVAR       0.37022   0.09623   0.12250
ZN1   6    0.419798    0.587578    0.343748    11.00000    0.04178    0.03031 =
         0.03174   -0.00106    0.01741   -0.00934
ZN2   6    0.000000    0.000000    0.500000    10.50000    0.03338    0.35263 =
         0.12996    0.09936    0.02243   -0.02272
O7    5    0.027167   -0.188750    0.539358    11.00000    0.04486    0.24693 =
         0.16419    0.06462    0.03605   -0.01809
CL1   3    0.311128    0.606984    0.435076    11.00000    0.05573    0.03903 =
         0.08309    0.01293    0.03554    0.00891
CL2   3    0.262827    0.441420    0.498888    11.00000    0.06133    0.06932 =
         0.10609   -0.00062    0.05954    0.00259
CL3   3    0.368690   -0.037181    0.490657    11.00000    0.04693    0.03693 =
         0.05987    0.01324    0.01513   -0.00733
CL4   3    0.422135    0.146574    0.434125    11.00000    0.04981    0.03618 =
         0.07604    0.00364    0.03781    0.00236
CL5   3    0.227438    0.001540    0.423415    11.00000    0.06836    0.11100 =
         0.05212   -0.00054    0.01336   -0.02692
CL6   3    0.116246    0.025470    0.401049    11.00000    0.06075    0.20012 =
         0.09097    0.03354   -0.01571   -0.05308
CL7   3    0.152277    0.278699    0.584919    11.00000    0.06740    0.32749 =
         0.09826    0.03743    0.05096    0.05497
CL8   3    0.262579    0.264592    0.608952    11.00000    0.05501    0.16225 =
         0.05685   -0.01277    0.01990    0.01752
CL9   3    0.380052    0.323239    0.595353    11.00000    0.05081    0.04268 =
         0.04929    0.01274    0.00958   -0.01455
CL10  3    0.442405    0.211134    0.702436    11.00000    0.04077    0.03680 =
         0.03884   -0.00546    0.01045   -0.00791
CL11  3    0.333964   -0.271278    0.671736    11.00000    0.05228    0.04493 =
         0.04976    0.00822    0.02022   -0.01530
CL12  3    0.275927   -0.180555    0.558649    11.00000    0.05411    0.06986 =
         0.04461    0.00299    0.00908   -0.03326
O1    5    0.380511    0.421670    0.362723    11.00000    0.05207    0.03691 =
         0.04109    0.00482    0.02635   -0.00420
O2    5    0.417835    0.555310    0.432198    11.00000    0.04658    0.03824 =
         0.05612   -0.00009    0.02776   -0.01235
O3    5    0.069776    0.045281    0.500206    11.00000    0.05241    0.19801 =
         0.13592    0.04365    0.03472   -0.01756
O4    5    0.062801    0.257647    0.462034    11.00000    0.04747    0.23878 =
         0.18105    0.10078    0.04047    0.00734
O5    5    0.451703   -0.148557    0.741186    11.00000    0.03890    0.04700 =
         0.03883   -0.00125    0.01504    0.00956
O6    5    0.399272   -0.032039    0.769656    11.00000    0.04244    0.04286 =
         0.03412    0.00063    0.01988    0.00676
N1    4    0.457882    0.782979    0.361008    11.00000    0.04294    0.03303 =
         0.06256   -0.00280    0.03079   -0.00550
N2    4    0.350884    0.715326    0.327562    11.00000    0.03877    0.04003 =
         0.03583    0.00006    0.01730   -0.00477
N3    4    0.489828    0.469535    0.373812    11.00000    0.03793    0.02614 =
         0.03559    0.00017    0.01185   -0.00550
C1    1    0.389692    0.455400    0.409371    11.00000    0.04759    0.02922 =
         0.04570    0.00455    0.02914    0.00230
C2    1    0.363914    0.368257    0.438110    11.00000    0.03227    0.03649 =
         0.02830    0.00297    0.01276   -0.00440
C3    1    0.327046    0.429744    0.451847    11.00000    0.04050    0.03291 =
         0.04192    0.00419    0.02004   -0.00358
C4    1    0.304423    0.349838    0.479539    11.00000    0.03265    0.05025 =
         0.04340   -0.00030    0.01947   -0.00590
C5    1    0.316909    0.206418    0.493829    11.00000    0.03583    0.04553 =
         0.02814    0.00751    0.00920   -0.01468
C6    1    0.352997    0.145301    0.478039    11.00000    0.03134    0.03832 =
         0.03861    0.00622    0.01011   -0.00801
C7    1    0.376274    0.224053    0.451254    11.00000    0.03163    0.03399 =
         0.03295   -0.00103    0.01514   -0.00636
C8    1    0.295276    0.106322    0.524163    11.00000    0.03386    0.07129 =
         0.04382    0.02125    0.01517   -0.00995
C9    1    0.241503    0.132301    0.515953    11.00000    0.03100    0.07360 =
         0.04745    0.01309    0.01448   -0.01354
C10   1    0.207959    0.081428    0.469291    11.00000    0.04193    0.09874 =
         0.05479    0.02354    0.01888   -0.01603
C11   1    0.157180    0.090380    0.458984    11.00000    0.04082    0.14945 =
         0.06390    0.04118   -0.00666   -0.03490
C12   1    0.139861    0.147032    0.494662    11.00000    0.03613    0.17904 =
         0.08019    0.04924    0.02111   -0.00531
C13   1    0.173846    0.197059    0.541183    11.00000    0.04796    0.20070 =
         0.06517    0.03882    0.02922    0.00549
C14   1    0.223590    0.191920    0.551956    11.00000    0.03299    0.13170 =
         0.05558    0.02046    0.01520   -0.00367
C15   1    0.085619    0.152794    0.483686    11.00000    0.04125    0.23876 =
         0.10823    0.09579    0.01231   -0.00221
C16   1    0.328512    0.070297    0.579591    11.00000    0.03529    0.05347 =
         0.03392    0.00180    0.01655   -0.01058
C17   1    0.366117    0.154121    0.612326    11.00000    0.03586    0.03467 =
         0.03571    0.00524    0.01581   -0.00622
C18   1    0.394837    0.106531    0.662436    11.00000    0.03402    0.03320 =
         0.03424   -0.00512    0.01804   -0.00361
C19   1    0.385324   -0.025374    0.680941    11.00000    0.03212    0.03557 =
         0.02968   -0.00113    0.01621    0.00272
C20   1    0.346905   -0.108256    0.648466    11.00000    0.03646    0.03749 =
         0.03634    0.00295    0.02027   -0.00750
C21   1    0.320115   -0.064406    0.598285    11.00000    0.03359    0.04938 =
         0.03594   -0.00075    0.01592   -0.01373
C22   1    0.415772   -0.075686    0.735552    11.00000    0.03687    0.03071 =
         0.03318    0.00103    0.01567   -0.00118
C23   1    0.486176    0.815668    0.409521    11.00000    0.03228    0.04047 =
         0.08242   -0.01860    0.00564   -0.00718
AFIX  43
H23   2    0.487768    0.746663    0.434031    11.00000   -1.20000
AFIX   0
C24   1    0.511538    0.942380    0.423057    11.00000    0.04316    0.04934 =
         0.15746   -0.03536    0.01338   -0.00755
AFIX  43
H24   2    0.530723    0.964330    0.456398    11.00000   -1.20000
AFIX   0
C25   1    0.508210    1.038143    0.386145    11.00000    0.08526    0.04235 =
         0.20721   -0.04732    0.08486   -0.02218
AFIX  43
H25   2    0.525326    1.128705    0.394757    11.00000   -1.20000
AFIX   0
C26   1    0.480711    1.009002    0.336142    11.00000    0.17808    0.03595 =
         0.19194   -0.00945    0.16377   -0.01084
AFIX  43
H26   2    0.480439    1.076048    0.311501    11.00000   -1.20000
AFIX   0
C27   1    0.454070    0.878801    0.324266    11.00000    0.11175    0.03736 =
         0.09280   -0.00476    0.08176   -0.00818
AFIX  43
H27   2    0.433580    0.856632    0.291258    11.00000   -1.20000
AFIX   0
C28   1    0.348992    0.832265    0.354635    11.00000    0.04919    0.03911 =
         0.04667    0.00230    0.02024    0.00107
AFIX  43
H28   2    0.379773    0.861783    0.380266    11.00000   -1.20000
AFIX   0
C29   1    0.305827    0.907875    0.346918    11.00000    0.06650    0.04731 =
         0.06448    0.00317    0.03058    0.00868
AFIX  43
H29   2    0.305076    0.992019    0.365254    11.00000   -1.20000
AFIX   0
C30   1    0.263298    0.856227    0.311185    11.00000    0.05392    0.08810 =
         0.08486    0.00275    0.02781    0.02338
AFIX  43
H30   2    0.231361    0.905400    0.304222    11.00000   -1.20000
AFIX   0
C31   1    0.264574    0.732057    0.283857    11.00000    0.04301    0.10550 =
         0.07010   -0.00649    0.00342    0.00602
AFIX  43
H31   2    0.233809    0.695832    0.259735    11.00000   -1.20000
AFIX   0
C32   1    0.309838    0.666140    0.292473    11.00000    0.04932    0.05887 =
         0.06097   -0.00808    0.02074   -0.00373
AFIX  43
H32   2    0.312190    0.585061    0.273481    11.00000   -1.20000
AFIX   0
C33   1    0.512014    0.432534    0.340941    11.00000    0.04598    0.03540 =
         0.03388   -0.00079    0.01089   -0.00138
AFIX  43
H33   2    0.494340    0.449433    0.306972    11.00000   -1.20000
AFIX   0
C34   1    0.558272    0.373057    0.356937    11.00000    0.05012    0.04010 =
         0.04613   -0.00513    0.02275    0.00015
AFIX  43
H34   2    0.574296    0.344293    0.334761    11.00000   -1.20000
AFIX   0
C35   1    0.584321    0.352380    0.409476    11.00000    0.04291    0.02623 =
         0.05737    0.00237    0.01763    0.00196
AFIX  43
H35   2    0.618086    0.311873    0.421000    11.00000   -1.20000
AFIX   0
C36   1    0.562003    0.389399    0.444166    11.00000    0.04725    0.03559 =
         0.04131    0.00187    0.01214   -0.00542
AFIX  43
H36   2    0.578924    0.374814    0.478364    11.00000   -1.20000
AFIX   0
C37   1    0.515204    0.446407    0.424382    11.00000    0.05515    0.03374 =
         0.03949    0.00119    0.02041   -0.00706
AFIX  43
H37   2    0.497722    0.473282    0.445555    11.00000   -1.20000
AFIX  66
PART 1 10.5
N4    4   -0.017046   -0.072656    0.431929    10.50000   31.00000
C200  1   -0.062344   -0.041483    0.392791    10.50000   31.00000
AFIX  43
H200  2   -0.085729    0.028743    0.396336    10.50000   -1.20000
AFIX  65
C201  1   -0.073427   -0.113061    0.348466    10.50000   31.00000
AFIX  43
H201  2   -0.104386   -0.091755    0.321717    10.50000   -1.20000
AFIX  65
C202  1   -0.039212   -0.215813    0.343278    10.50000   31.00000
AFIX  43
H202  2   -0.046786   -0.264733    0.312984    10.50000   -1.20000
AFIX  65
C203  1    0.006086   -0.246987    0.382416    10.50000   31.00000
AFIX  43
H203  2    0.029471   -0.317213    0.378870    10.50000   -1.20000
AFIX  65
C204  1    0.017170   -0.175410    0.426741    10.50000   31.00000
AFIX  43
H204  2    0.048129   -0.196716    0.453490    10.50000   -1.20000
AFIX  66
PART 2 10.5
N5    4   -0.015118   -0.156986    0.423042    10.50000   31.00000
C100  1   -0.033256   -0.298557    0.417808    10.50000   31.00000
AFIX  43
H100  2   -0.039488   -0.344883    0.444042    10.50000   -1.20000
AFIX  65
C101  1   -0.042275   -0.372347    0.374189    10.50000   31.00000
AFIX  43
H101  2   -0.054672   -0.469104    0.370612    10.50000   -1.20000
AFIX  65
C102  1   -0.033156   -0.304566    0.335804    10.50000   31.00000
AFIX  43
H102  2   -0.039320   -0.354998    0.305993    10.50000   -1.20000
AFIX  65
C103  1   -0.015018   -0.162994    0.341038    10.50000   31.00000
AFIX  43
H103  2   -0.008786   -0.116669    0.314804    10.50000   -1.20000
AFIX  65
C104  1   -0.005998   -0.089203    0.384657    10.50000   31.00000
AFIX  43
H104  2    0.006398    0.007555    0.388233    10.50000   -1.20000
AFIX   0
PART 0

PART 3

PART 4
O1W   5    0.080806   -0.411407    0.497642    10.40000   21.00000
O2W   5    0.154918   -0.351627    0.476754    10.40000   21.00000
O3W   5    0.101284   -0.327381    0.464497    10.25000   21.00000
O4W   5    0.350441    0.186154    0.267070    10.35000   21.00000
O5W   5    0.310056    0.247639    0.293869    10.65000   21.00000
O6W   5    0.331026    0.081870    0.233671    10.50000   21.00000
O7W   5    0.323355    0.321016    0.235593    10.40000   21.00000
O8W   5    0.316787    0.220712    0.249784    10.30000   21.00000

PART 0
HKLF    4


REM  i_a.res in P2(1)/c
REM wR2 = 0.2914, GooF = S = 1.051, Restrained GooF = 1.066 for all data
REM R1 = 0.0994 for 10348 Fo > 4sig(Fo) and 0.1214 for all 12595 data
REM 585 parameters refined using 114 restraints

END

WGHT      0.1419     49.0829

REM Instructions for potential hydrogen bonds
HTAB C23 O2
HTAB C24 Cl3_$4
HTAB C27 O5_$3
HTAB C32 O6_$3
HTAB C33 O5_$3
HTAB C33 O6_$3
HTAB C34 Cl11_$5
HTAB C37 O2
HTAB C104 Cl6

REM Highest difference peak  2.346,  deepest hole -2.859,  1-sigma level  0.143
Q1    1   0.2222  0.3272  0.3375  11.00000  0.05    1.08
Q2    1   0.1501  0.2114  0.5812  11.00000  0.05    1.07
Q3    1   0.1580  0.3359  0.5897  11.00000  0.05    1.01
Q4    1   0.2204  0.2015  0.2994  11.00000  0.05    0.99
Q5    1   0.0684  0.1099  0.5113  11.00000  0.05    0.94
Q6    1   0.3545  0.0012  0.5049  11.00000  0.05    0.92
Q7    1   0.0701 -0.0182  0.4919  11.00000  0.05    0.91
Q8    1   0.2220  0.3945  0.2149  11.00000  0.05    0.91
Q9    1   0.0973 -0.4920  0.4609  11.00000  0.05    0.88
Q10   1  -0.1978  0.1198  0.3613  11.00000  0.05    0.88
Q11   1   0.2311  0.2596  0.6039  11.00000  0.05    0.88
Q12   1   0.0314 -0.1265  0.5525  11.00000  0.05    0.82
Q13   1   0.0641 -0.3958  0.5384  11.00000  0.05    0.79
Q14   1   0.3437  0.3265  0.5769  11.00000  0.05    0.76
Q15   1  -0.1991  0.0594  0.3557  11.00000  0.05    0.76
Q16   1   0.1402  1.0359  0.2601  11.00000  0.05    0.75
Q17   1   0.1434 -0.4524  0.4657  11.00000  0.05    0.74
Q18   1  -0.0119 -0.1935  0.4389  11.00000  0.05    0.69
Q19   1  -0.0630 -0.4799  0.2250  11.00000  0.05    0.69
Q20   1   0.0307 -0.2571  0.5380  11.00000  0.05    0.68
;
_shelx_res_checksum   78885

_shelx_hkl_file
;
   0   0  -3    1.70    0.60
   0   0  -3    1.70    0.60
   0   0  -3    2.50    1.20
   0   0  -4  264.97   19.40
   0   0  -4  276.87   19.40
   0   0  -4  288.47   19.80
   0   0   5    0.40    1.10
   0   0  -5    0.30    1.10
   0   0  -5    2.30    1.10
   0   0  -5   -0.20    2.20
   0   0   6  645.44   44.80
   0   0  -6  634.64   45.40
   0   0  -7    2.40    3.20
   0   0  -7   -0.50    1.60
   0   0  -8 1301.27   90.09
   0   0   8 1193.78   89.39
   0   0  -8 1360.26   89.49
   0   0  -8 1269.17   89.49
   0   0  -9    2.90    3.60
   0   0   9    0.00    1.60
   0   0  -9   -3.10    1.80
   0   0 -10   32.10    5.10
   0   0 -10   26.50    3.20
   0   0 -11   -1.00    2.30
   0   0 -14 3108.99  217.88
   0   0 -15    1.40    5.70
   0   0 -17   -0.10    6.40
   0   0 -18 1201.08   86.09
   0   0 -19    3.30    7.50
   0   0 -20 1095.29   79.19
   0   0 -21   11.80    8.20
   0   0 -22  361.16   30.50
   0   0 -23    1.00    9.30
   0   0 -24   36.30   10.70
   0   0 -25   -8.20    9.70
   0   0 -25   -2.90    4.90
   0   0 -26    0.40   10.20
   0   0 -26    1.20    5.20
   0   0 -27   -3.10   10.70
   0   0 -28   55.89    7.80
   0   0 -29    8.10   12.70
   0   0 -30   44.00   14.00
   0   0 -30   35.60    7.50
   0   0 -30   35.70    7.10
   0   0 -31   -9.50    6.10
   0   0 -31  -11.50   12.40
   0   0 -31   -7.70    7.10
   0   0 -32   13.00   13.80
   0   0 -32    3.50    7.40
   0   0 -32    3.70    7.00
   0   1   0   -0.30    0.80
   0   1   0    0.90    0.90
   0   1   0    0.30    0.80
   0  -1   0    0.20    0.70
   0  -1   0   -0.30    0.60
   0  -1   0   -0.10    0.70
   0  -1   0    0.20    0.60
   0  -1   0    0.70    0.60
   0   1   4  523.05   37.60
   0   1   4  534.45   37.40
   0   1   4  523.85   37.40
   0   1   4  530.85   37.40
   0   1   4  526.75   37.40
   0  -1  -4  531.15   37.40
   0  -1  -4  534.35   37.40
   0  -1  -4  538.35   37.60
   0  -1  -4  542.15   37.40
   0  -1  -4  535.25   37.40
   0   1   5  220.18   16.20
   0   1   5  208.48   16.10
   0   1   5  217.88   16.10
   0   1   5  224.48   16.10
   0   1   5  223.68   16.70
   0  -1  -5  221.48   16.10
   0  -1  -5  224.98   16.10
   0  -1  -5  221.08   16.20
   0  -1  -5  228.38   16.70
   0  -1  -5  239.88   16.20
   0   1   6 2396.66  169.08
   0  -1  -6 2452.75  169.18
   0   1   7  141.39   12.20
   0   1   7  146.29   11.20
   0   1   7  147.19   11.00
   0   1   7  137.59   11.20
   0  -1  -7  140.29   11.30
   0  -1  -7  156.48   12.30
   0  -1  -7  152.28   11.30
   0  -1  -7  143.39   11.30
   0  -1  -7  157.68   11.30
   0   1   9 2185.98  160.68
   0   1   9 2287.47  160.68
   0   1   9 2292.67  160.58
   0  -1  -9 2276.67  161.18
   0  -1  -9 2380.46  160.68
   0  -1  -9 2295.77  160.68
   0  -1  -9 2389.36  160.68
   0   1 -10  108.89   10.70
   0  -1 -10   86.09    8.90
   0  -1 -10  107.59    8.80
   0  -1 -10  100.29    8.90
   0   1  11 2071.39  150.78
   0   1 -11 2177.68  151.38
   0  -1 -11 2221.48  150.78
   0  -1 -11 2172.88  150.78
   0  -1 -11 2142.39  150.78
   0  -1 -11 2169.38  151.08
   0  -1 -11 2152.28  151.48
   0   1 -12  764.42   54.79
   0   1  12  706.93   53.19
   0   1  12  761.62   53.09
   0  -1 -12  712.83   53.19
   0  -1 -12  790.22   54.19
   0  -1 -12  785.22   53.19
   0  -1 -12  751.72   53.19
   0  -1 -12  759.12   53.19
   0   1  13  275.87   18.90
   0  -1 -13  221.98   19.20
   0  -1 -13  269.77   19.10
   0  -1 -13  253.97   19.20
   0   1  14  513.55   38.40
   0   1 -14  562.44   39.80
   0   1  14  510.25   38.50
   0  -1 -14  555.74   38.50
   0  -1 -14  582.24   40.00
   0  -1 -14  542.45   38.40
   0  -1 -14  515.75   38.50
   0   1 -15   90.79   11.60
   0   1  15   65.59    8.20
   0   1  15   89.79    7.80
   0  -1 -15   84.59    8.40
   0  -1 -15   66.29    8.20
   0  -1 -15   89.79    8.00
   0  -1 -15   60.69    8.50
   0   1  16  316.67   23.40
   0   1 -16  350.46   25.60
   0   1  16  303.87   23.50
   0  -1 -16  350.56   23.50
   0  -1 -16  305.27   23.70
   0  -1 -16  287.07   23.60
   0  -1 -16  328.37   26.10
   0   1  17  148.89   11.90
   0   1 -17  166.08   15.70
   0   1  17  120.19   12.30
   0  -1 -17  162.28   12.60
   0  -1 -17  155.88   12.20
   0  -1 -17  124.79   12.50
   0   1 -18 1248.98   86.99
   0   1  18 1068.79   85.69
   0   1  18 1168.88   85.39
   0  -1 -18 1299.97   87.29
   0  -1 -18 1172.48   85.39
   0  -1 -18 1248.78   85.59
   0  -1 -18 1301.57   85.49
   0   1  19  218.38   19.00
   0   1  19  220.38   19.20
   0   1 -19  287.77   22.70
   0  -1 -19  264.77   19.50
   0  -1 -19  258.77   19.20
   0  -1 -19  273.17   19.80
   0   1  20   24.70    5.20
   0   1  20   36.50    4.90
   0   1 -20   37.20    8.70
   0  -1 -20   45.80    9.20
   0  -1 -20   30.50    5.50
   0  -1 -20   31.30    5.40
   0  -1 -20   49.80    6.80
   0  -1 -20   35.80    5.40
   0   1 -21   29.80    8.80
   0   1  21   23.50    4.60
   0   1  21   13.20    4.80
   0  -1 -21   27.20    4.50
   0  -1 -21   17.40    5.10
   0  -1 -21   19.90    5.10
   0  -1 -21   25.40    9.40
   0  -1 -21   22.70    5.20
   0   1  22   -2.70    4.00
   0   1 -22   -6.70    8.60
   0   1  22   -4.60    4.30
   0  -1 -22    1.60    3.90
   0  -1 -22    2.30    4.80
   0  -1 -22    2.60    4.80
   0  -1 -22   -8.30    4.50
   0  -1 -22  -13.00    8.40
   0   1  23   -1.20    4.40
   0   1  23   -2.40    3.90
   0   1 -23    4.60    9.00
   0  -1 -23   -3.80    4.70
   0  -1 -23   10.30    9.90
   0  -1 -23    0.90    5.00
   0  -1 -23    6.60    5.40
   0   1  24  279.57   20.50
   0  -1 -24  251.97   21.20
   0  -1 -24  279.37   20.40
   0  -1 -24  242.98   21.00
   0   1 -25   14.00   10.20
   0  -1 -25   28.20   11.30
   0  -1 -25   12.00    5.90
   0  -1 -25   15.00    6.50
   0   1 -26   32.90   11.20
   0  -1 -26   17.40    7.00
   0  -1 -26   41.00   12.10
   0  -1 -26   12.10    8.00
   0   1 -27   24.50   11.30
   0  -1 -27   21.30   12.00
   0  -1 -27    9.90    6.80
   0  -1 -27    7.40    6.50
   0   1 -28   94.79   14.60
   0  -1 -28   64.49    9.40
   0  -1 -28   97.49   15.50
   0  -1 -28   66.69    9.60
   0   1 -29  173.48   22.60
   0  -1 -29  188.48   22.70
   0  -1 -29  132.99   15.80
   0  -1 -29  140.29   16.00
   0   1 -30    1.20   12.20
   0  -1 -30   -9.40    6.70
   0  -1 -30   -1.10   12.00
   0  -1 -30    3.90    7.10
   0  -1 -31  117.09   15.70
   0  -1 -32    8.60    7.40
   0  -1 -32    7.70    7.90
   0  -1 -32   12.40   13.60
   0   2   0   45.00    5.00
   0   2   0   46.30    4.60
   0   2   0   47.10    5.10
   0   2   0   46.90    4.90
   0   2   0   50.19    4.70
   0  -2   0   46.40    4.80
   0  -2   0   45.70    4.70
   0  -2   0   42.00    5.00
   0  -2   0   43.10    4.80
   0  -2   0   53.39    4.70
   0   2   1  472.55   33.10
   0   2  -1  464.95   33.00
   0   2   1  457.65   33.10
   0   2  -1  465.35   32.90
   0   2  -1  503.75   33.00
   0   2  -1  483.25   33.00
   0   2   1  458.65   33.10
   0   2  -1  476.25   32.90
   0  -2   1  480.05   33.00
   0  -2   1  456.25   32.90
   0  -2  -1  456.05   33.00
   0  -2  -1  444.96   33.00
   0  -2   1  460.55   33.00
   0  -2   1  453.65   32.90
   0  -2  -1  456.75   33.10
   0  -2   1  491.95   32.90
   0  -2  -1  455.35   33.00
   0   2   3  158.88   13.70
   0   2   3  176.98   13.70
   0   2   3  166.68   13.80
   0   2  -3  202.88   13.30
   0   2  -3  200.28   13.40
   0   2   3  168.28   13.80
   0   2   3  168.28   13.90
   0   2  -3  205.78   13.30
   0  -2   3  181.08   13.20
   0  -2  -3  182.68   14.00
   0  -2  -3  163.78   13.70
   0  -2   3  192.08   13.30
   0  -2  -3  164.78   13.80
   0  -2  -3  172.48   13.70
   0  -2   3  199.18   13.10
   0  -2  -3  165.58   13.70
   0   2  -4   91.29    6.80
   0   2  -4   90.09    7.00
   0   2   4   74.19    7.90
   0   2   4   84.59    7.90
   0  -2   4   74.59    6.80
   0  -2  -4   81.19    7.80
   0  -2  -4   89.69    7.90
   0  -2  -4   77.99    7.90
   0   2   6  638.84   45.30
   0   2   6  626.24   45.30
   0   2   6  605.64   45.60
   0   2   6  637.64   45.30
   0   2   6  669.33   45.40
   0  -2  -6  635.34   45.30
   0  -2  -6  646.94   45.40
   0  -2  -6  642.34   45.30
   0  -2  -6  641.54   45.70
   0  -2  -6  670.83   45.40
   0   2   7  770.72   54.39
   0   2   7  772.22   54.29
   0   2   7  771.72   54.39
   0   2   7  717.53   54.79
   0   2   7  807.52   54.39
   0  -2  -7  798.22   54.49
   0  -2  -7  773.12   54.39
   0  -2  -7  774.32   54.39
   0  -2  -7  801.72   54.39
   0  -2  -7  728.33   54.79
   0   2   8 3927.51  274.37
   0   2   8 3876.91  274.27
   0  -2  -8 3990.40  274.37
   0   2   9   15.60    3.30
   0   2   9    8.20    4.40
   0   2   9   15.00    3.20
   0   2   9    9.90    3.50
   0  -2  -9   17.10    3.30
   0  -2  -9   17.80    3.20
   0  -2  -9    8.60    3.90
   0  -2  -9   12.10    5.40
   0  -2  -9   15.50    3.50
   0   2  10   23.10    3.60
   0   2  10   17.80    3.60
   0   2  10   17.70    4.90
   0   2  10   13.70    3.80
   0  -2 -10   25.80    5.10
   0  -2 -10   23.00    3.90
   0  -2 -10   23.80    3.60
   0  -2 -10   13.20    3.80
   0   2  11 2129.59  148.99
   0   2  11 2148.39  149.79
   0   2  11 2104.39  148.99
   0   2  11 2081.69  149.09
   0   2  11 2205.58  149.19
   0  -2 -11 1955.10  149.09
   0  -2 -11 2155.98  149.19
   0  -2 -11 2040.90  149.19
   0  -2 -11 2242.98  149.59
   0  -2 -11 2254.37  149.79
   0   2  12 3097.69  220.08
   0   2  12 3072.69  220.28
   0   2  12 3146.99  220.28
   0   2  12 3042.00  220.18
   0  -2 -12 3166.68  220.28
   0  -2 -12 3269.77  220.48
   0  -2 -12 3280.37  220.98
   0   2  13   -0.80    3.70
   0   2 -13    5.50    4.90
   0  -2 -13    4.20    3.40
   0  -2 -13    8.70    5.30
   0  -2 -13    5.20    3.10
   0  -2 -13    5.10    3.70
   0  -2 -13    1.50    3.80
   0   2  14 1777.22  123.99
   0   2 -14 1815.92  124.49
   0   2  14 1674.73  123.69
   0   2  14 1604.24  123.59
   0  -2 -14 1900.41  124.89
   0  -2 -14 1795.52  123.99
   0  -2 -14 1809.62  123.99
   0   2  15    5.70    3.40
   0   2 -15    9.20    5.70
   0  -2 -15    4.30    6.40
   0   2 -16   12.60    6.30
   0   2  16   15.80    4.60
   0  -2 -16   18.10    6.70
   0  -2 -16    7.20    4.70
   0  -2 -16    5.60    4.30
   0  -2 -16    8.80    3.70
   0   2  17  538.85   40.10
   0   2 -17  500.55   41.50
   0   2  17  539.85   39.90
   0  -2 -17  573.84   40.20
   0  -2 -17  579.94   40.30
   0  -2 -17  597.04   42.10
   0   2  18    3.70    4.20
   0  -2 -18   -0.90    7.70
   0  -2 -18   -9.00    5.10
   0  -2 -18   -3.20    4.40
   0  -2 -18   -3.80    4.50
   0  -2 -19   -6.30    4.40
   0  -2 -19    0.30    8.10
   0   2 -20   13.90    8.70
   0   2  20   12.80    5.80
   0  -2 -20   23.90    6.20
   0  -2 -20   21.80    6.40
   0  -2 -20   19.10    5.80
   0  -2 -20   34.40    5.50
   0   2 -21  397.96   31.70
   0   2  21  381.06   28.90
   0  -2 -21  413.86   29.60
   0  -2 -21  407.56   29.10
   0  -2 -21  367.56   29.30
   0  -2 -21  348.47   28.50
   0   2 -22   20.70    8.80
   0   2  22   -3.20    5.50
   0  -2 -22   24.80    9.70
   0  -2 -22    9.60    6.30
   0  -2 -22   14.50    5.00
   0  -2 -22    4.90    5.70
   0   2  23   -8.20    5.30
   0   2 -23   -1.80    8.50
   0  -2 -23   -7.60    5.90
   0  -2 -23    0.50    5.50
   0  -2 -23   -7.20    5.30
   0  -2 -23   -1.20    4.70
   0  -2 -23   -5.30    9.30
   0   2  24  -13.20    5.20
   0   2 -24    6.80    9.60
   0   2  24  -15.80    5.90
   0  -2 -24   -7.20    6.30
   0  -2 -24   12.80   10.90
   0  -2 -24  -11.60    5.70
   0  -2 -24   -7.10    6.00
   0  -2 -24   -4.20    5.10
   0   2  25  219.48   18.70
   0   2 -25  264.67   23.90
   0   2  25  184.08   18.50
   0  -2 -25  259.57   20.90
   0  -2 -25  208.78   18.50
   0  -2 -25  202.38   19.60
   0  -2 -25  230.58   20.20
   0  -2 -25  270.87   25.60
   0   2  26  559.54   42.70
   0  -2 -26  598.54   42.90
   0  -2 -26  589.94   43.80
   0   2 -27    0.30   10.50
   0   2  27  -18.40    6.50
   0  -2 -27   13.80   11.70
   0  -2 -27  -13.90    7.00
   0  -2 -27  -10.70    7.10
   0  -2 -27  -16.40    6.20
   0   2  28   -7.90    5.70
   0   2  28  -10.50    6.70
   0   2 -28   -1.80   11.30
   0  -2 -28  -15.30    7.10
   0  -2 -28   -6.10    5.20
   0  -2 -28   -2.80   11.10
   0  -2 -28   -6.90    7.00
   0   2  29  106.89   12.10
   0   2 -29   96.29   15.00
   0   2  29  103.89   11.80
   0  -2 -29   75.59   10.90
   0  -2 -29   81.29   10.90
   0  -2 -29   73.09   11.10
   0  -2 -29   97.89   15.70
   0  -2 -29   86.89   11.60
   0   2 -30    7.80   12.40
   0   2  30    5.90    6.00
   0  -2 -30    1.30    8.00
   0  -2 -30   -0.50    7.40
   0  -2 -30   11.10   14.80
   0  -2 -30   -0.90    6.00
   0  -2 -30    0.40    5.50
   0  -2 -31   55.19    7.70
   0  -2 -31   60.39   11.10
   0  -2 -31   57.49    9.90
   0  -2 -31   86.89   16.10
   0   3   0   -3.60    2.50
   0   3   0    1.70    2.40
   0   3   0   -0.40    2.20
   0   3   0   -3.20    2.60
   0   3   0   -2.50    2.60
   0  -3   0   -5.20    2.30
   0  -3   0   -1.80    2.20
   0  -3   0   -2.10    2.30
   0  -3   0   -2.70    2.30
   0  -3   0   -0.10    2.50
   0   3  -1   27.80    3.70
   0   3  -1   32.90    3.50
   0   3   1   34.20    3.70
   0   3  -1   34.20    4.20
   0   3  -1   27.20    3.60
   0   3   1   25.70    3.80
   0   3   1   29.30    5.00
   0   3  -1   24.80    3.60
   0   3   1   28.30    3.90
   0  -3   1   23.80    3.50
   0  -3  -1   28.60    3.60
   0  -3  -1   25.30    3.50
   0  -3   1   28.40    4.50
   0  -3   1   30.70    4.40
   0  -3  -1   25.40    3.80
   0  -3   1   26.20    3.40
   0  -3  -1   31.40    3.50
   0  -3   1   25.90    3.50
   0  -3  -1   32.20    3.60
   0   3  -2  292.97   20.30
   0   3   2  266.17   20.30
   0   3  -2  302.27   20.30
   0   3  -2  295.57   20.20
   0   3   2  266.27   20.40
   0   3  -2  289.97   20.30
   0   3   2  251.57   20.30
   0   3   2  293.07   20.60
   0   3   2  266.37   20.50
   0  -3   2  286.67   20.10
   0  -3   2  281.57   20.20
   0  -3  -2  259.87   20.30
   0  -3  -2  261.67   20.30
   0  -3  -2  269.37   20.40
   0  -3  -2  264.27   20.30
   0  -3  -2  277.27   20.40
   0  -3   2  300.47   20.00
   0  -3   2  281.47   20.20
   0   3  -3  291.97   21.10
   0   3  -3  297.37   22.20
   0   3   3  296.97   21.30
   0   3  -3  312.47   21.00
   0   3  -3  290.87   21.10
   0   3   3  296.07   21.40
   0   3   3  296.97   21.40
   0   3   3  276.37   21.40
   0   3   3  294.87   21.40
   0  -3  -3  296.97   21.30
   0  -3   3  276.27   20.90
   0  -3   3  280.37   21.00
   0  -3  -3  272.97   21.30
   0  -3  -3  286.37   21.30
   0  -3   3  286.97   21.00
   0  -3  -3  291.37   21.40
   0  -3  -3  290.07   21.30
   0  -3   3  306.17   20.90
   0   3   4 1295.67   94.89
   0   3  -4 1422.66   94.69
   0   3   4 1269.77   94.99
   0   3  -4 1410.96   94.69
   0   3   4 1319.57   94.99
   0   3  -4 1421.36   94.69
   0   3   4 1345.07   94.99
   0   3   4 1386.66   94.99
   0   3  -4 1433.46   94.79
   0  -3  -4 1304.37   94.99
   0  -3  -4 1299.87   94.89
   0  -3  -4 1293.97   94.89
   0  -3  -4 1351.86   94.99
   0  -3   4 1377.26   94.69
   0  -3  -4 1358.96   94.99
   0  -3   4 1356.36   94.59
   0  -3   4 1355.46   94.69
   0   3  -5  952.30   61.69
   0   3   5  840.92   61.99
   0   3  -5  972.40   61.79
   0   3  -5  954.60   61.69
   0   3   5  847.82   61.99
   0   3   5  880.91   62.09
   0   3   5  828.62   61.99
   0   3  -5  952.90   61.79
   0   3   5  810.02   62.09
   0  -3  -5  847.42   61.99
   0  -3  -5  859.51   62.09
   0  -3  -5  851.11   61.99
   0  -3   5  901.61   61.69
   0  -3  -5  834.92   61.99
   0  -3  -5  823.32   62.09
   0  -3   5  900.71   61.69
   0   3  -6  907.11   65.69
   0   3   6  858.21   66.29
   0   3  -6  921.11   65.69
   0   3   6  958.50   66.09
   0   3   6  931.81   65.99
   0   3  -6  952.60   65.69
   0   3  -6  963.30   65.59
   0   3   6  992.80   66.19
   0   3   6  927.41   66.09
   0  -3   6  886.31   65.69
   0  -3  -6  976.40   66.09
   0  -3  -6  885.91   66.29
   0  -3  -6  951.10   66.09
   0  -3  -6 1008.60   66.69
   0   3  -7  338.97   27.50
   0   3   7  411.16   28.30
   0   3   7  406.46   28.10
   0   3   7  379.96   28.30
   0   3   7  396.86   28.20
   0   3   7  345.77   28.60
   0  -3  -7  403.66   28.20
   0  -3  -7  404.76   28.30
   0  -3  -7  410.76   28.20
   0  -3  -7  361.86   28.60
   0  -3  -7  408.46   28.30
   0   3   8 3228.38  233.48
   0   3   8 3333.87  233.18
   0   3   8 3438.46  233.28
   0  -3  -8 3359.46  233.18
   0  -3  -8 3270.07  233.28
   0  -3  -8 3400.46  233.28
   0   3   9  354.66   25.90
   0   3   9  349.07   26.70
   0   3   9  335.17   26.70
   0   3   9  357.06   26.10
   0   3   9  356.96   26.20
   0  -3  -9  356.56   26.10
   0  -3  -9  347.27   26.00
   0  -3  -9  350.96   26.80
   0  -3  -9  362.66   26.00
   0  -3  -9  361.66   26.20
   0   3  10  944.91   67.89
   0   3  10  954.00   67.79
   0   3  10  939.81   68.29
   0   3  10  949.21   67.69
   0   3  10  969.10   67.89
   0  -3 -10  928.01   67.69
   0  -3 -10  941.61   67.89
   0  -3 -10  978.40   67.89
   0  -3 -10  980.30   67.79
   0  -3 -10  997.10   68.39
   0   3  11 4900.81  330.57
   0   3  11 4662.83  330.47
   0   3  11 4620.74  330.97
   0   3  11 4592.74  330.47
   0  -3 -11 4728.63  330.57
   0  -3 -11 4902.01  330.57
   0   3  12  470.35   34.10
   0   3  12  459.85   35.00
   0   3  12  450.05   33.80
   0   3  12  455.15   33.90
   0   3  12  459.05   33.90
   0  -3 -12  500.05   34.20
   0  -3 -12  420.66   33.90
   0  -3 -12  507.35   35.20
   0  -3 -12  479.05   34.00
   0   3  13  121.89   13.00
   0   3  13  133.49   11.50
   0   3  13  116.99   15.80
   0   3  13  105.79   11.40
   0   3  13  116.49   12.30
   0  -3 -13  126.69   12.20
   0  -3 -13  143.99   12.10
   0  -3 -13  107.99   11.50
   0  -3 -13  129.49   11.50
   0  -3 -13  150.88   14.20
   0   3  14 1145.79   81.19
   0   3  14 1123.19   80.99
   0   3  14 1134.59   80.89
   0  -3 -14 1206.78   81.29
   0  -3 -14 1230.48   82.19
   0  -3 -14 1209.48   81.29
   0  -3 -14  991.30   80.99
   0   3  15  521.95   39.60
   0   3 -15  598.34   40.50
   0   3  15  528.25   40.00
   0   3  15  521.75   39.50
   0  -3 -15  555.04   40.00
   0  -3 -15  566.54   40.10
   0   3 -16    1.10    6.00
   0   3  16    0.20    4.50
   0  -3 -16    6.10    4.10
   0  -3 -16   -3.90    5.00
   0  -3 -16   -1.20    4.50
   0  -3 -16   -2.70    7.20
   0   3 -17  144.69   14.30
   0   3  17  122.49   11.50
   0   3  17  113.59   12.30
   0  -3 -17  127.39   12.60
   0  -3 -17  103.99   15.70
   0  -3 -17   90.89   13.30
   0  -3 -17  130.79   12.70
   0  -3 -17  111.89   11.20
   0   3  18   83.29    9.50
   0   3  18   66.59    8.30
   0   3  18   75.49   10.60
   0   3  18   80.99   10.70
   0   3 -18   73.09   10.40
   0  -3 -18   86.49    9.50
   0  -3 -18   80.29   11.70
   0  -3 -18   93.39   11.20
   0  -3 -18   79.69   10.90
   0  -3 -18   92.49   10.70
   0   3  19   22.40    5.00
   0   3  19   17.20    6.30
   0  -3 -19   20.40    6.20
   0  -3 -19   23.50    8.90
   0  -3 -19   23.50    6.60
   0  -3 -19   34.80    6.60
   0  -3 -19   33.60    5.70
   0   3 -20 1177.48   79.69
   0   3  20 1114.99   78.49
   0   3  20  959.20   78.39
   0  -3 -20  985.50   78.69
   0  -3 -20 1161.38   78.59
   0  -3 -20 1170.58   78.89
   0  -3 -20 1170.88   80.79
   0   3  21   -3.80    6.00
   0   3 -21    5.40    8.10
   0  -3 -21    7.00    6.40
   0  -3 -21   15.80    9.50
   0  -3 -21   -0.80    6.00
   0  -3 -21   -1.10    6.30
   0  -3 -21    9.00    5.10
   0   3  22    0.30    6.20
   0   3 -22    5.80    8.40
   0   3  22    6.90    5.60
   0  -3 -22    7.00    6.30
   0  -3 -22   10.00    5.30
   0  -3 -22   -8.10    8.70
   0  -3 -22    4.70    6.60
   0  -3 -22    9.60    9.20
   0   3  23  235.18   19.60
   0   3 -23  266.17   22.60
   0   3  23  205.28   19.20
   0  -3 -23  269.07   24.30
   0  -3 -23  202.98   20.10
   0  -3 -23  197.18   19.00
   0  -3 -23  250.67   19.80
   0  -3 -23  241.58   20.50
   0   3  24   45.80    7.90
   0   3  24   67.59    8.80
   0  -3 -24   61.09    9.20
   0  -3 -24   73.99   10.20
   0  -3 -24   64.49    8.40
   0  -3 -24   54.69    9.00
   0   3  25   14.50    6.50
   0   3  25   21.70    7.40
   0   3 -25   33.40   12.30
   0  -3 -25   27.70    8.00
   0  -3 -25   33.40   11.20
   0  -3 -25   28.90    7.00
   0  -3 -25   24.80    6.60
   0  -3 -25   17.80    7.80
   0   3  26   14.10    6.40
   0   3  26   17.10    7.70
   0   3 -26   26.40   10.90
   0  -3 -26   31.00    9.40
   0  -3 -26   34.40   12.20
   0  -3 -26   20.70    7.10
   0  -3 -26   24.10    7.90
   0  -3 -26   21.50    6.90
   0   3  27    4.00    6.40
   0   3 -27    4.10   11.00
   0   3  27   -2.80    7.60
   0  -3 -27    8.50    8.00
   0  -3 -27    7.30    8.20
   0  -3 -27    6.40   12.30
   0  -3 -27    6.80    6.20
   0  -3 -27   -1.90    6.90
   0   3 -28  199.78   22.00
   0   3  28  162.88   17.10
   0   3  28  166.18   18.20
   0  -3 -28  183.28   17.10
   0  -3 -28  179.08   18.70
   0  -3 -28  193.48   23.80
   0  -3 -28  143.19   16.00
   0  -3 -28  163.28   18.10
   0   3  29    0.40    8.10
   0   3 -29   14.30   10.70
   0  -3 -29   19.00   14.00
   0  -3 -29   -3.20    8.10
   0  -3 -29    4.60    7.50
   0  -3 -29    3.50    9.20
   0  -3 -29    3.40    6.40
   0   3 -30   35.20   11.80
   0   3  30   20.90    8.60
   0  -3 -30   12.00   10.30
   0  -3 -30   38.70   13.80
   0  -3 -30   16.50    8.10
   0  -3 -30   19.90    7.40
   0  -3 -30   24.20    9.40
   0   3  31   -8.80    3.00
   0   3 -31    0.50   11.80
   0  -3 -31   -5.00   12.90
   0  -3 -31   -9.20    8.40
   0  -3 -31  -10.20    6.20
   0  -3 -31   -5.60    7.20
   0  -3 -31  -16.50   10.50
   0   4   0  386.96   27.50
   0   4   0  387.76   27.50
   0   4   0  370.26   27.60
   0   4   0  348.77   27.00
   0   4   0  393.86   27.30
   0  -4   0  370.46   27.20
   0  -4   0  358.96   27.30
   0  -4   0  381.36   27.30
   0  -4   0  375.16   27.10
   0  -4   0  384.16   27.20
   0   4   1  694.23   47.10
   0   4   1  677.93   47.00
   0   4  -1  677.43   47.00
   0   4   1  613.14   46.80
   0   4   1  673.83   47.10
   0   4  -1  662.33   46.90
   0   4  -1  673.93   47.00
   0   4   1  707.83   47.10
   0   4  -1  592.34   46.60
   0  -4  -1  668.63   47.00
   0  -4  -1  666.93   46.80
   0  -4   1  655.33   46.70
   0  -4  -1  678.23   47.30
   0  -4   1  634.34   46.80
   0  -4  -1  677.73   47.00
   0  -4  -1  642.74   46.90
   0  -4   1  649.54   46.90
   0  -4   1  647.24   46.90
   0   4  -2  297.87   20.80
   0   4  -2  292.27   20.70
   0   4   2  291.47   21.10
   0   4  -2  270.47   20.80
   0   4   2  259.97   20.80
   0   4   2  278.47   21.10
   0   4  -2  294.87   21.10
   0   4   2  277.27   20.90
   0   4   2  294.97   21.20
   0  -4   2  269.67   20.70
   0  -4   2  275.67   20.70
   0  -4  -2  278.87   20.90
   0  -4   2  276.27   20.50
   0  -4  -2  281.17   20.80
   0  -4  -2  267.87   20.90
   0  -4  -2  267.87   20.80
   0  -4   2  292.07   20.50
   0  -4  -2  280.67   21.00
   0   4  -3 1559.04  101.59
   0   4   3 1472.65  101.69
   0   4   3 1437.86  101.69
   0   4  -3 1472.35  101.39
   0   4   3 1523.85  101.69
   0   4   3 1443.46  101.59
   0   4   3 1352.86  101.49
   0   4  -3 1358.56  101.39
   0   4  -3 1530.65  101.49
   0  -4  -3 1426.36  101.49
   0  -4   3 1448.56  101.39
   0  -4  -3 1436.76  101.59
   0  -4   3 1429.96  101.29
   0  -4  -3 1471.05  101.69
   0  -4  -3 1394.66  101.49
   0  -4  -3 1385.86  101.59
   0  -4   3 1447.76  101.39
   0   4  -4   68.99    8.00
   0   4  -4   71.29    8.40
   0   4   4   91.69    9.10
   0   4  -4   81.79    8.10
   0   4  -4   87.29    7.90
   0  -4   4   92.49    7.40
   0  -4   4   73.69    7.90
   0  -4   4   71.69    7.90
   0  -4   4   78.99    7.40
   0   4  -5 2608.04  166.28
   0   4   5 2382.66  166.38
   0   4  -5 2534.55  166.08
   0   4   5 2470.85  166.48
   0   4  -5 2397.36  166.08
   0   4  -5 2200.78  166.08
   0   4   5 2279.97  166.28
   0   4   5 2324.47  166.38
   0  -4  -5 2252.47  166.38
   0  -4  -5 2290.87  166.38
   0  -4   5 2446.06  166.08
   0  -4  -5 2400.26  166.38
   0  -4   5 2379.96  166.08
   0  -4  -5 2321.57  166.28
   0  -4  -5 2360.56  166.38
   0   4   6   -4.10    4.20
   0   4   6    1.10    3.70
   0   4  -6    7.20    2.70
   0   4   6   -4.50    3.90
   0   4   6   -0.40    3.90
   0   4  -6    2.50    3.00
   0   4  -6   -0.30    3.20
   0   4  -6    1.00    3.50
   0  -4  -6    5.60    7.30
   0  -4  -6   -4.00    4.00
   0  -4  -6   -2.70    3.80
   0  -4  -6    0.30    3.80
   0  -4  -6   -0.20    3.70
   0  -4   6   -2.30    2.90
   0  -4   6    3.10    2.80
   0   4   7   65.39    7.20
   0   4  -7   77.59    7.00
   0   4  -7   64.49    6.50
   0   4   7   83.19    8.60
   0   4   7   57.89    7.10
   0   4  -7   58.59    7.40
   0   4   7   67.29    8.70
   0   4   7   64.49    8.80
   0   4  -7   53.59    7.20
   0  -4   7   70.19    6.70
   0  -4  -7   64.09    8.30
   0  -4  -7   70.39    7.20
   0  -4  -7   65.19    8.60
   0  -4   7   60.69    6.90
   0  -4  -7   78.89    9.50
   0  -4  -7   73.49    8.50
   0   4   8   70.29   10.00
   0   4  -8   80.99    8.00
   0   4  -8   83.19    7.10
   0   4  -8   82.79    7.80
   0   4   8   85.19    9.00
   0   4   8   81.39    9.40
   0   4   8   76.09    9.80
   0  -4  -8   73.59    9.10
   0  -4  -8   79.19    9.10
   0  -4   8   86.09    7.20
   0  -4  -8   84.79   10.10
   0  -4   8   75.39    7.40
   0  -4  -8   62.99    9.50
   0  -4  -8   66.09    8.50
   0   4   9   80.09   10.60
   0   4   9   64.69   10.10
   0   4  -9   84.09    8.10
   0   4   9   87.59   11.20
   0   4   9   96.69    9.80
   0   4  -9   93.09    8.40
   0   4   9   95.09   10.00
   0  -4  -9   80.69   10.40
   0  -4  -9  102.89   10.10
   0  -4   9   79.19    7.80
   0  -4  -9   77.69    9.20
   0  -4  -9   89.99   10.20
   0   4  10 3841.02  273.57
   0   4  10 3891.51  273.17
   0   4  10 4198.58  273.37
   0   4  10 3759.52  273.17
   0   4  10 3806.42  273.17
   0  -4 -10 3888.11  273.27
   0  -4 -10 3838.52  273.47
   0  -4 -10 4062.19  273.27
   0  -4 -10 3899.61  273.17
   0   4  11  223.58   18.70
   0   4  11  219.78   18.10
   0   4  11  238.48   19.40
   0   4  11  213.78   19.40
   0   4  11  213.08   18.30
   0  -4 -11  249.58   19.40
   0  -4 -11  237.08   18.50
   0  -4 -11  216.18   18.20
   0  -4 -11  231.48   18.60
   0   4  12   -9.50    8.20
   0   4  12  -11.00    4.30
   0  -4 -12   -8.00    4.00
   0  -4 -12   -0.70    5.50
   0  -4 -12  -17.80    7.10
   0   4  13   -4.40    4.70
   0   4  13  -10.40    6.00
   0  -4 -13   -6.20    6.00
   0  -4 -13   -3.00    4.30
   0   4  14  122.09   13.70
   0   4  14  142.99   13.20
   0   4  14  149.79   14.90
   0   4  14  126.39   12.90
   0   4  14  111.19   12.90
   0  -4 -14  116.09   12.80
   0  -4 -14  157.28   13.50
   0  -4 -14  149.69   15.50
   0  -4 -14  142.09   13.70
   0  -4 -14  129.29   12.50
   0   4  15   35.40    6.90
   0   4  15   36.20    7.20
   0   4  15   55.89    6.90
   0   4  15   61.49    6.90
   0  -4 -15   45.80    8.90
   0  -4 -15   53.69    7.00
   0  -4 -15   43.00    7.00
   0  -4 -15   45.50    6.90
   0  -4 -15   46.90    6.20
   0   4  16  183.78   14.90
   0   4  16  142.19   14.80
   0   4 -16  183.78   15.80
   0   4  16  161.38   15.50
   0  -4 -16  153.18   14.30
   0  -4 -16  178.58   15.50
   0  -4 -16  143.89   18.00
   0  -4 -16  173.18   15.50
   0  -4 -16  145.49   14.90
   0   4  17  409.06   31.40
   0   4  17  409.06   31.70
   0   4  17  457.35   31.90
   0   4 -17  410.36   32.20
   0  -4 -17  455.85   32.10
   0  -4 -17  360.76   31.10
   0  -4 -17  467.65   32.00
   0  -4 -17  404.96   33.80
   0   4  18   23.90    6.00
   0   4  18    3.20    5.50
   0   4  18    9.40    6.50
   0   4 -18   14.10    6.70
   0  -4 -18   20.30    6.10
   0  -4 -18   14.80    6.30
   0  -4 -18    9.10    9.00
   0  -4 -18   21.30    5.30
   0  -4 -18    8.00    6.10
   0   4  19  149.39   14.50
   0   4 -19  166.58   15.90
   0   4  19  138.59   15.10
   0   4  19  146.69   14.40
   0  -4 -19  165.68   15.60
   0  -4 -19  181.58   21.70
   0  -4 -19  150.08   15.00
   0  -4 -19  138.79   13.90
   0  -4 -19  149.79   15.20
   0   4  20   42.00    7.30
   0   4 -20   49.70    9.00
   0   4  20   36.40    8.20
   0   4  20   72.29    9.80
   0   4  20   36.30    7.30
   0  -4 -20   50.39    8.30
   0  -4 -20   50.19    9.30
   0  -4 -20   69.19   10.50
   0  -4 -20   57.39    8.20
   0  -4 -20   53.49    7.30
   0   4  21    0.20    5.60
   0   4  21  -11.60    6.60
   0   4  21    8.70    5.60
   0   4 -21    2.20    7.50
   0   4  21   -3.00    5.60
   0  -4 -21   11.80    9.60
   0  -4 -21    0.40    6.80
   0  -4 -21    5.70    6.40
   0  -4 -21    4.70    5.50
   0  -4 -21  -16.80    6.30
   0   4  22  417.36   37.80
   0   4  22  458.65   34.60
   0   4 -22  495.45   36.00
   0   4  22  443.56   34.20
   0   4  22  425.66   33.70
   0  -4 -22  469.65   34.80
   0  -4 -22  482.45   36.80
   0   4  23  305.87   27.90
   0   4  23  344.97   28.20
   0  -4 -23  378.66   29.40
   0  -4 -23  398.46   28.50
   0   4  24  493.25   38.60
   0   4  24  436.36   38.30
   0  -4 -24  540.05   39.30
   0  -4 -24  529.65   38.60
   0  -4 -24  566.74   42.40
   0   4  25  319.97   29.70
   0   4  25  390.26   29.90
   0  -4 -25  386.26   30.80
   0  -4 -25  373.06   31.10
   0  -4 -25  410.56   34.50
   0  -4 -25  392.56   30.00
   0   4 -26   -2.00   12.00
   0   4  26  -14.70    8.30
   0  -4 -26   -2.20    6.50
   0  -4 -26    5.50   10.90
   0  -4 -26  -15.10    7.10
   0  -4 -26    8.70   10.80
   0  -4 -26   -1.50    8.20
   0   4 -27   20.90   10.70
   0   4  27   -4.10    8.80
   0  -4 -27   -3.00    8.50
   0  -4 -27    4.40    7.30
   0  -4 -27    3.50   11.10
   0  -4 -27   -7.20    7.40
   0  -4 -27    6.30    8.90
   0   4  28   79.69   11.90
   0   4 -28   75.59   12.90
   0  -4 -28  101.89   13.70
   0  -4 -28  106.09   18.70
   0  -4 -28   71.29   10.60
   0  -4 -28   88.99   13.60
   0  -4 -28   72.69   11.20
   0   4 -29    9.80   10.50
   0   4  29    2.00    9.60
   0  -4 -29    5.70    7.60
   0  -4 -29    3.80    7.50
   0  -4 -29   10.70   10.30
   0  -4 -29   13.50   12.10
   0  -4 -29    2.10    8.40
   0   4 -30    6.80   11.00
   0  -4 -30   -3.20    8.70
   0  -4 -30   10.80   13.50
   0  -4 -30    3.70    7.80
   0  -4 -30   -4.90    8.20
   0   5   0    4.70    4.50
   0   5   0    8.90    4.00
   0   5   0    4.80    4.30
   0   5   0   11.50    3.90
   0   5   0    2.30    3.20
   0  -5   0    8.40    3.70
   0  -5   0    7.60    3.70
   0  -5   0    7.20    3.40
   0  -5   0    4.40    3.80
   0   5   1 2802.52  184.08
   0   5  -1 2612.84  183.88
   0   5  -1 2771.72  183.88
   0   5   1 2559.34  183.88
   0   5   1 2689.43  184.08
   0   5  -1 2673.63  183.98
   0  -5  -1 2512.75  183.88
   0  -5   1 2503.15  183.78
   0  -5   1 2598.04  183.78
   0  -5  -1 2733.13  184.78
   0  -5  -1 2534.45  183.88
   0  -5   1 2540.95  183.78
   0  -5   1 2633.34  183.68
   0   5   2   20.10    5.50
   0   5   2   22.70    4.70
   0   5   2   19.30    5.40
   0   5   2   34.50    5.20
   0   5   2   26.70    4.50
   0   5  -2   26.50    4.90
   0   5  -2   33.90    4.70
   0   5  -2   27.00    4.60
   0   5  -2   23.80    5.20
   0  -5  -2   28.80    4.60
   0  -5  -2   31.50    5.00
   0  -5   2   35.30    5.10
   0  -5   2   26.60    4.40
   0  -5  -2   22.30    5.10
   0  -5  -2   21.10    4.70
   0  -5  -2   27.20    4.90
   0  -5   2   26.30    4.60
   0  -5   2   30.50    4.30
   0   5   3   11.90    4.20
   0   5   3   -5.10    4.60
   0   5  -3   -0.10    4.50
   0   5  -3    5.00    4.10
   0   5  -3    8.80    3.50
   0   5   3   -8.40    4.60
   0   5  -3    1.80    3.70
   0   5   3    8.90    3.80
   0   5   3    1.80    4.10
   0  -5   3   -0.40    3.80
   0  -5  -3   -6.40    4.20
   0  -5  -3    4.50    4.10
   0  -5   3    1.70    3.40
   0  -5  -3    1.90    4.10
   0  -5   3    1.40    3.70
   0  -5  -3    6.40    4.00
   0   5   4  438.96   34.60
   0   5  -4  503.75   34.30
   0   5   4  466.65   34.70
   0   5   4  487.25   35.00
   0   5   4  444.76   34.90
   0   5  -4  509.25   34.60
   0  -5  -4  455.65   34.60
   0  -5  -4  459.45   34.70
   0  -5  -4  453.25   34.50
   0  -5   4  505.55   33.90
   0  -5  -4  471.65   34.70
   0  -5  -4  478.35   35.30
   0  -5   4  483.35   34.20
   0  -5   4  474.85   33.90
   0  -5   4  463.85   34.10
   0   5  -5   78.29    7.80
   0   5   5   76.59    7.90
   0   5  -5   89.79    8.50
   0   5   5   68.59    9.50
   0   5   5   59.29    8.10
   0   5  -5   60.89    8.00
   0   5  -5   79.69    9.10
   0  -5  -5   73.89    8.00
   0  -5  -5   65.89    9.20
   0  -5   5   78.19    8.30
   0  -5  -5   59.09    9.40
   0  -5  -5   86.99    9.60
   0  -5   5   81.99    8.10
   0  -5   5   89.69    7.40
   0  -5  -5   65.29    9.60
   0   5   6  471.95   34.30
   0   5  -6  416.46   33.50
   0   5   6  439.16   34.80
   0   5  -6  512.45   33.90
   0   5   6  473.35   34.50
   0   5   6  443.26   34.40
   0  -5   6  471.85   33.40
   0  -5   6  471.15   33.00
   0  -5  -6  468.05   34.10
   0  -5  -6  495.45   34.20
   0  -5  -6  461.85   34.00
   0  -5   6  465.55   33.40
   0  -5  -6  453.45   34.30
   0  -5  -6  448.26   34.40
   0   5   7    0.80    7.30
   0   5  -7    1.40    3.50
   0   5  -7   -4.90    4.20
   0   5   7   -3.00    4.60
   0   5   7    1.10    4.80
   0   5  -7    2.80    3.40
   0   5  -7    5.00    3.10
   0   5   7   -6.80    4.90
   0   5   7   -9.30    5.20
   0  -5  -7    0.30    4.10
   0  -5   7    0.50    3.10
   0  -5  -7   -3.20    4.20
   0  -5  -7    5.40    4.70
   0  -5   7    0.40    3.40
   0  -5  -7   -4.20    5.30
   0   5   8   47.50    7.20
   0   5   8   49.00    7.50
   0   5  -8   54.69    6.70
   0   5  -8   59.39    8.40
   0   5   8   65.19    9.00
   0   5  -8   70.99    7.30
   0   5   8   38.80    7.10
   0  -5  -8   47.20    6.30
   0  -5   8   57.49    6.80
   0  -5  -8   56.89    6.80
   0  -5  -8   61.69    7.00
   0  -5   8   59.49    7.10
   0  -5  -8   67.09    9.90
   0  -5  -8   61.99    7.40
   0   5  -9  623.84   42.00
   0   5   9  594.44   42.90
   0   5  -9  582.34   42.10
   0   5   9  554.74   42.90
   0   5   9  633.44   43.30
   0   5   9  577.74   42.80
   0  -5   9  557.54   42.00
   0  -5  -9  592.64   42.90
   0  -5  -9  583.74   42.90
   0  -5  -9  599.14   43.30
   0  -5   9  586.84   41.90
   0  -5  -9  601.54   43.10
   0   5 -10    3.10    3.80
   0   5 -10    6.70    3.10
   0   5  10   -2.50    5.30
   0   5  10   11.50    5.00
   0   5  10   -6.20    5.70
   0   5  10   -0.40    5.50
   0   5  10    9.70    5.20
   0   5 -10    9.30    3.30
   0  -5 -10    8.30    5.00
   0  -5  10    0.50    3.40
   0  -5 -10    6.40    4.90
   0  -5  10    5.10    3.00
   0  -5 -10    8.70    4.20
   0  -5 -10    8.60    5.80
   0  -5 -10   -5.90    5.20
   0   5 -11  222.98   22.30
   0   5 -11  242.38   20.40
   0   5 -11  285.17   20.20
   0   5  11  276.97   21.80
   0   5  11  307.57   22.50
   0   5  11  273.87   22.00
   0   5  11  298.37   22.00
   0  -5 -11  299.67   22.10
   0  -5 -11  300.67   22.90
   0  -5  11  225.48   20.20
   0  -5 -11  288.57   21.90
   0  -5 -11  293.57   22.20
   0   5  12  673.23   49.70
   0   5  12  680.53   49.80
   0   5  12  661.93   49.60
   0   5 -12  685.93   48.90
   0   5  12  712.33   49.99
   0  -5 -12  638.14   49.70
   0  -5 -12  709.63   50.49
   0  -5 -12  722.53   49.90
   0  -5 -12  687.13   49.70
   0   5  13  710.73   51.19
   0   5  13  689.63   51.09
   0   5  13  727.13   51.29
   0   5  13  740.83   51.49
   0  -5 -13  595.04   51.09
   0  -5 -13  713.33   52.09
   0  -5 -13  732.73   51.29
   0  -5 -13  754.22   51.49
   0   5  14   40.40    8.40
   0   5  14   53.19    8.10
   0  -5 -14   71.99    9.10
   0  -5 -14   50.69    7.40
   0  -5 -14   52.69    7.70
   0  -5 -14   43.70    8.70
   0   5  15 1470.45  103.69
   0   5  15 1512.65  103.89
   0   5  15 1438.26  103.59
   0   5  15 1445.16  103.59
   0  -5 -15 1440.16  104.59
   0  -5 -15 1384.26  103.59
   0  -5 -15 1488.55  103.79
   0  -5 -15 1539.85  103.79
   0   5 -16  417.56   35.20
   0   5  16  491.15   35.70
   0   5  16  496.85   36.20
   0   5  16  482.65   35.80
   0  -5 -16  524.95   36.10
   0  -5 -16  458.75   37.50
   0  -5 -16  443.76   35.50
   0  -5 -16  494.65   36.00
   0   5  17   12.60    6.20
   0   5  17    0.90    6.20
   0   5 -17    8.30    6.10
   0   5  17    2.80    6.70
   0  -5 -17    6.10    6.00
   0  -5 -17    9.00    6.60
   0  -5 -17   20.30    5.80
   0  -5 -17    0.50    7.90
   0  -5 -17    4.00    8.40
   0   5  18  345.07   25.80
   0   5  18  321.67   25.40
   0   5  18  334.27   26.20
   0  -5 -18  273.17   25.60
   0  -5 -18  297.57   25.20
   0  -5 -18  347.67   26.00
   0  -5 -18  335.97   34.00
   0  -5 -18  329.17   26.20
   0   5  19  757.82   55.59
   0   5  19  710.43   55.09
   0   5  19  778.82   55.19
   0   5  19  782.62   55.59
   0  -5 -19  634.94   55.29
   0  -5 -19  814.72   57.29
   0  -5 -19  808.42   55.49
   0  -5 -19  812.12   58.49
   0   5  20  408.96   36.70
   0   5  20  497.65   35.90
   0   5  20  484.35   36.50
   0   5  20  513.85   36.40
   0   5 -20  435.86   36.40
   0  -5 -20  512.95   36.90
   0  -5 -20  487.35   36.40
   0   5  21   50.79    8.50
   0   5  21   31.90    9.00
   0   5 -21   42.10    8.50
   0   5  21   45.80    7.70
   0   5  21   55.79    8.40
   0  -5 -21   35.70    8.70
   0  -5 -21   45.50   10.50
   0  -5 -21   42.80    8.10
   0  -5 -21   33.00    8.20
   0  -5 -21   35.60    8.40
   0   5  22  225.28   19.80
   0   5  22  189.48   19.60
   0   5  22  214.48   19.50
   0   5  22  234.98   20.50
   0  -5 -22  209.08   21.10
   0  -5 -22  205.68   19.50
   0  -5 -22  235.28   20.40
   0  -5 -22  213.48   21.00
   0   5  23  191.68   19.30
   0   5  23  219.88   20.60
   0   5  23  237.08   20.00
   0   5  23  199.18   20.00
   0   5 -23  248.08   21.20
   0  -5 -23  218.08   21.30
   0  -5 -23  196.78   22.60
   0  -5 -23  263.77   24.60
   0  -5 -23  216.78   20.40
   0  -5 -23  193.38   21.30
   0   5  24  132.69   14.50
   0   5  24  112.19   15.40
   0   5 -24  148.39   16.60
   0   5  24  107.29   13.50
   0  -5 -24  120.59   19.90
   0  -5 -24   98.59   15.00
   0  -5 -24  109.89   16.20
   0  -5 -24  118.89   16.40
   0  -5 -24  107.59   15.90
   0   5  25   91.79   12.40
   0   5 -25  104.29   16.30
   0  -5 -25  120.39   16.90
   0  -5 -25   93.09   14.80
   0  -5 -25   88.99   12.40
   0  -5 -25   81.89   12.70
   0  -5 -25  107.39   14.70
   0   5  26  -17.80    8.70
   0   5 -26   -2.40   10.50
   0  -5 -26   -0.90    9.80
   0  -5 -26  -18.40    7.20
   0  -5 -26  -16.60    8.20
   0  -5 -26   -1.20    8.70
   0  -5 -26   -7.30   11.60
   0   5  27   10.00    9.60
   0   5 -27   13.60   10.20
   0  -5 -27    2.20    8.10
   0  -5 -27    2.20    8.90
   0   5 -28   21.80   10.60
   0   5  28    8.70    9.80
   0  -5 -28   20.30    9.90
   0  -5 -28   23.50   12.40
   0  -5 -28   17.50    9.70
   0   5 -29    5.60   10.20
   0   5  29   10.90   10.20
   0  -5 -29   21.40   12.70
   0  -5 -29   10.50    8.50
   0  -5 -29    4.40    9.60
   0   6   0  300.17   23.30
   0   6   0  301.37   23.50
   0   6   0  294.17   23.10
   0  -6   0  296.37   22.50
   0  -6   0  295.87   22.80
   0  -6   0  303.27   22.40
   0  -6   0  274.67   22.70
   0  -6   0  295.77   22.60
   0   6  -1   35.90    5.70
   0   6   1   61.99    8.60
   0   6   1   32.40    6.30
   0   6   1   35.20    5.30
   0   6  -1   44.60    6.90
   0   6  -1   36.60    5.20
   0   6   1   37.10    5.80
   0   6  -1   43.50    6.50
   0   6   1   40.10    6.60
   0   6  -1   36.00    9.10
   0  -6  -1   32.60    5.80
   0  -6   1   49.30    6.00
   0  -6  -1   38.90    6.20
   0  -6  -1   43.90    6.00
   0  -6   1   46.90    6.00
   0  -6   1   58.49    7.50
   0  -6  -1   37.90    5.80
   0  -6   1   49.70    7.50
   0  -6   1   44.20    5.60
   0   6   2  356.56   30.40
   0   6  -2  428.56   30.50
   0   6   2  437.06   30.90
   0   6   2  440.06   30.70
   0   6   2  440.16   31.00
   0   6  -2  423.36   31.00
   0  -6  -2  431.46   30.60
   0  -6  -2  359.76   31.20
   0  -6   2  377.36   30.30
   0  -6  -2  398.26   30.20
   0  -6  -2  408.96   30.50
   0  -6   2  394.46   30.10
   0  -6   2  435.06   30.10
   0  -6  -2  420.26   30.70
   0   6   3   64.89    9.10
   0   6   3   38.10    6.60
   0   6  -3   51.99    6.20
   0   6  -3   45.70    6.80
   0   6   3   44.00    6.80
   0   6  -3   44.90    5.70
   0   6  -3   45.00    5.90
   0   6   3   34.50    6.00
   0  -6   3   45.90    5.90
   0  -6   3   42.90    5.80
   0  -6  -3   59.99    8.50
   0  -6  -3   38.20    6.20
   0  -6  -3   31.30    6.10
   0  -6   3   59.59    7.50
   0   6   4  213.88   17.90
   0   6   4  230.38   17.40
   0   6   4  233.78   18.00
   0   6  -4  189.88   17.70
   0   6   4  177.38   17.00
   0   6  -4  208.78   16.90
   0  -6   4  176.58   16.70
   0  -6  -4  164.98   17.30
   0  -6  -4  230.08   17.30
   0  -6   4  179.38   16.50
   0  -6  -4  220.98   17.20
   0  -6  -4  229.48   17.00
   0  -6   4  220.58   16.20
   0  -6   4  196.58   16.20
   0  -6  -4  222.28   17.60
   0   6  -5   -5.80    3.90
   0   6   5  -11.00    5.50
   0   6   5   -3.40    5.70
   0   6  -5   -9.00    4.20
   0   6   5    4.70    7.90
   0   6   5   -9.10    4.50
   0   6   5    7.00    4.80
   0  -6   5   -6.20    3.60
   0  -6  -5    2.60    4.70
   0  -6  -5  -11.40    4.90
   0  -6   5   -1.40    3.70
   0  -6  -5    7.20    5.00
   0  -6  -5    7.70    5.00
   0  -6  -5   -8.30    5.10
   0   6   6 1994.80  139.69
   0   6   6 1947.51  139.59
   0   6  -6 2114.39  139.19
   0  -6  -6 2067.59  139.59
   0  -6   6 1934.51  138.79
   0  -6   6 1961.10  138.89
   0  -6  -6 2010.80  139.49
   0  -6   6 1951.90  138.99
   0  -6  -6 1938.01  139.49
   0  -6  -6 1990.00  139.59
   0  -6   6 1909.71  139.09
   0   6   7  119.39   14.50
   0   6  -7  163.48   13.80
   0   6   7  150.88   13.90
   0   6   7  136.99   15.00
   0   6  -7  131.99   12.10
   0   6   7  117.19   13.30
   0   6  -7  129.89   12.30
   0  -6   7  158.58   12.30
   0  -6   7  152.48   12.10
   0  -6  -7  118.79   13.10
   0  -6  -7  129.59   13.60
   0  -6  -7  128.09   14.20
   0  -6  -7  123.39   13.40
   0  -6  -7  136.19   13.90
   0   6   8  -13.10    6.40
   0   6   8   -5.50    5.30
   0   6   8    4.10    4.90
   0   6  -8   -7.20    4.10
   0   6  -8   -1.30    3.80
   0   6  -8   -4.70    4.20
   0   6   8    1.20    5.50
   0  -6  -8  -13.60    5.40
   0  -6  -8   -2.40    5.50
   0  -6  -8    2.20    4.60
   0  -6   8   -7.70    4.00
   0  -6  -8   -1.20    5.10
   0  -6  -8    2.00    5.20
   0   6  -9   -4.10    5.20
   0   6  -9    7.50    3.90
   0   6  -9   -0.10    4.30
   0   6   9    1.90    5.40
   0   6   9    1.30    5.60
   0   6   9   -8.90    5.90
   0   6  -9    9.70    4.20
   0   6   9  -14.00    6.60
   0  -6  -9    0.40    5.60
   0  -6  -9   -0.70    5.00
   0  -6  -9    4.40    5.10
   0  -6   9    3.90    4.10
   0  -6  -9   -9.00    5.70
   0  -6  -9    9.00    5.90
   0  -6   9    9.70    3.70
   0   6  10  898.01   65.59
   0   6 -10  961.10   64.59
   0   6  10  919.31   65.59
   0   6 -10  905.11   65.89
   0   6  10  959.00   65.99
   0  -6 -10  899.11   65.59
   0  -6  10  874.11   64.49
   0  -6 -10  923.41   65.79
   0  -6  10  843.32   64.49
   0  -6 -10  924.61   65.49
   0  -6 -10  950.60   65.69
   0   6  11   -3.90    5.30
   0   6 -11    0.60    3.50
   0   6 -11    7.60    4.20
   0   6 -11    3.00    3.60
   0   6 -11    3.70    5.10
   0   6  11   -1.60    5.70
   0   6  11   -0.70    5.90
   0   6  11  -16.70    6.50
   0  -6 -11   -7.70    5.20
   0  -6 -11    5.30    6.10
   0  -6 -11   -4.70    5.40
   0  -6 -11   -5.20    4.90
   0  -6  11    1.60    3.70
   0  -6  11    3.50    3.30
   0   6  12   54.59    7.90
   0   6  12   52.39    9.40
   0   6 -12   64.99    9.60
   0   6  12   53.19    8.90
   0   6 -12   63.29    7.90
   0   6  12   62.79    9.20
   0   6  12   81.69   11.70
   0   6 -12   70.19    8.00
   0  -6 -12   74.79    9.70
   0  -6 -12   54.59    8.20
   0  -6 -12   75.99    8.80
   0  -6 -12   79.59   11.20
   0  -6  12   70.89    8.00
   0  -6 -12   54.69    8.80
   0  -6  12   81.19    7.60
   0   6  13   23.00    8.40
   0   6 -13   33.70    6.10
   0   6 -13   48.90    5.50
   0   6  13   40.60    7.10
   0   6  13   45.20    8.20
   0   6  13   44.50    7.90
   0  -6 -13   40.50    7.50
   0  -6 -13   59.79    9.20
   0  -6  13   42.40    5.20
   0  -6 -13   30.60    7.30
   0  -6 -13   34.10    7.60
   0   6  14   41.20    8.00
   0   6  14   36.00    7.60
   0   6 -14   40.40    4.90
   0   6  14   21.80    8.00
   0   6  14   30.30    7.20
   0  -6 -14   24.90    7.40
   0  -6 -14   40.80    8.50
   0  -6 -14   26.30    7.10
   0  -6 -14   41.90    7.20
   0  -6 -14   17.70    7.80
   0   6  15  186.88   16.60
   0   6  15  155.58   16.60
   0   6  15  160.08   17.50
   0   6  15  137.29   15.70
   0  -6 -15  147.69   16.10
   0  -6 -15  178.08   20.90
   0  -6 -15  173.18   16.10
   0  -6 -15  190.28   18.10
   0   6  16  226.78   20.30
   0   6  16  235.08   20.90
   0   6  16  229.78   20.10
   0  -6 -16  226.88   20.40
   0  -6 -16  194.58   19.30
   0  -6 -16  257.67   20.40
   0  -6 -16  191.48   19.80
   0   6 -17  273.17   21.30
   0   6  17  253.37   22.70
   0   6  17  259.07   22.30
   0   6  17  238.28   22.00
   0  -6 -17  255.17   22.40
   0  -6 -17  283.77   24.00
   0  -6 -17  217.28   21.90
   0  -6 -17  260.17   22.40
   0   6  18   54.39    9.90
   0   6  18   98.69   13.10
   0   6  18   62.69    9.70
   0   6 -18   86.19   11.40
   0  -6 -18   61.59    8.90
   0  -6 -18   73.59    9.90
   0  -6 -18   69.89    9.50
   0  -6 -18   62.39    9.90
   0   6  19    9.70    6.30
   0   6  19   -4.00    7.40
   0   6  19  -23.10    8.30
   0   6 -19   14.70    7.10
   0  -6 -19  -10.70    8.40
   0  -6 -19  -12.90    7.10
   0  -6 -19   -4.80    7.30
   0  -6 -19    0.00    6.30
   0  -6 -19    9.50    8.70
   0   6  20   19.50    6.90
   0   6  20   13.10    7.70
   0   6 -20   18.80    7.20
   0   6  20   -4.10    8.70
   0   6  20  -15.80    7.60
   0  -6 -20    3.50    8.10
   0  -6 -20    7.90    6.80
   0  -6 -20   17.60    9.30
   0  -6 -20   -3.50    7.50
   0  -6 -20    1.10    7.40
   0   6  21   44.70   10.40
   0   6  21   72.49    9.90
   0   6 -21   61.99    9.10
   0   6  21   47.30    9.70
   0  -6 -21   45.70    9.60
   0  -6 -21   79.49   11.00
   0  -6 -21   49.90    9.40
   0  -6 -21   49.80    8.70
   0  -6 -21   56.79   11.60
   0   6 -22  138.19   15.50
   0   6  22  120.19   16.60
   0   6  22  147.89   16.30
   0  -6 -22  112.89   15.40
   0  -6 -22  157.98   20.10
   0  -6 -22  111.69   16.70
   0  -6 -22  104.19   15.90
   0  -6 -22  147.29   17.90
   0   6  23   98.09   12.80
   0   6 -23  141.99   15.50
   0   6  23  131.49   16.20
   0   6  23  125.89   16.60
   0  -6 -23  114.99   15.10
   0  -6 -23   91.59   13.10
   0  -6 -23   96.39   12.60
   0   6  24   18.30    8.50
   0   6  24  -10.50    9.60
   0   6 -24   12.00    8.70
   0   6  24   26.20    8.10
   0  -6 -24    0.70    8.80
   0  -6 -24   -4.40    8.20
   0  -6 -24    9.70    7.80
   0  -6 -24   14.20   11.40
   0   6  25   -8.90    9.60
   0   6  25   10.60    8.20
   0   6 -25   14.90    8.90
   0   6  25   14.00    8.00
   0  -6 -25    9.80    9.20
   0  -6 -25    1.70    8.40
   0  -6 -25    4.80    7.50
   0  -6 -25   15.10   11.90
   0   6  26  156.28   16.90
   0   6  26  171.28   19.60
   0   6 -26  169.38   19.30
   0   6  26  188.08   17.40
   0  -6 -26  139.99   17.50
   0  -6 -26  147.29   19.20
   0  -6 -26  170.08   27.10
   0   6  27   16.50   11.00
   0  -6 -27   15.50    8.80
   0  -6 -27   18.30   12.50
   0  -6 -27   16.50    8.10
   0  -6 -27   10.20   10.50
   0   7   0   -0.70    4.70
   0   7   0   -9.80    6.30
   0   7   0    0.30    4.20
   0   7   0  -10.90    5.60
   0   7   0    0.30    5.00
   0  -7   0   -4.00    4.80
   0  -7   0   -7.50    4.70
   0  -7   0    1.10    4.90
   0  -7   0    0.90    4.50
   0   7   1  427.96   31.50
   0   7  -1  409.46   30.70
   0   7   1  357.66   30.50
   0   7   1  436.36   31.00
   0   7  -1  358.96   30.40
   0   7  -1  424.86   31.40
   0   7  -1  354.36   30.30
   0  -7  -1  433.96   30.40
   0  -7  -1  422.56   30.60
   0  -7  -1  398.16   30.40
   0  -7   1  390.96   30.30
   0  -7   1  406.86   30.20
   0  -7   1  417.06   29.80
   0  -7   1  400.16   30.30
   0  -7  -1  416.36   30.30
   0  -7  -1  396.96   30.50
   0  -7   1  425.16   30.10
   0   7   2  139.69   15.50
   0   7   2  128.99   15.90
   0   7   2  123.09   14.10
   0   7  -2  141.09   13.90
   0   7  -2  169.48   14.50
   0   7   2  131.09   18.20
   0   7   2  142.29   13.20
   0   7  -2  155.08   15.80
   0   7  -2  149.69   13.90
   0  -7  -2  150.28   14.00
   0  -7   2  156.28   13.80
   0  -7  -2  150.08   14.40
   0  -7  -2  154.28   14.30
   0  -7  -2  166.78   14.30
   0  -7   2  156.98   14.60
   0  -7   2  160.28   14.00
   0  -7  -2  137.09   14.70
   0   7   3  297.47   26.10
   0   7  -3  304.97   24.70
   0   7   3  311.27   25.90
   0   7   3  296.67   25.30
   0   7  -3  311.87   24.70
   0  -7  -3  333.07   25.20
   0  -7   3  361.66   24.70
   0  -7  -3  286.87   24.90
   0  -7  -3  312.57   25.30
   0  -7  -3  367.36   25.20
   0  -7  -3  330.37   24.80
   0   7  -4    7.00    6.60
   0   7   4   -2.60    5.40
   0   7  -4    8.90    5.40
   0   7   4   11.30    4.90
   0   7   4   -4.60    5.80
   0   7  -4   12.80    5.00
   0   7  -4   16.30    5.00
   0  -7  -4    8.50    5.50
   0  -7  -4   -3.00    5.30
   0  -7   4   20.00    4.60
   0  -7   4   12.40    4.90
   0  -7  -4   -3.00    5.20
   0  -7   4   15.90    5.00
   0   7   5   -2.70    5.30
   0   7  -5   -4.20    4.70
   0   7  -5  -10.60    5.10
   0   7  -5   -3.30    4.80
   0   7   5  -10.60    5.30
   0   7  -5  -14.10    6.10
   0  -7   5    1.60    4.00
   0  -7  -5   -9.60    5.50
   0  -7   5   -6.50    5.30
   0  -7   5   -1.50    4.00
   0  -7   5   -4.70    4.60
   0   7   6   14.00    6.30
   0   7  -6   17.40    6.80
   0   7   6    5.00    6.10
   0   7   6   10.70    6.50
   0  -7  -6   22.80    6.60
   0  -7  -6    5.40    6.30
   0  -7  -6   -5.90    6.40
   0  -7  -6    9.10    6.10
   0  -7   6   23.30    5.30
   0  -7  -6    8.80    5.90
   0   7   7  303.07   25.10
   0   7   7  302.87   24.40
   0   7   7  266.27   25.00
   0   7  -7  291.07   23.30
   0   7   7  277.87   29.10
   0   7  -7  327.77   23.60
   0   7   7  260.77   24.20
   0  -7  -7  287.47   24.30
   0  -7   7  298.87   23.10
   0  -7  -7  319.97   24.40
   0  -7  -7  322.87   24.10
   0  -7   7  315.47   23.00
   0  -7  -7  299.37   24.60
   0   7   8  194.68   18.20
   0   7  -8  185.88   16.10
   0   7  -8  204.48   15.90
   0   7  -8  149.59   15.70
   0   7  -8  202.38   17.50
   0   7   8  209.38   17.60
   0   7   8  185.88   18.30
   0   7   8  163.68   17.10
   0  -7  -8  187.08   17.40
   0  -7  -8  198.58   17.70
   0  -7  -8  201.18   17.10
   0  -7   8  172.48   15.60
   0  -7  -8  149.99   16.50
   0  -7   8  185.28   15.40
   0  -7  -8  188.78   17.60
   0   7   9  662.63   53.69
   0   7  -9  800.32   52.59
   0   7  -9  667.63   52.89
   0   7   9  800.62   53.99
   0   7   9  753.32   53.99
   0   7   9  734.03   53.49
   0  -7  -9  769.02   53.59
   0  -7  -9  746.23   53.59
   0  -7  -9  731.43   53.29
   0  -7   9  679.73   52.39
   0  -7   9  724.53   52.39
   0  -7  -9  737.63   53.59
   0   7  10  217.08   19.80
   0   7  10  177.58   19.50
   0   7 -10  189.68   17.20
   0   7  10  199.78   18.60
   0   7 -10  229.38   18.80
   0   7  10  224.58   19.90
   0   7 -10  227.38   17.10
   0   7  10  244.78   19.30
   0  -7  10  189.48   17.00
   0  -7 -10  224.08   19.50
   0  -7 -10  223.78   19.20
   0  -7 -10  212.98   19.10
   0  -7 -10  216.08   20.50
   0  -7  10  204.68   16.70
   0  -7 -10  184.18   18.20
   0   7 -11   57.39    8.30
   0   7 -11   63.89    8.60
   0   7  11   53.69    8.20
   0   7  11   58.79    9.50
   0   7  11   56.99    9.20
   0   7  11   45.30    9.10
   0   7 -11   49.99    6.90
   0   7 -11   49.20    8.50
   0  -7 -11   54.39    9.00
   0  -7 -11   55.29    8.50
   0  -7 -11   50.69    7.80
   0  -7 -11   49.60    7.90
   0  -7 -11   55.99    8.60
   0  -7  11   55.39    7.90
   0  -7  11   45.20    6.50
   0   7 -12  305.47   24.00
   0   7  12  317.27   25.20
   0   7  12  261.67   24.40
   0   7  12  344.47   26.20
   0   7  12  279.27   25.30
   0   7 -12  325.67   22.90
   0   7  12  317.37   28.40
   0   7 -12  263.77   23.10
   0  -7 -12  258.37   24.20
   0  -7 -12  325.77   25.80
   0  -7 -12  315.87   24.80
   0  -7  12  292.57   22.80
   0  -7 -12  333.47   27.40
   0  -7  12  297.57   22.60
   0   7 -13  613.74   42.20
   0   7 -13  519.15   41.50
   0   7  13  599.54   43.60
   0   7  13  563.24   47.30
   0   7  13  517.15   42.70
   0   7  13  593.44   43.20
   0  -7  13  544.55   41.10
   0  -7 -13  611.34   42.90
   0  -7 -13  619.34   43.30
   0  -7 -13  494.85   42.40
   0  -7 -13  624.24   43.80
   0  -7  13  577.24   41.10
   0   7  14   21.60    8.10
   0   7  14   21.50    8.60
   0   7 -14   32.30    6.30
   0   7  14   12.10    7.90
   0   7 -14   32.10    5.40
   0  -7  14   33.50    4.90
   0  -7  14   22.90    4.00
   0  -7 -14   29.40    8.30
   0  -7 -14   15.00    6.60
   0   7  15  136.89   15.30
   0   7  15  101.59   15.40
   0   7 -15  154.18   13.50
   0   7  15  110.29   16.60
   0   7 -15  132.59   12.10
   0  -7 -15  112.09   14.00
   0  -7 -15  108.29   15.00
   0  -7 -15  156.38   19.40
   0  -7 -15  100.99   15.50
   0  -7 -15  137.79   15.50
   0   7 -16   24.40    6.50
   0   7  16   -8.90    8.80
   0   7  16   15.50    7.90
   0   7  16   -5.00    8.40
   0  -7 -16    7.40    7.20
   0  -7 -16   10.60    6.60
   0  -7 -16   18.10    8.60
   0  -7 -16   22.90    8.50
   0  -7 -16    4.00    7.50
   0   7 -17   80.79    9.40
   0   7  17   97.29   13.00
   0   7  17   67.99   11.10
   0   7  17   66.09   11.90
   0   7 -17  100.29   11.10
   0  -7 -17   87.19   11.50
   0  -7 -17   64.69   10.40
   0  -7 -17   69.29    9.60
   0  -7 -17   73.39   10.70
   0  -7 -17   97.59   15.60
   0   7 -18   -7.40    5.60
   0  -7 -18   -9.20    7.00
   0  -7 -18  -12.00    8.40
   0  -7 -18   -5.10    8.50
   0  -7 -18   -3.90    6.70
   0   7  19    4.90    9.80
   0   7  19   -9.80    8.90
   0  -7 -19   10.80    9.40
   0  -7 -19    8.70    7.40
   0  -7 -19    6.10   13.50
   0  -7 -19   -4.30    7.50
   0  -7 -19    3.30    7.90
   0   7  20  100.69   13.70
   0   7 -20  105.29   11.60
   0   7  20  119.69   16.50
   0   7  20   96.39   12.80
   0  -7 -20  126.49   18.40
   0  -7 -20  105.19   14.30
   0  -7 -20   93.59   12.10
   0  -7 -20   80.49   12.10
   0   7  21  108.59   17.10
   0   7  21  134.29   18.20
   0   7  21  162.58   17.50
   0  -7 -21  157.18   20.40
   0  -7 -21  123.79   17.10
   0  -7 -21  133.09   16.40
   0  -7 -21  138.69   16.90
   0   7  22    9.10    9.40
   0   7  22  -17.80    8.90
   0   7  22  -14.80   10.70
   0  -7 -22   -9.30    8.10
   0  -7 -22    2.90   10.60
   0  -7 -22   -5.10    7.90
   0  -7 -22   -6.10    8.50
   0   7  23   13.50    9.50
   0   7  23   -2.90    9.60
   0   7  23   -9.80   13.60
   0  -7 -23   11.50   11.40
   0  -7 -23   -2.70    8.40
   0  -7 -23    1.60   10.90
   0  -7 -23   -6.20    8.60
   0   7  24  173.68   18.30
   0   7  24  153.28   18.30
   0  -7 -24  158.08   18.20
   0  -7 -24  139.19   23.90
   0  -7 -24  135.09   17.50
   0   7 -25    5.00    8.40
   0   7  25   12.70    8.60
   0   7  25   -8.30    9.40
   0   7 -25   -0.40    8.80
   0  -7 -25   -7.00    9.20
   0  -7 -25   -0.10    8.90
   0  -7 -25   -5.00    8.30
   0  -7 -25    0.80   11.20
   0   8   0  274.07   23.00
   0   8   0  324.67   24.10
   0   8   0  234.38   22.50
   0   8   0  279.37   24.20
   0  -8   0  258.77   22.50
   0  -8   0  309.87   22.20
   0  -8   0  273.67   22.40
   0  -8   0  275.37   22.50
   0   8  -1   12.00    5.80
   0   8  -1    3.70    7.70
   0   8   1   22.30    5.90
   0   8  -1    9.30   11.20
   0   8   1   23.00    6.80
   0   8   1   20.40    7.50
   0   8  -1    7.40    7.50
   0   8   1   25.20   12.20
   0  -8  -1   33.00    6.30
   0  -8  -1   18.40    5.40
   0  -8   1   15.70    6.00
   0  -8   1    6.20    5.60
   0  -8  -1   27.20    5.50
   0  -8  -1   14.90    6.00
   0  -8   1    8.70    5.80
   0  -8  -1    9.40    5.60
   0  -8   1   19.60    5.40
   0   8  -2   32.70    9.00
   0   8   2   50.19    7.60
   0   8   2   53.99   14.00
   0   8   2   46.20    7.10
   0   8  -2   36.80    7.00
   0   8  -2   33.90    7.60
   0   8   2   46.50    8.50
   0   8  -2   35.40    8.80
   0  -8  -2   44.00    7.20
   0  -8   2   30.50    6.90
   0  -8  -2   38.90    6.70
   0  -8   2   36.40    6.80
   0  -8  -2   55.79    6.90
   0  -8  -2   41.60    7.10
   0  -8   2   34.80    6.80
   0  -8   2   51.49    6.80
   0  -8  -2   26.70    6.90
   0   8  -3   58.79    8.60
   0   8   3   67.59    9.20
   0   8   3   75.59   10.90
   0   8   3   63.99    9.60
   0   8  -3   63.29    8.50
   0   8   3   55.29   10.00
   0   8  -3   54.09    9.80
   0   8  -3   75.39    9.60
   0  -8  -3   59.19    8.30
   0  -8   3   69.09    8.00
   0  -8  -3   82.19   10.50
   0  -8   3   62.39    8.20
   0  -8  -3   58.19    8.70
   0  -8  -3   66.29    8.40
   0  -8   3   83.89    9.70
   0  -8   3   60.09    7.70
   0  -8  -3   57.59    7.90
   0   8  -4    7.50    5.70
   0   8   4   11.10    7.50
   0   8  -4   -4.30    7.80
   0   8  -4    3.80    6.10
   0   8   4   -4.60    5.90
   0   8   4   13.90    7.70
   0   8  -4    7.90    6.80
   0   8   4   15.60    6.10
   0   8   4    9.70    6.40
   0  -8   4    4.90    5.30
   0  -8   4    5.10    5.70
   0  -8  -4    2.80    5.90
   0  -8  -4   10.90    6.30
   0  -8  -4   15.40    5.60
   0  -8  -4   14.90    5.90
   0  -8  -4    7.70    6.10
   0  -8   4   11.20    5.40
   0   8  -5  108.99   13.30
   0   8   5  129.19   14.90
   0   8  -5  123.69   13.50
   0   8   5  135.09   15.70
   0   8   5  115.99   14.20
   0   8  -5  107.49   15.10
   0   8   5  120.09   13.60
   0   8  -5  106.19   12.90
   0  -8   5  105.09   12.40
   0  -8  -5  127.29   13.90
   0  -8   5  106.69   12.70
   0  -8  -5  138.09   13.30
   0  -8  -5   95.69   13.00
   0  -8  -5  127.79   14.00
   0  -8   5  132.49   11.90
   0  -8  -5  124.09   14.10
   0   8   6    5.40    7.50
   0   8  -6    8.50    5.60
   0   8   6    8.10    7.50
   0   8   6   10.90    6.20
   0   8   6   19.60    6.40
   0   8   6   12.90    6.10
   0   8  -6    3.00    5.40
   0   8  -6    8.70    6.30
   0   8  -6   -5.50    7.50
   0  -8  -6   14.30    6.20
   0  -8   6   11.90    4.60
   0  -8   6   14.20    4.60
   0  -8  -6   13.80    9.30
   0  -8  -6    2.20    6.40
   0  -8  -6   17.90    6.80
   0  -8  -6    3.30    6.20
   0  -8   6    4.20    5.10
   0  -8   6    4.40    5.40
   0   8  -7   -1.00    6.00
   0   8   7  -13.00    7.50
   0   8   7   -6.40    7.50
   0   8  -7    1.20    5.50
   0   8  -7    2.90    5.40
   0   8   7   -3.30    6.20
   0   8   7    2.90    6.30
   0   8   7   12.20    6.40
   0   8  -7  -16.10    7.30
   0  -8  -7   -3.30    5.90
   0  -8  -7  -10.00    6.40
   0  -8   7   -5.00    5.40
   0  -8  -7   -8.60    6.20
   0  -8  -7    0.20    5.90
   0  -8   7    0.10    4.30
   0  -8  -7    5.50    6.70
   0  -8   7   -1.20    5.70
   0   8  -8   98.29   12.40
   0   8  -8   85.89   12.00
   0   8  -8  117.19   12.30
   0   8   8  105.39   15.80
   0   8   8  106.99   13.20
   0   8   8   86.39   13.30
   0   8  -8  113.49   14.80
   0   8   8  105.29   13.80
   0   8   8  110.29   15.60
   0  -8  -8  125.09   14.50
   0  -8   8  104.59   11.50
   0  -8  -8  119.99   13.40
   0  -8  -8  112.69   14.10
   0  -8   8  101.79   11.90
   0  -8  -8   91.49   13.00
   0  -8  -8  109.29   14.30
   0   8   9  286.97   24.90
   0   8  -9  324.17   24.20
   0   8   9  321.57   25.00
   0   8  -9  253.77   22.10
   0   8   9  284.77   29.30
   0   8  -9  303.37   22.30
   0   8   9  247.98   23.50
   0   8  -9  246.38   22.40
   0  -8   9  283.87   21.80
   0  -8   9  274.97   22.10
   0  -8  -9  285.77   23.30
   0  -8  -9  273.67   24.00
   0  -8  -9  295.37   25.50
   0  -8  -9  234.88   23.00
   0   8 -10   76.89   11.20
   0   8  10  102.49   13.40
   0   8 -10  108.79   11.40
   0   8  10  128.89   14.50
   0   8  10  119.39   16.00
   0   8 -10   75.59   11.70
   0   8 -10   88.99   11.40
   0   8  10   84.79   12.20
   0   8  10   78.49   13.60
   0  -8 -10  117.99   13.40
   0  -8 -10  100.69   14.10
   0  -8  10   86.09   11.40
   0  -8 -10  100.09   14.20
   0  -8  10   92.99   10.70
   0  -8 -10  105.19   14.00
   0  -8 -10   86.69   12.70
   0   8  11   38.30    9.70
   0   8  11   35.10    9.60
   0   8 -11   26.20    6.40
   0   8 -11   34.30    6.30
   0   8 -11   21.30    8.30
   0   8  11   47.90   10.90
   0   8 -11   25.50    6.30
   0   8  11   43.00    8.30
   0  -8 -11   50.49    8.90
   0  -8 -11   38.30    7.70
   0  -8 -11   35.40    8.50
   0  -8 -11   42.10    7.90
   0  -8  11   30.90    6.30
   0  -8  11   30.40    5.70
   0   8 -12   48.40    7.30
   0   8  12   43.90   10.10
   0   8 -12   67.59    9.10
   0   8  12   37.20   10.40
   0   8  12   74.29   10.20
   0   8 -12   57.09    9.50
   0   8  12   54.09    9.30
   0   8  12   61.39    9.10
   0  -8  12   51.79    7.00
   0  -8 -12   55.69    9.50
   0  -8  12   52.79    6.50
   0  -8 -12   59.49    9.50
   0  -8 -12   44.50    8.80
   0  -8 -12   53.89    8.40
   0  -8 -12   50.29    9.10
   0   8  13   45.70   10.70
   0   8  13   58.49    9.90
   0   8 -13   61.99    7.90
   0   8  13   32.20   10.60
   0   8 -13   83.89    9.90
   0   8  13   68.89   10.50
   0  -8 -13   64.19   10.20
   0  -8  13   77.09    8.70
   0  -8  13   63.39    9.20
   0  -8 -13   49.00    9.00
   0  -8 -13   58.29    9.20
   0  -8 -13   46.10    9.70
   0   8 -14   49.10    9.20
   0   8 -14   52.79    7.30
   0   8 -14   56.29    6.80
   0   8  14   69.89   10.00
   0   8  14   47.90   10.60
   0   8  14   39.00   10.30
   0  -8  14   52.99    6.30
   0  -8 -14   44.30    9.20
   0  -8  14   44.90    6.70
   0  -8 -14   56.79   10.40
   0  -8 -14   45.70    9.60
   0  -8 -14   38.80    8.40
   0  -8 -14   46.70    8.60
   0   8 -15  144.09   13.30
   0   8  15  146.59   18.00
   0   8 -15  175.58   16.20
   0   8  15  164.88   17.60
   0   8 -15  138.49   14.40
   0   8  15  157.38   19.10
   0  -8 -15  153.98   18.20
   0  -8 -15  138.49   17.00
   0  -8  15  153.68   13.30
   0  -8 -15  147.29   16.60
   0  -8 -15  134.99   16.60
   0  -8  15  139.59   12.90
   0   8 -16   69.69   10.10
   0   8  16   51.39   11.30
   0   8 -16   71.09    9.40
   0   8  16   49.99   11.10
   0   8  16   66.49   10.40
   0  -8 -16   65.19   10.90
   0  -8 -16   54.19    9.50
   0  -8 -16   46.80    9.60
   0  -8 -16   61.49   11.30
   0   8 -17    3.00    7.10
   0   8  17   -3.70    9.70
   0   8 -17    8.10    5.60
   0   8  17   -3.80    9.20
   0   8  17   16.00    9.00
   0  -8 -17   10.20    7.90
   0  -8 -17    7.10    7.70
   0  -8 -17    9.40    9.10
   0   8  18  -11.80    9.70
   0   8  18   -9.80    9.20
   0   8 -18  -12.30    5.30
   0   8 -18  -13.10    6.70
   0  -8 -18   -7.90    7.50
   0  -8 -18    6.70    9.60
   0  -8 -18   -4.90    7.20
   0  -8 -18   -0.50    9.30
   0   8 -19    9.90    5.80
   0   8  19    4.00   10.30
   0   8  19   14.00    9.60
   0   8 -19   14.80    7.00
   0  -8 -19   14.30    8.50
   0  -8 -19   11.00    9.80
   0  -8 -19   20.90    8.40
   0  -8 -19   17.90    8.80
   0   8  20  139.89   19.60
   0   8 -20  113.09   12.90
   0   8 -20  135.09   14.10
   0   8  20  101.29   15.00
   0  -8 -20  127.09   19.30
   0  -8 -20  111.09   16.50
   0  -8 -20  132.29   17.00
   0  -8 -20  156.08   17.90
   0   8  21   58.29   13.00
   0   8 -21   54.59    7.70
   0   8  21   53.59   12.00
   0   8 -21   64.59    8.60
   0  -8 -21   57.09   12.40
   0  -8 -21   49.90   10.40
   0  -8 -21   47.90   11.70
   0  -8 -21   35.60   14.10
   0   8 -22   22.20    7.00
   0   8  22    8.20   10.20
   0   8  22    4.40   11.70
   0  -8 -22   11.70    9.30
   0  -8 -22    5.60    8.80
   0  -8 -22   20.70   10.00
   0  -8 -22   24.00   11.30
   0   8  23  -14.30   11.50
   0   8  23  -11.30   10.80
   0   8 -23    0.80    6.40
   0  -8 -23    6.20   11.30
   0  -8 -23   -6.70    9.80
   0  -8 -23   -9.50    8.70
   0  -8 -23   -2.10    9.00
   0   9   0   -6.40    6.20
   0   9   0  -11.50    6.30
   0  -9   0   -5.00    6.10
   0  -9   0   -2.30    6.10
   0  -9   0  -13.10    5.20
   0   9   1  -18.10    8.60
   0   9  -1   -6.40    7.30
   0   9   1    1.80    6.50
   0   9   1   -7.30    7.40
   0   9  -1   -1.50    6.50
   0   9   1    2.50    6.70
   0   9  -1  -17.90    8.40
   0  -9  -1    0.00    6.60
   0  -9   1  -10.90    5.70
   0  -9  -1   -0.10    6.60
   0  -9  -1    5.80    5.40
   0  -9   1   -3.00    6.10
   0  -9   1   -1.40    5.40
   0  -9   1  -10.40    6.10
   0  -9  -1   -1.80    6.20
   0  -9  -1   -1.00    5.60
   0   9  -2  604.74   52.79
   0   9   2  752.92   52.19
   0   9  -2  750.42   51.99
   0   9   2  687.63   51.69
   0   9   2  616.54   51.49
   0   9   2  775.22   52.89
   0  -9   2  721.03   50.79
   0  -9  -2  679.43   51.59
   0  -9  -2  703.93   51.39
   0  -9  -2  707.13   51.29
   0  -9  -2  715.73   50.99
   0  -9  -2  709.13   52.19
   0  -9   2  707.33   50.89
   0  -9   2  693.13   50.99
   0  -9   2  656.13   51.19
   0   9  -3   15.50    6.90
   0   9   3    5.50    7.30
   0   9  -3    5.70    6.60
   0   9   3    0.50    8.50
   0   9  -3    6.20    7.60
   0   9  -3    8.60    8.90
   0   9   3    6.10    6.90
   0   9   3   17.60    8.10
   0   9   3   -2.60    9.00
   0  -9  -3    3.20    6.50
   0  -9   3    2.60    5.90
   0  -9  -3   14.40    7.10
   0  -9  -3   19.20    6.40
   0  -9   3    8.40    6.50
   0  -9   3   16.60    6.30
   0  -9  -3   16.50    6.30
   0  -9   3   19.30    5.90
   0  -9  -3   10.30    7.30
   0   9  -4   28.10    7.10
   0   9  -4   24.10    7.80
   0   9   4    9.90    9.00
   0   9  -4   25.30    9.30
   0   9   4   29.30    8.00
   0   9   4   31.40    7.70
   0   9   4   27.90    6.70
   0  -9  -4   24.30    6.80
   0  -9   4   34.40    6.40
   0  -9   4   24.30    6.50
   0  -9  -4   12.90    7.20
   0  -9   4   27.90    7.00
   0  -9  -4   27.00    8.10
   0  -9  -4   26.10    7.10
   0  -9   4   36.20    6.10
   0  -9  -4   22.20   12.20
   0   9  -5   -1.50    6.20
   0   9   5    6.00    7.30
   0   9  -5   -5.10    6.70
   0   9  -5   -4.70    5.90
   0   9   5   -0.30    6.60
   0   9  -5  -13.70    8.10
   0   9   5  -22.40    8.30
   0   9   5   -7.60    6.10
   0  -9  -5   -9.60    6.20
   0  -9   5   -2.80    5.60
   0  -9   5    3.60    4.90
   0  -9   5   -5.90    5.10
   0  -9   5   -2.00    6.00
   0  -9  -5   -8.20    5.70
   0  -9  -5   -2.20    7.10
   0  -9  -5   -6.50    8.30
   0  -9  -5   -1.60    6.80
   0   9  -6   -6.40    8.30
   0   9   6  -18.00    8.70
   0   9   6   -1.80    6.30
   0   9  -6    6.60    6.10
   0   9  -6   -0.60    6.70
   0   9  -6    6.10    6.10
   0   9   6  -12.80    7.80
   0   9   6   11.30    7.80
   0   9   6   -0.80    6.60
   0  -9  -6   -2.50    6.10
   0  -9  -6   -7.80    6.60
   0  -9   6   -4.00    5.40
   0  -9  -6   -7.90    6.80
   0  -9  -6   -0.30    7.10
   0  -9   6    0.80    4.80
   0  -9  -6   -6.00    7.00
   0  -9   6    3.50    6.20
   0  -9   6    4.10    5.20
   0   9   7   -5.30    6.40
   0   9  -7  -17.90    6.30
   0   9  -7   -5.10    6.00
   0   9   7    1.90    7.20
   0   9   7   -1.10    7.70
   0   9  -7   -8.80    5.90
   0   9   7  -16.40    8.80
   0  -9   7  -11.30    4.50
   0  -9  -7  -10.90    6.00
   0  -9  -7   -6.00    7.20
   0  -9  -7   -7.70    6.90
   0  -9   7  -13.20    5.20
   0  -9  -7    0.00    7.30
   0  -9   7   -4.20    6.00
   0   9  -8    1.90    6.40
   0   9  -8  -15.40    9.20
   0   9   8   10.00    9.20
   0   9   8   20.30    7.30
   0   9   8    9.50    9.80
   0   9  -8    0.90    6.60
   0   9   8   25.90    8.60
   0   9  -8   -5.00    6.80
   0  -9   8    0.30    5.70
   0  -9  -8   11.10    7.20
   0  -9  -8    7.40    6.50
   0  -9  -8   -4.80    7.30
   0  -9  -8   19.70    8.00
   0  -9   8   -2.60    6.40
   0  -9  -8   23.10    8.20
   0   9  -9  128.09   15.90
   0   9   9  134.79   16.80
   0   9   9  159.58   19.50
   0   9  -9  146.59   15.30
   0   9  -9  155.68   18.50
   0   9   9  183.58   19.30
   0   9   9  160.28   17.40
   0  -9  -9  153.68   16.40
   0  -9   9  127.99   14.20
   0  -9  -9  140.69   17.10
   0  -9   9  118.59   14.80
   0  -9  -9  190.28   17.70
   0  -9  -9  173.28   17.30
   0  -9  -9  169.48   17.60
   0   9 -10  346.57   25.40
   0   9  10  332.27   28.50
   0   9 -10  269.07   25.70
   0   9  10  328.07   28.50
   0   9  10  372.06   28.00
   0  -9 -10  370.06   27.50
   0  -9 -10  301.57   27.00
   0  -9 -10  307.97   26.40
   0  -9  10  289.67   25.10
   0  -9 -10  323.47   27.00
   0  -9  10  295.27   25.00
   0   9 -11   17.70    9.10
   0   9  11   16.40    9.90
   0   9  11   28.90    9.10
   0   9  11   12.40    9.80
   0   9 -11   22.30    7.00
   0   9 -11   21.50    6.60
   0  -9  11   16.20    6.20
   0  -9 -11   17.50    7.30
   0  -9  11   22.60    5.70
   0  -9 -11   32.50    8.40
   0  -9 -11   16.60    8.20
   0   9 -12   39.40    7.00
   0   9 -12   45.30    8.00
   0   9  12   27.20   10.30
   0   9 -12   61.39   10.60
   0   9  12   40.30   10.70
   0  -9 -12   46.10    9.50
   0  -9 -12   30.80    8.50
   0  -9 -12   45.00    9.80
   0  -9 -12   27.80    8.70
   0  -9  12   43.50    6.40
   0  -9  12   46.70    7.20
   0   9 -13   12.40    5.80
   0   9 -13    9.70    6.40
   0   9  13    2.20    9.80
   0   9  13   12.80   10.20
   0   9 -13    4.60    8.40
   0  -9  13   11.70    5.00
   0  -9 -13    2.60    7.20
   0  -9  13    7.70    5.80
   0  -9 -13    2.60    7.80
   0  -9 -13   14.80    8.30
   0  -9 -13   17.60    8.60
   0   9 -14   70.69   10.70
   0   9 -14   51.09    8.60
   0   9  14   58.39   12.00
   0   9 -14   71.19    7.90
   0   9  14   66.89   12.70
   0   9 -14   48.90    7.30
   0  -9 -14   56.39   10.30
   0  -9 -14   47.90    9.40
   0  -9 -14   69.89   10.70
   0  -9 -14   81.09   11.70
   0  -9  14   60.69    7.20
   0  -9  14   53.99    7.70
   0   9 -15   -4.00    5.40
   0   9 -15   -6.90    6.20
   0   9 -15   -9.60    7.50
   0   9 -15   -0.90    6.60
   0   9  15  -15.90   10.00
   0   9  15  -18.60    9.90
   0  -9  15   -9.70    5.50
   0  -9 -15  -10.00    7.10
   0  -9  15   -3.90    4.70
   0  -9 -15   -8.60    8.00
   0  -9 -15   -6.80    8.10
   0   9 -16   20.70    6.70
   0   9 -16   13.40    5.50
   0   9 -16   23.00    8.60
   0   9  16   22.00   11.20
   0   9 -16   15.00    5.30
   0   9  16   21.00   10.80
   0  -9  16   13.60    4.90
   0  -9 -16   31.00    9.10
   0  -9 -16   16.70    8.10
   0  -9  16   21.20    6.00
   0  -9 -16   31.00    9.50
   0   9  17  225.48   23.50
   0   9 -17  172.68   16.60
   0   9  17  207.18   22.90
   0   9 -17  187.78   18.00
   0  -9 -17  216.58   21.90
   0  -9 -17  212.08   21.60
   0   9  18   69.79   12.50
   0   9  18   53.49   13.10
   0   9 -18   52.39    7.00
   0  -9 -18   45.10   10.50
   0  -9 -18   71.39   11.90
   0  -9 -18   62.09   11.20
   0   9 -19   -6.20    7.60
   0   9  19  -19.20   11.20
   0   9 -19  -10.10    6.10
   0   9  19  -17.40   10.00
   0  -9 -19  -13.70    8.40
   0  -9 -19  -15.40    7.90
   0  -9 -19   -3.70    9.10
   0   9 -20  -10.80    6.10
   0   9 -20  -10.60    8.10
   0   9  20  -10.40   10.70
   0   9  20  -12.80   11.90
   0  -9 -20   -7.70    9.50
   0  -9 -20   -8.80    8.60
   0  -9 -20   -5.10    9.00
   0  10   0    2.20    8.80
   0  10   0    0.00   10.10
   0  10   0    0.70    7.70
   0 -10   0   -1.60    6.00
   0 -10   0   -3.80    6.60
   0  10   1  187.38   20.00
   0  10  -1  192.78   20.90
   0  10   1  158.38   18.40
   0  10   1  193.98   21.30
   0  10  -1  153.18   18.10
   0  10  -1  190.18   19.40
   0 -10  -1  180.48   17.90
   0 -10   1  164.18   19.20
   0 -10   1  171.28   17.00
   0 -10   1  178.98   17.10
   0 -10  -1  168.18   16.90
   0 -10  -1  153.08   17.20
   0  10   2  147.19   20.60
   0  10  -2  182.18   18.60
   0  10  -2  151.88   17.40
   0  10   2  170.68   19.30
   0  10  -2  187.18   20.80
   0  10   2  158.78   18.10
   0 -10   2  169.18   16.30
   0 -10  -2  160.48   16.60
   0 -10   2  177.58   16.90
   0 -10   2  160.68   16.70
   0 -10  -2  173.88   17.80
   0 -10  -2  160.48   20.30
   0  10  -3  -10.50    9.70
   0  10   3   12.60    7.70
   0  10  -3    5.20    8.40
   0  10   3  -14.60    8.60
   0  10  -3   -7.50    8.10
   0  10  -3    3.10    7.50
   0  10   3    3.70    6.30
   0  10   3   -6.30   10.10
   0 -10   3    0.60    5.80
   0 -10  -3   -0.30    6.40
   0 -10  -3   -3.80    6.50
   0 -10  -3    4.20    7.70
   0 -10  -3   -8.40    6.90
   0 -10   3   -0.30    6.50
   0 -10   3    0.10    6.40
   0  10   4   70.79   13.00
   0  10   4   60.99   12.60
   0  10   4   77.49   12.10
   0  10  -4   72.29   10.40
   0  10   4   62.29    9.50
   0  10  -4   77.49   12.70
   0  10  -4   75.99   10.80
   0 -10  -4   68.09   10.80
   0 -10  -4   68.39   10.20
   0 -10   4   76.49    9.20
   0 -10  -4   68.79    9.50
   0 -10   4   72.69    9.30
   0 -10  -4   72.29    9.80
   0 -10   4   72.59   10.90
   0  10   5   70.09   11.70
   0  10   5   90.79   12.90
   0  10   5   77.39   11.00
   0  10  -5   76.89   10.60
   0  10  -5   78.89   12.50
   0  10   5   77.09   13.30
   0  10  -5   86.59   11.30
   0 -10  -5   62.89   10.00
   0 -10  -5   61.49   10.10
   0 -10   5   71.29    9.20
   0 -10   5   87.29   11.00
   0 -10   5   83.89   11.20
   0 -10  -5   66.89    9.70
   0  10  -6  133.99   14.80
   0  10   6   96.79   13.60
   0  10   6   95.19   13.90
   0  10  -6  129.39   17.80
   0  10   6   96.49   14.30
   0  10   6   89.59   13.80
   0  10  -6  118.09   15.90
   0 -10   6   99.79   12.90
   0 -10  -6   82.19   11.50
   0 -10  -6  102.79   14.70
   0 -10   6   99.19   11.80
   0 -10  -6  100.89   14.00
   0 -10   6  107.89   12.00
   0  10   7   20.00    9.50
   0  10  -7    4.10    7.60
   0  10  -7  -11.30   10.40
   0  10   7   -5.50   10.20
   0  10  -7    2.30    8.10
   0  10   7    6.30   10.30
   0 -10  -7    6.60    7.80
   0 -10   7    3.30    6.50
   0 -10  -7    4.60    7.80
   0 -10  -7    5.30    7.00
   0  10  -8   39.60    8.70
   0  10  -8   48.00    9.70
   0  10   8   53.89   12.50
   0  10   8   49.50   12.10
   0  10  -8   43.60   11.60
   0 -10  -8   43.70    9.40
   0 -10  -8   45.10    8.80
   0 -10  -8   31.70    9.10
   0 -10   8   40.00    7.50
   0  10  -9    1.00   10.10
   0  10   9  -12.50   10.30
   0  10  -9   -0.10    7.90
   0  10   9  -10.90   10.30
   0  10  -9    4.30    7.00
   0 -10  -9   -4.30    7.20
   0 -10  -9    0.30    9.40
   0 -10  -9   -2.70    7.60
   0 -10   9    9.00    5.90
   0  10  10  107.49   14.30
   0  10  10  108.59   15.30
   0  10 -10  129.29   18.40
   0  10 -10  104.89   13.90
   0  10 -10  135.79   15.50
   0 -10 -10   86.99   12.20
   0 -10 -10  109.39   15.70
   0 -10 -10  113.89   15.90
   0 -10  10  105.49   12.90
   0  10  11  -16.60   10.80
   0  10  11  -24.40    9.60
   0  10 -11  -13.40    8.90
   0  10 -11  -14.80    6.60
   0  10 -11  -11.90    7.50
   0  10 -11   -2.00    5.60
   0 -10  11   -6.10    5.60
   0 -10 -11   -7.80    7.70
   0 -10 -11   -8.50    7.20
   0 -10 -11   -9.40    7.80
   0  10 -12   -7.00    8.70
   0  10 -12   -7.20    6.10
   0  10  12  -16.00   10.20
   0  10 -12    4.70    5.90
   0  10  12  -19.60   10.80
   0  10 -12   -8.40    7.40
   0 -10  12   -6.10    5.70
   0 -10 -12   -2.40    8.00
   0 -10 -12   -6.10    7.80
   0 -10 -12   -8.40    7.40
   0  10 -13   52.19    8.80
   0  10 -13   39.20    7.00
   0  10 -13   38.90    9.90
   0  10  13   23.10   11.60
   0  10 -13   37.80    7.40
   0  10  13   27.50   15.90
   0 -10 -13    6.60   12.40
   0 -10  13   33.30    6.70
   0 -10 -13   31.60    9.30
   0 -10 -13   29.60    9.30
   0  10 -14    3.60    7.40
   0  10  14   -4.60   11.80
   0  10 -14    4.40    5.80
   0  10 -14   -4.10    6.00
   0  10 -14   -0.70    9.00
   0 -10 -14   -3.10    8.00
   0 -10  14    9.10    5.20
   0 -10 -14    7.90    8.60
   0 -10 -14    1.80   11.80
   0  10 -15   41.00    7.40
   0  10  15   42.90   13.60
   0  10 -15   32.40    7.50
   0  10 -15   50.99   10.80
   0  10 -15   60.39   10.10
   0  10  15   49.40   13.00
   0 -10 -15   39.90   10.00
   0 -10 -15   47.50   10.20
   0 -10 -15   50.59   10.50
   0  10  16   60.79   14.20
   0  10 -16   71.09   11.20
   0  10  16   68.59   14.60
   0  10 -16   44.70    7.70
   0  10 -16   74.39   10.40
   0 -10 -16   61.99   11.50
   0 -10 -16   55.59   11.50
   0 -10 -16   55.09   10.60
   0  11   0    4.50   10.20
   0 -11   0    2.10    8.00
   0 -11   0    6.10    7.00
   0 -11   0   -4.80    7.40
   0  11  -1  122.39   17.20
   0  11   1  103.89   14.50
   0 -11   1  110.19   14.20
   0 -11   1  120.59   14.60
   0 -11   1   90.19   13.50
   0 -11  -1   92.99   14.10
   0 -11  -1   92.79   12.10
   0  11   2    0.60   10.20
   0  11   2   -9.40   12.50
   0  11  -2   23.40   12.70
   0  11  -2    4.00    9.30
   0 -11   2   12.40    6.60
   0 -11  -2   -3.00    7.20
   0 -11   2   11.40   10.60
   0 -11  -2    2.00    6.90
   0 -11   2   19.90    7.70
   0  11  -3   -7.60    9.60
   0  11  -3   -1.60   11.30
   0  11   3  -11.20    9.90
   0  11   3   -6.20   11.70
   0 -11   3   -9.00    6.50
   0 -11  -3   -6.40    6.70
   0 -11  -3  -13.00    6.90
   0 -11   3   -7.90    7.60
   0  11   4  -16.10   10.30
   0  11  -4  -17.80   10.80
   0  11  -4  -15.20    8.60
   0  11   4  -21.00   10.90
   0 -11   4   -6.00    5.80
   0 -11   4   -9.90    6.60
   0 -11   4  -16.80    6.80
   0 -11  -4  -12.00    7.00
   0 -11  -4  -10.90    6.60
   0 -11  -4   -6.10    6.50
   0  11  -5  -12.90    8.50
   0  11  -5  -12.40   10.80
   0  11   5   -5.70   11.30
   0  11   5   -7.50   10.70
   0 -11  -5   -2.10    7.50
   0 -11  -5   -5.30    7.10
   0 -11  -5   -3.50    6.90
   0 -11   5   -3.60    6.80
   0 -11   5    1.80    5.90
   0 -11   5  -10.40    6.70
   0  11   6   74.69   14.20
   0  11  -6   73.39   13.50
   0  11  -6   61.09   11.10
   0  11   6   73.19   13.20
   0 -11  -6   59.89   10.30
   0 -11  -6   51.39    9.50
   0 -11   6   61.69    9.20
   0 -11  -6   64.89   10.20
   0 -11   6   76.49   10.60
   0  11   7   10.40   11.40
   0  11   7   21.20   12.40
   0  11  -7   12.40    8.60
   0  11  -7   19.30   11.90
   0 -11  -7   17.50    8.20
   0 -11  -7   20.10    7.90
   0 -11  -7   17.20    7.80
   0 -11   7   10.90    6.60
   0  11  -8    4.40   11.70
   0  11   8   -2.00   12.00
   0  11  -8   13.60    6.70
   0  11  -8   -3.40    7.90
   0  11   8    3.30   11.50
   0 -11  -8    7.00    8.10
   0 -11  -8    3.30    8.30
   0 -11   8    4.40    6.50
   0 -11  -8   -1.70    7.90
   0  11  -9    1.80    7.30
   0  11   9  -12.70   11.90
   0  11   9  -10.80   11.70
   0  11  -9   -6.30    7.70
   0  11  -9   -2.10   11.10
   0 -11  -9   -8.80    8.70
   0 -11   9   -4.70    6.10
   0 -11  -9   -3.50    8.30
   0 -11  -9   -1.30    7.50
   0  11 -10  -10.40    7.20
   1   0 -32  114.29   14.00
   1   0 -32  114.79   14.90
   1   0 -31   -8.80    6.70
   1   0 -31   -2.00    6.50
   1   0 -31  -10.80   12.50
   1   0 -30   18.00    6.40
   1   0 -30   19.50    7.20
   1   0 -30   19.40   12.90
   1   0 -29   -1.00   11.90
   1   0 -28   -1.80    6.00
   1   0 -28   -1.40    5.80
   1   0 -28    7.40   11.90
   1   0 -27   -4.70    5.30
   1   0 -27   -5.90   10.90
   1   0 -27    1.20    5.60
   1   0 -26   18.60    5.70
   1   0 -26    9.50   11.10
   1   0 -26   20.00    6.00
   1   0 -25    1.30    4.80
   1   0 -25   -5.00   10.20
   1   0 -24  257.37   20.00
   1   0 -24  251.07   19.90
   1   0 -23   -4.40    9.20
   1   0 -23   -3.00    4.20
   1   0 -22  527.15   38.90
   1   0 -22  550.84   38.90
   1   0 -21    4.00    8.40
   1   0 -20  640.24   48.10
   1   0 -19    8.40    7.40
   1   0 -18  298.17   24.90
   1   0 -17   -6.20    6.60
   1   0 -16 1470.15  104.29
  -1   0  15    6.40    2.40
   1   0 -15    6.60    5.70
  -1   0  14 1830.12  129.39
   1   0 -14 1775.42  129.59
   1   0 -14 1886.31  130.59
   1   0 -14 1919.01  129.49
   1   0 -13   -0.10    4.80
   1   0 -11   11.40    5.50
  -1   0  11   -0.80    1.90
   1   0 -11    3.10    2.30
   1   0 -11    8.40    2.20
   1   0  -9   -0.60    1.80
   1   0  -9   -4.20    1.80
   1   0  -9   -4.90    3.50
  -1   0   9   -2.00    1.60
   1   0  -8   71.99    6.20
  -1   0   8   77.99    6.00
  -1   0   7    1.60    1.40
   1   0  -7    2.00    1.70
   1   0  -5    1.40    1.10
   1   0  -5    1.50    1.10
  -1   0   5    3.60    1.00
  -1   0   3    0.20    0.40
  -1   0   3    0.70    0.40
   1   0  -3    1.20    0.60
  -1   0  -3    1.70    1.30
  -1   0  -3    1.10    0.70
   1   0   3    1.80    1.10
   1   0   3   -0.10    0.60
  -1   0  -5    0.40    2.30
   1   0   5   -0.30    2.40
   1   0   7   -0.70    3.00
  -1   0  -7   10.50    3.40
  -1   0  -9    3.10    3.50
  -1   0 -11    3.00    4.80
  -1   0 -14  311.97   24.50
  -1   0 -15  -10.60    5.40
  -1   0 -16 2490.15  175.08
  -1   0 -17   17.50    7.20
  -1   0 -18   52.89    8.80
  -1   0 -19   -3.80    7.50
  -1   0 -20   33.40    8.50
  -1   0 -21    5.30    8.60
  -1   0 -22  546.65   42.60
  -1   0 -23   15.60   15.20
  -1   0 -24   10.80   10.10
  -1   0 -25  -15.10    9.40
  -1   0 -26   -5.30   10.70
  -1   0 -27    4.10   11.60
  -1   0 -28  612.54   45.00
  -1   0 -29    4.70    5.90
  -1   0 -29   14.30   12.30
  -1   0 -30   23.30   13.10
  -1   0 -31   -1.20   13.00
   1   1 -32    1.10   13.50
   1  -1 -32  -18.60    8.00
   1  -1 -32  -12.10    7.30
   1  -1 -32   -8.70   13.40
   1   1 -31   12.30   13.20
   1  -1 -31    4.40    8.40
   1  -1 -31   14.30   14.90
   1  -1 -31   -6.40    7.60
   1   1 -30   18.30   12.80
   1  -1 -30    9.10    7.20
   1  -1 -30    9.60   12.40
   1  -1 -30   15.00    7.10
   1  -1 -29  268.87   21.70
   1  -1 -29  235.38   21.70
   1   1 -28   15.70   11.20
   1  -1 -28    1.60    7.00
   1  -1 -28    4.50   11.60
   1  -1 -28    0.40    6.40
   1   1 -27   18.60   10.80
   1  -1 -27    8.60   11.80
   1  -1 -27    2.10    6.30
   1  -1 -27   -2.40    6.10
  -1   1  26   86.49   10.30
   1   1 -26  119.49   17.70
   1  -1 -26   76.29    9.60
   1  -1 -26   95.79   12.00
   1  -1 -26   89.89   14.10
   1  -1 -26   81.49   11.40
  -1   1  25   -0.60    4.50
   1   1 -25    3.90   10.20
  -1   1  25    2.70    4.50
   1  -1 -25    1.30    6.00
   1  -1 -25   -0.80    5.20
   1  -1 -25    0.10    4.50
   1  -1 -25    1.30   10.00
   1  -1 -25    2.00    5.10
  -1   1  24   15.20    5.10
  -1   1  24   31.30    5.20
   1   1 -24   28.00   11.90
   1  -1 -24   25.80    5.70
   1  -1 -24   25.80    5.60
   1  -1 -24   23.30    6.20
   1  -1 -24   30.30    5.10
   1  -1 -24   29.70   11.00
   1   1 -23   -5.70    8.50
  -1   1  23    4.00    4.60
  -1   1  23    7.80    4.20
   1  -1 -23   12.60    5.50
   1  -1 -23   -2.50   10.70
   1  -1 -23   12.20    5.10
   1  -1 -23   15.40    4.20
   1  -1 -23    7.80    4.80
  -1   1  22   22.00    5.00
  -1   1  22   26.00    4.70
   1   1 -22   22.70    9.00
   1  -1 -22   19.20    5.50
   1  -1 -22   25.90    4.70
   1  -1 -22   25.40    5.40
   1  -1 -22   18.40    5.40
   1  -1 -22   23.50    9.40
   1   1 -21  237.98   20.80
  -1   1  21  214.48   16.40
  -1   1  21  205.28   16.50
   1  -1 -21  183.48   16.20
   1  -1 -21  193.08   17.00
   1  -1 -21  222.98   16.90
   1  -1 -21  215.38   21.50
   1   1 -20  236.88   20.40
  -1   1  20  184.38   16.10
  -1   1  20  195.18   16.40
   1  -1 -20  233.18   20.90
   1  -1 -20  204.68   16.30
   1  -1 -20  214.48   16.80
   1  -1 -20  207.08   17.00
  -1   1  19  751.52   55.69
  -1   1  19  770.72   55.69
   1   1 -19  780.02   57.59
   1  -1 -19  828.82   57.89
   1  -1 -19  784.92   55.79
   1  -1 -19  783.72   55.89
   1  -1 -19  804.52   55.99
  -1   1  18 1774.92  137.69
  -1   1  18 1892.61  137.69
   1   1 -18 1998.80  139.09
   1  -1 -18 1999.40  137.69
   1  -1 -18 2025.90  137.79
   1  -1 -18 2042.40  137.89
   1  -1 -18 2035.20  139.19
  -1   1  17  378.06   29.40
   1  -1 -17  407.26   29.50
   1  -1 -17  403.76   29.40
   1  -1 -17  430.76   29.60
   1   1 -16   14.40    6.20
  -1   1  16   15.80    3.40
   1  -1 -16   17.50    3.80
   1  -1 -16   16.70    6.60
   1  -1 -16   10.50    3.90
   1  -1 -16    8.30    4.20
  -1   1  15   41.50    5.10
  -1   1  15   44.50    4.90
   1  -1 -15   47.20    5.40
   1  -1 -15   44.30    5.20
   1  -1 -15   51.99    6.90
  -1   1  14   59.99    5.70
  -1   1  14   44.50    6.40
   1   1 -14   76.19   10.20
   1  -1 -14   46.00    7.10
   1  -1 -14   65.19    6.00
   1  -1 -14   54.39    6.70
   1  -1 -14   50.59    5.60
  -1   1  13   51.29    7.10
   1  -1 -13   77.69    7.20
   1  -1 -13   53.99    7.30
   1  -1 -13   74.49    7.00
   1  -1 -13   55.49    7.00
  -1   1  12   57.49    6.90
  -1   1  12   60.39    6.70
   1  -1 -12   79.59    7.00
   1  -1 -12   66.49    7.00
   1  -1 -12   57.49    7.10
  -1   1  11 1213.08   88.99
  -1   1  11 1190.68   88.99
   1  -1 -11 1322.27   89.79
   1  -1 -11 1285.27   89.09
   1  -1 -11 1341.07   89.09
   1  -1 -11 1316.87   89.09
   1  -1 -11 1226.38   89.19
  -1   1   9  333.87   25.30
  -1   1   9  344.17   25.40
  -1   1   9  327.67   25.30
  -1   1   9  361.36   25.50
   1  -1  -9  360.26   26.40
   1  -1  -9  367.16   25.50
   1  -1  -9  356.56   25.40
   1  -1  -9  382.86   25.50
   1  -1  -9  361.86   25.50
  -1   1   8 2051.59  149.88
  -1   1   8 2188.88  149.99
   1  -1  -8 2230.78  149.99
   1  -1  -8 2176.48  149.99
   1  -1  -8 2092.19  149.99
  -1   1   7 2115.79  149.79
  -1   1   7 2203.38  149.88
   1  -1  -7 2121.39  149.88
  -1   1   5 2084.49  145.89
   1  -1  -5 2097.19  145.89
   1   1  -4  214.98   15.00
  -1   1   4  196.98   15.30
  -1   1   4  205.08   15.60
  -1   1   4  209.58   15.30
  -1   1   4  225.88   15.30
   1   1  -4  238.98   15.00
  -1   1   4  211.48   15.30
   1  -1  -4  201.58   15.30
   1  -1  -4  217.68   15.30
   1  -1  -4  216.08   15.30
   1  -1  -4  210.88   15.60
   1  -1  -4  203.18   15.30
   1   1  -3   25.10    2.10
  -1   1   3   19.70    2.70
  -1   1   3   17.20    2.10
  -1   1   3   28.40    2.80
  -1   1   3   20.00    2.20
   1  -1  -3   22.50    3.20
   1  -1  -3   23.40    2.80
   1  -1  -3   18.10    2.40
  -1  -1   3   23.10    2.10
   1  -1  -3   16.90    2.70
   1  -1  -3   27.90    2.80
   1   1   1  392.86   29.40
   1   1   1  393.16   29.30
  -1   1  -1  444.66   29.30
   1   1   1  438.16   29.30
  -1   1  -1  423.36   29.20
  -1   1  -1  433.36   29.30
  -1   1  -1  436.46   29.20
  -1  -1  -1  390.86   29.30
  -1  -1  -1  406.56   29.30
   1   1   3  249.88   18.60
   1   1   3  254.87   18.90
   1   1   3  259.97   18.60
   1   1   3  272.17   18.70
   1   1   3  262.57   18.70
  -1  -1  -3  262.07   18.70
  -1  -1  -3  271.57   18.70
  -1  -1  -3  257.87   18.90
  -1  -1  -3  263.87   18.60
  -1  -1  -3  267.47   18.70
   1   1   5  609.34   42.50
   1   1   5  603.54   42.50
   1   1   5  624.74   42.60
   1   1   5  595.74   42.60
   1   1   5  575.94   42.90
  -1   1  -5  573.54   42.70
  -1  -1  -5  609.24   43.00
  -1  -1  -5  623.44   42.60
  -1  -1  -5  611.24   42.60
  -1  -1  -5  615.84   42.60
  -1  -1  -5  613.34   42.60
   1   1   6 2246.68  159.88
   1   1   6 2359.96  159.98
  -1  -1  -6 2270.77  159.98
   1   1   7  427.66   31.60
   1   1   7  434.26   31.50
   1   1   7  438.56   32.20
  -1   1  -7  453.95   32.00
   1   1   7  459.25   31.70
  -1  -1  -7  435.16   31.60
  -1  -1  -7  465.65   31.70
  -1  -1  -7  466.85   32.30
  -1  -1  -7  445.96   31.70
  -1  -1  -7  439.66   31.70
  -1   1  -8 1604.24  111.79
   1   1   8 1529.15  111.39
   1   1   8 1550.24  111.89
   1   1   8 1492.65  111.29
   1   1   8 1610.04  111.29
   1   1   8 1629.04  111.49
  -1  -1  -8 1598.04  111.89
  -1  -1  -8 1612.04  111.39
  -1  -1  -8 1656.03  111.49
  -1  -1  -8 1625.24  111.49
  -1  -1  -8 1630.54  111.49
   1   1   9  627.54   46.00
   1   1   9  636.34   46.70
  -1   1  -9  653.93   46.60
   1   1   9  617.04   46.00
  -1  -1  -9  644.34   46.00
  -1  -1  -9  679.23   46.00
  -1  -1  -9  662.83   46.00
  -1  -1  -9  677.83   46.80
  -1  -1  -9  670.73   46.00
  -1   1 -10 1803.62  129.79
   1   1  10 1752.82  129.29
   1   1  10 1812.62  129.99
   1   1  10 1809.82  129.29
  -1  -1 -10 1869.11  130.09
  -1  -1 -10 1875.71  129.39
  -1  -1 -10 1918.21  129.39
  -1  -1 -10 1923.01  129.39
  -1  -1 -10 1885.71  129.29
   1   1  11  342.67   27.20
   1   1  11  359.66   26.00
   1   1  11  344.07   26.00
  -1   1 -11  356.06   27.10
  -1  -1 -11  349.27   26.00
  -1  -1 -11  365.36   26.10
  -1  -1 -11  390.66   26.10
  -1  -1 -11  384.46   27.40
   1   1  12  880.11   65.69
  -1   1 -12 1022.90   66.79
  -1  -1 -12  938.11   65.79
  -1  -1 -12  949.40   65.79
  -1  -1 -12  920.31   65.79
  -1  -1 -12 1012.00   66.79
  -1  -1 -12  829.92   65.79
  -1   1 -13 2950.80  202.98
   1   1  13 2753.42  202.28
  -1  -1 -13 2825.12  202.28
  -1  -1 -13 2954.00  203.18
  -1  -1 -13 2933.31  202.38
  -1  -1 -13 2969.60  202.38
   1   1  14  399.26   30.00
   1   1  14  382.16   29.90
  -1  -1 -14  440.26   30.20
  -1  -1 -14  434.56   30.00
  -1  -1 -14  431.16   30.20
   1   1  15    5.30    3.10
  -1   1 -15   15.60    5.60
  -1  -1 -15    1.60    3.40
  -1  -1 -15   16.40    6.60
  -1  -1 -15    0.90    3.70
  -1  -1 -15   -0.50    3.60
   1   1  16  237.68   18.90
   1   1  16  228.88   19.00
  -1  -1 -16  275.77   22.10
  -1  -1 -16  249.88   19.20
  -1  -1 -16  277.67   19.10
   1   1  17    8.60    3.50
  -1   1 -17    5.90    6.70
   1   1  17   -5.00    3.80
  -1  -1 -17    6.60    3.80
  -1  -1 -17   -9.80    3.90
  -1  -1 -17   -0.80    4.20
  -1  -1 -17    5.40    7.00
  -1  -1 -17   -0.10    3.80
  -1   1 -18  272.47   25.20
   1   1  18  269.97   22.40
  -1  -1 -18  311.87   22.80
  -1  -1 -18  342.57   26.00
  -1  -1 -18  307.57   22.60
  -1  -1 -18  308.77   22.40
   1   1  19  234.88   19.30
  -1   1 -19  256.77   22.70
   1   1  19  240.88   19.20
  -1  -1 -19  264.47   19.60
  -1  -1 -19  260.77   19.30
  -1  -1 -19  293.37   23.50
  -1  -1 -19  246.18   19.80
  -1   1 -20   24.60    8.60
   1   1  20   15.10    4.60
   1   1  20   12.50    4.30
  -1  -1 -20   19.00    4.70
  -1  -1 -20   15.00    5.00
  -1  -1 -20   20.60    4.20
  -1  -1 -20   19.10    9.20
  -1  -1 -20   20.00    4.90
  -1   1 -21   64.29   10.00
   1   1  21   36.60    5.90
   1   1  21   57.19    7.60
  -1  -1 -21   60.29    7.50
  -1  -1 -21   44.30    6.40
  -1  -1 -21   68.49   10.70
  -1  -1 -21   40.20    6.10
  -1  -1 -21   48.60    6.30
   1   1  22   -3.10    4.00
  -1   1 -22    1.50    8.40
   1   1  22   -7.70    3.40
  -1  -1 -22    3.40    4.90
  -1  -1 -22    1.20    3.70
  -1  -1 -22   -8.90    4.40
  -1  -1 -22   -3.40   11.00
  -1  -1 -22    1.70    4.80
  -1   1 -23    6.30    9.00
  -1  -1 -23   -1.60    5.50
  -1  -1 -23   12.70    9.80
  -1  -1 -23  -11.50    4.60
  -1  -1 -23   -8.60    4.90
  -1   1 -24  154.28   24.00
  -1  -1 -24  132.49   13.30
  -1  -1 -24  128.49   13.10
  -1   1 -25  124.59   18.20
  -1  -1 -25  122.89   18.90
  -1  -1 -25   93.39   12.10
  -1  -1 -25   86.19   12.00
  -1   1 -26   19.70   10.90
  -1  -1 -26  -10.60    6.10
  -1  -1 -26  -11.00    7.10
  -1  -1 -26    3.80   11.30
  -1   1 -27   12.70   11.40
  -1  -1 -27  -13.40    6.70
  -1  -1 -27   -1.10   10.60
  -1  -1 -27  -12.60    6.30
  -1   1 -28    6.00   11.80
  -1  -1 -28    2.00   12.10
  -1  -1 -28  -14.00    6.60
  -1  -1 -28   -7.70    6.80
  -1   1 -29  -14.90   11.50
  -1  -1 -29    1.50    6.80
  -1  -1 -29   -2.60    6.60
  -1  -1 -29   -2.00   11.40
  -1   1 -30    5.60   12.10
  -1  -1 -30   26.70   13.20
  -1  -1 -30    9.80    7.60
  -1  -1 -30    5.50    6.60
  -1   1 -31  419.96   36.90
  -1  -1 -31  376.76   39.10
   1   2 -32   82.89   16.20
   1  -2 -32   48.40    9.70
   1  -2 -32   58.79   11.70
   1  -2 -32   76.69   16.40
   1   2 -31   62.39   14.00
   1  -2 -31   39.00    9.50
   1  -2 -31   33.00    9.00
   1  -2 -31   48.60   15.10
   1  -2 -31   29.30    6.70
   1  -2 -31   32.60    7.20
  -1   2  30   19.90    6.40
  -1   2  30   19.60    6.70
   1   2 -30   39.30   12.70
   1  -2 -30   12.80    7.80
   1  -2 -30   19.10   12.80
   1  -2 -30   17.70    6.40
   1  -2 -30   15.80    6.00
   1  -2 -30   17.90    8.40
   1   2 -29    7.70   11.60
  -1   2  29    4.50    6.90
  -1   2  29    6.50    5.80
   1  -2 -29    6.50   12.70
   1  -2 -29    7.90    9.00
   1  -2 -29    9.10    7.60
   1  -2 -29    3.40    5.50
   1  -2 -29    0.20    6.40
   1   2 -28   22.20   11.90
  -1   2  28   23.00    6.50
  -1   2  28   20.80    7.20
   1  -2 -28   31.20   12.30
   1  -2 -28   21.40    7.70
   1  -2 -28   24.40    6.90
   1  -2 -28   28.40    8.00
  -1   2  27  -14.80    6.20
   1   2 -27    0.90   10.40
  -1   2  27    2.90    7.00
   1  -2 -27   -7.60    6.20
   1  -2 -27   -4.20    7.00
   1  -2 -27   12.40   12.00
   1  -2 -27   -3.80    6.80
   1  -2 -27    1.00    7.10
  -1   2  26  296.67   23.80
  -1   2  26  295.57   23.80
   1  -2 -26  343.77   25.30
   1  -2 -26  335.17   24.20
   1  -2 -26  258.07   24.60
   1  -2 -26  278.77   23.70
  -1   2  25  671.53   51.29
   1   2 -25  783.92   56.59
  -1   2  25  693.73   51.29
   1  -2 -25  637.74   51.29
   1  -2 -25  788.42   52.19
  -1   2  24   24.50    6.40
   1   2 -24   32.20   10.00
  -1   2  24   26.70    5.80
   1  -2 -24   19.30    6.50
   1  -2 -24   26.70    6.70
   1  -2 -24   32.90   10.60
   1  -2 -24   33.10    7.30
   1  -2 -24   28.20    5.50
  -1   2  23   15.30    5.00
   1   2 -23   15.60    9.20
  -1   2  23    9.50    5.80
   1  -2 -23   18.50    6.50
   1  -2 -23   18.50    5.10
   1  -2 -23   11.30    5.80
   1  -2 -23   14.70    5.90
   1  -2 -23    9.00   10.10
  -1   2  22   -1.60    5.40
  -1   2  22   -5.30    4.70
   1   2 -22    4.70    8.40
   1  -2 -22    3.50    5.00
   1  -2 -22    5.50    9.30
   1  -2 -22    3.10    6.00
   1  -2 -22   10.60   11.80
   1  -2 -22   -7.90    5.50
  -1   2  21 1907.31  135.19
  -1   2  21 1767.42  135.19
   1   2 -21 1981.20  136.79
   1  -2 -21 1791.12  135.59
   1  -2 -21 2040.80  135.59
   1  -2 -21 2070.89  135.49
  -1   2  20   45.60    6.10
  -1   2  20   45.70    6.80
   1   2 -20   35.70    9.70
   1  -2 -20   55.49    9.90
   1  -2 -20   42.90    6.80
   1  -2 -20   54.29    7.30
   1  -2 -20   54.79    7.20
  -1   2  19   38.30    6.50
   1   2 -19   31.60    9.20
  -1   2  19   47.20    5.90
   1  -2 -19   52.09    6.80
   1  -2 -19   52.99    9.80
   1  -2 -19   58.29    6.40
   1  -2 -19   44.20    6.50
   1  -2 -19   41.70    6.30
  -1   2  18   10.40    4.30
  -1   2  18    0.60    4.90
   1  -2 -18   18.40    5.20
   1  -2 -18   14.80    4.80
   1  -2 -18   22.80    8.20
   1  -2 -18    8.30    5.10
   1  -2 -18   11.50    4.10
  -1   2  17   60.69    7.70
   1   2 -17   48.90    8.40
  -1   2  17   38.60    6.20
   1  -2 -17   44.90    6.50
   1  -2 -17   63.09    7.50
   1  -2 -17   73.19    8.80
   1  -2 -17   56.79    8.00
  -1   2  16  173.78   14.90
  -1   2  16  223.38   17.10
   1  -2 -16  156.38   14.70
   1  -2 -16  168.38   14.40
   1  -2 -16  206.58   15.10
   1  -2 -16  166.58   15.10
  -1   2  15   68.19    8.20
  -1   2  15   73.19    8.40
  -1   2  15   74.79    9.20
   1  -2 -15   82.99    9.60
   1  -2 -15   97.59    9.50
   1  -2 -15   88.89    8.60
   1  -2 -15   74.09    9.00
  -1   2  14  497.25   36.80
  -1   2  14  479.95   36.40
  -1   2  14  523.45   36.70
  -1   2  14  492.65   36.50
   1  -2 -14  519.35   36.90
   1  -2 -14  552.64   37.00
  -1   2  13   -6.40    3.60
  -1   2  13   -0.60    3.10
  -1   2  13    7.80    3.20
   1  -2 -13    2.90    3.70
   1  -2 -13    2.30    3.00
   1  -2 -13   -2.20    3.20
   1  -2 -13    2.50    5.20
  -1   2  12   94.89    9.90
   1  -2 -12   87.79    9.40
   1  -2 -12  116.19    9.40
   1  -2 -12  103.99   10.10
  -1   2  11 1192.98   82.49
  -1   2  11 1130.19   82.39
  -1   2  11 1153.48   82.39
   1  -2 -11 1258.07   83.19
   1  -2 -11 1077.49   82.39
   1  -2 -11 1156.08   82.49
   1  -2 -11 1206.38   82.59
   1  -2 -11 1215.48   82.99
  -1   2  10 4296.47  305.97
  -1   2  10 4437.76  306.07
   1  -2 -10 4426.46  306.07
  -1   2   9  906.11   67.09
  -1   2   9  938.61   66.59
  -1   2   9  924.41   66.59
  -1   2   9  943.61   66.49
  -1   2   9  888.81   66.49
   1  -2  -9  935.41   66.59
   1  -2  -9  965.20   66.59
   1  -2  -9  979.60   67.79
   1  -2  -9  990.20   66.59
   1  -2  -9  989.40   67.59
  -1   2   8  430.26   31.20
  -1   2   8  403.16   31.90
  -1   2   8  421.16   31.20
  -1   2   8  450.85   31.30
  -1   2   8  445.46   31.20
   1  -2  -8  442.76   31.30
   1  -2  -8  465.55   31.30
   1  -2  -8  427.36   31.90
   1  -2  -8  435.26   31.30
   1  -2  -8  436.46   31.30
  -1   2   7  159.58   12.60
  -1   2   7  152.68   12.60
  -1   2   7  151.08   13.40
  -1   2   7  164.48   12.70
  -1   2   7  176.98   12.50
   1  -2  -7  158.88   13.40
   1  -2  -7  157.98   12.70
   1  -2  -7  161.78   12.70
   1  -2  -7  170.58   12.70
   1  -2  -7  172.88   12.70
  -1   2   6   35.50    4.00
   1   2  -6   41.90    4.00
  -1   2   6   33.00    4.00
  -1   2   6   39.90    4.10
  -1   2   6   38.50    4.60
  -1   2   6   37.80    5.10
   1  -2  -6   39.10    5.30
   1  -2  -6   34.90    4.00
   1  -2  -6   37.10    5.40
   1  -2  -6   39.60    5.30
   1  -2  -6   37.00    6.20
  -1  -2   6   37.80    3.30
   1   2  -5  275.37   18.10
  -1   2   5  238.48   18.60
   1   2  -5  266.47   18.10
  -1   2   5  254.47   18.60
  -1   2   5  227.88   18.60
  -1   2   5  254.97   18.90
  -1   2   5  243.18   18.60
   1   2  -5  253.77   18.10
   1  -2  -5  250.57   18.70
   1  -2  -5  233.88   18.60
  -1  -2   5  248.38   18.10
   1  -2  -5  270.87   18.70
   1  -2  -5  245.18   18.60
   1  -2  -5  277.67   19.00
  -1   2   3 2321.67  161.48
  -1   2   3 2375.06  161.48
   1  -2  -3 2318.37  161.48
   1  -2  -3 2237.18  161.48
   1   2  -1  301.07   21.90
  -1   2   1  307.67   21.60
  -1   2   1  304.27   21.60
  -1   2   1  301.47   21.60
  -1   2   1  295.17   21.50
   1   2  -1  306.17   21.50
   1   2  -1  296.27   21.60
   1   2  -1  323.77   21.60
   1  -2  -1  297.37   21.60
   1  -2  -1  295.17   21.60
  -1  -2   1  298.07   21.50
  -1  -2   1  301.77   21.60
   1  -2  -1  298.77   21.60
   1  -2  -1  291.97   21.60
  -1  -2   1  322.37   21.60
  -1  -2   1  303.47   21.50
   1  -2  -1  294.47   21.50
  -1  -2   1  287.57   21.50
   1   2   0  542.05   38.80
  -1   2   0  564.84   38.90
  -1   2   0  550.14   38.80
   1   2   0  558.24   38.90
   1   2   0  564.54   38.90
   1   2   0  518.05   39.00
  -1   2   0  590.34   38.90
   1  -2   0  535.25   38.80
   1  -2   0  539.55   38.80
  -1  -2   0  536.95   38.90
   1  -2   0  564.64   38.90
  -1  -2   0  527.25   38.90
  -1  -2   0  553.34   38.90
   1  -2   0  568.44   38.80
  -1  -2   0  554.64   38.90
   1   2   1 2667.83  180.28
   1   2   1 2579.44  180.28
  -1  -2  -1 2504.25  180.28
  -1   2  -3   13.20    2.40
   1   2   3   19.50    3.20
  -1   2  -3   13.80    2.40
  -1   2  -3   16.00    2.50
   1   2   3   20.60    3.10
   1   2   3   16.60    3.10
   1  -2   3   11.90    2.30
  -1  -2  -3   20.30    3.20
   1  -2   3    9.30    2.30
  -1  -2  -3   21.20    3.30
   1   2   5 1407.16  105.29
   1   2   5 1494.65  105.09
   1   2   5 1486.05  105.09
   1   2   5 1571.84  105.09
  -1  -2  -5 1514.15  105.09
  -1  -2  -5 1524.05  105.09
  -1  -2  -5 1512.85  105.09
   1   2   6  476.65   32.60
   1   2   6  415.06   32.80
   1   2   6  451.45   32.50
   1   2   6  448.86   32.50
   1   2   6  464.35   32.50
  -1  -2  -6  475.65   32.50
  -1  -2  -6  442.46   32.90
  -1  -2  -6  450.65   32.50
  -1  -2  -6  462.45   32.60
  -1  -2  -6  474.55   32.60
   1   2   7  607.54   48.00
   1   2   7  687.53   47.70
   1   2   7  659.13   47.50
   1   2   7  710.93   47.70
   1   2   7  671.03   47.60
  -1  -2  -7  674.23   47.60
  -1  -2  -7  691.43   47.70
  -1  -2  -7  712.63   47.70
  -1  -2  -7  635.74   48.10
  -1  -2  -7  688.33   47.70
   1   2   8  138.69   13.90
   1   2   8  159.68   12.70
   1   2   8  186.38   12.80
   1   2   8  165.78   12.90
   1   2   8  160.08   13.00
  -1  -2  -8  186.78   13.00
  -1  -2  -8  168.98   13.00
  -1  -2  -8  140.29   14.30
  -1  -2  -8  172.48   12.90
  -1  -2  -8  162.58   13.20
   1   2   9  435.06   34.40
   1   2   9  454.65   33.70
   1   2   9  471.55   33.60
   1   2   9  485.35   33.80
   1   2   9  458.95   33.50
  -1  -2  -9  500.25   33.70
  -1  -2  -9  488.65   33.80
  -1  -2  -9  474.55   33.70
  -1  -2  -9  490.15   33.80
  -1  -2  -9  446.76   34.50
   1   2  10  463.95   35.70
   1   2  10  469.15   34.60
  -1   2 -10  503.25   35.30
   1   2  10  477.35   34.70
   1   2  10  479.55   34.80
   1   2  10  500.35   34.90
  -1  -2 -10  497.75   34.90
  -1  -2 -10  512.95   34.90
  -1  -2 -10  444.16   34.70
  -1  -2 -10  502.25   34.90
  -1  -2 -10  498.55   35.80
   1   2  11 2128.79  152.68
  -1   2 -11 2232.08  153.18
   1   2  11 2108.39  152.78
   1   2  11 2204.58  152.88
   1   2  11 2122.79  153.48
   1   2  11 2144.69  152.68
  -1  -2 -11 1989.30  152.78
  -1  -2 -11 2324.77  153.78
  -1  -2 -11 2278.37  152.88
  -1  -2 -11 2319.47  153.58
   1   2  12  153.18   14.00
  -1  -2 -12  133.79   11.80
  -1  -2 -12  149.69   12.40
   1   2  13  190.68   14.10
  -1   2 -13  188.28   15.70
   1   2  13  185.98   14.40
   1   2  13  160.48   14.50
   1   2  13  185.08   16.30
  -1  -2 -13  164.18   14.30
  -1  -2 -13  164.78   14.10
  -1  -2 -13  188.68   14.70
   1   2  14   52.49    5.50
   1   2  14   52.59    6.00
   1   2  14   35.80    6.10
  -1  -2 -14   51.09    5.70
  -1  -2 -14   46.40    6.20
  -1  -2 -14   37.70    5.90
  -1  -2 -14   54.39    6.20
  -1   2 -15    3.20    5.50
  -1  -2 -15    2.10    6.30
  -1   2 -16   -8.30    5.90
  -1  -2 -16   -1.80    6.50
  -1  -2 -16   -4.20    3.50
  -1  -2 -16   -6.50    4.00
   1   2  17  259.57   18.50
  -1   2 -17  237.68   21.10
   1   2  17  214.38   19.00
  -1  -2 -17  243.88   19.10
  -1  -2 -17  273.97   19.30
  -1  -2 -17  205.38   18.80
  -1  -2 -17  227.38   18.40
   1   2  18   -2.90    4.20
  -1  -2 -18    0.40    4.30
  -1  -2 -18   -9.30    5.00
  -1  -2 -18   -6.90    4.50
  -1  -2 -18    8.00    7.40
   1   2  19   27.20    5.80
  -1   2 -19   18.90    8.60
   1   2  19   25.50    5.40
  -1  -2 -19   33.60    6.00
  -1  -2 -19   29.30    6.10
  -1   2 -20  385.06   32.90
   1   2  20  392.66   30.30
  -1  -2 -20  445.56   30.50
  -1  -2 -20  433.86   31.00
  -1  -2 -20  359.86   30.70
  -1  -2 -20  393.46   30.20
  -1  -2 -20  459.75   34.00
  -1   2 -21   57.19   10.40
   1   2  21   46.70    7.40
  -1  -2 -21   68.89   13.30
  -1  -2 -21   81.49   11.00
  -1  -2 -21   76.19    9.10
   1   2  22   21.10    6.10
  -1   2 -22   39.30    9.50
   1   2  22   18.60    5.70
  -1  -2 -22   42.10    5.80
  -1  -2 -22   44.90   10.90
  -1  -2 -22   31.40    6.10
  -1  -2 -22   32.50    7.00
  -1  -2 -22   29.30    8.20
   1   2  23   78.09   10.50
   1   2  23   79.09   10.20
  -1  -2 -23   89.69   11.00
  -1  -2 -23   81.89    9.90
  -1  -2 -23  115.79   18.10
  -1  -2 -23  100.99   12.30
  -1  -2 -23   76.39   10.90
  -1   2 -24    0.60    9.40
  -1  -2 -24   -8.60    5.30
  -1  -2 -24   -3.00    6.10
  -1  -2 -24    6.80   10.60
  -1  -2 -24  -14.20    5.80
   1   2  25   -3.90    6.60
  -1   2 -25   11.60   10.20
   1   2  25  -14.60    5.70
  -1  -2 -25   -0.10    6.70
  -1  -2 -25   23.60   10.90
  -1  -2 -25    0.30    7.00
  -1  -2 -25   -6.70    6.10
   1   2  26  117.39   13.00
  -1  -2 -26  133.89   14.90
  -1  -2 -26   92.89   14.50
  -1  -2 -26  108.19   14.50
  -1  -2 -26  137.89   13.40
   1   2  27   14.90    7.20
  -1   2 -27   34.80   11.80
  -1  -2 -27   18.40    6.80
  -1  -2 -27   40.70   12.70
  -1  -2 -27   15.50    8.00
  -1  -2 -27   14.60    7.60
  -1  -2 -27   14.50    5.90
   1   2  28   20.00    6.30
  -1   2 -28   29.60   12.20
   1   2  28   15.60    7.10
  -1  -2 -28   19.20    6.80
  -1  -2 -28   14.80    8.40
  -1  -2 -28   14.30    5.80
  -1  -2 -28   24.20   12.50
  -1  -2 -28   18.90    7.90
  -1   2 -29   36.60   12.80
   1   2  29   12.40    6.50
  -1  -2 -29   19.80   12.30
  -1  -2 -29   12.10    7.90
  -1  -2 -29   11.90    5.80
  -1  -2 -29   16.00    6.50
  -1  -2 -29   20.00    8.20
  -1   2 -30   78.19   14.60
  -1  -2 -30   53.29    9.80
  -1  -2 -30   55.79    8.10
  -1  -2 -30   56.69   10.40
  -1   2 -31   41.40   13.50
  -1  -2 -31   13.00    8.20
  -1  -2 -31   30.80    9.30
  -1  -2 -31   35.70   13.80
   1   3 -31   -0.50   11.10
  -1   3  31   -4.00    5.70
   1  -3 -31  -13.50    7.50
   1  -3 -31  -12.70   10.30
   1  -3 -31   -9.00   12.90
   1  -3 -31  -15.40    8.00
   1  -3 -31  -15.90    6.00
  -1   3  30  -10.40    8.20
   1   3 -30   14.30   10.70
   1  -3 -30   -5.60   10.00
   1  -3 -30    1.30    7.50
   1  -3 -30   10.90   13.70
   1  -3 -30  -10.90    7.60
   1  -3 -30   -4.10    6.70
  -1   3  29    0.20    7.90
   1   3 -29   10.70   10.20
   1  -3 -29   -3.00    7.10
   1  -3 -29    1.20    7.60
   1  -3 -29    3.40    8.10
   1  -3 -29    1.30    6.50
   1  -3 -29    8.10   12.60
   1   3 -28  282.57   26.10
  -1   3  28  248.28   21.50
  -1   3  28  236.58   21.40
   1  -3 -28  212.98   22.90
   1  -3 -28  257.97   22.80
   1  -3 -28  257.67   21.70
  -1   3  27   -2.00    7.40
   1   3 -27  -10.90   10.80
  -1   3  27   -2.80    6.20
   1  -3 -27   -6.80    7.70
   1  -3 -27    0.80    5.80
   1  -3 -27   -8.20    6.70
   1  -3 -27   -4.20    7.40
   1  -3 -27    6.10   11.50
  -1   3  26  124.99   14.30
  -1   3  26  139.09   14.80
   1   3 -26  143.29   19.50
   1  -3 -26  171.48   21.30
   1  -3 -26  126.49   13.70
   1  -3 -26  152.88   14.90
   1  -3 -26  122.49   15.80
  -1   3  25   72.19    9.40
  -1   3  25   66.79   10.10
   1  -3 -25   69.89   10.00
   1  -3 -25   84.29   13.70
   1  -3 -25   60.69    8.40
   1  -3 -25   71.49    9.20
   1  -3 -25   66.79    9.90
   1   3 -24   13.70    9.10
   1  -3 -24   -9.50    6.90
   1  -3 -24   -5.10    5.50
   1  -3 -24    5.90   10.00
   1  -3 -24  -10.60    6.30
   1  -3 -24  -11.30    6.40
  -1   3  23   -9.00    5.30
   1   3 -23    7.70    8.70
   1  -3 -23    3.10    6.70
   1  -3 -23   -7.80    6.00
   1  -3 -23    6.70    5.30
   1  -3 -23   -0.30    6.10
   1  -3 -23    5.90    9.50
  -1   3  22  111.79   12.50
   1   3 -22  124.09   16.70
  -1   3  22  112.39   13.40
   1  -3 -22  159.18   18.70
   1  -3 -22  122.39   14.90
   1  -3 -22  117.39   13.60
   1  -3 -22  106.99   12.20
   1  -3 -22  141.69   14.40
  -1   3  21  256.47   21.90
   1  -3 -21  282.87   22.60
   1  -3 -21  238.38   22.20
   1  -3 -21  273.07   22.30
   1  -3 -21  314.47   29.00
   1  -3 -20   82.49   12.20
   1  -3 -20   75.89   10.20
   1  -3 -20   81.09   11.70
   1  -3 -20  107.89   16.50
  -1   3  19  322.07   28.00
  -1   3  19  348.57   29.00
   1   3 -19  385.36   30.20
  -1   3  19  374.06   28.40
  -1   3  19  373.66   27.80
   1  -3 -19  403.66   28.70
   1  -3 -19  416.76   31.50
   1  -3 -19  369.86   28.60
   1  -3 -19  334.97   28.00
   1  -3 -19  417.46   28.60
   1   3 -18  171.08   16.60
  -1   3  18  166.58   13.70
  -1   3  18  150.28   14.60
   1  -3 -18  153.98   18.10
   1  -3 -18  166.88   14.70
   1  -3 -18  137.19   14.70
   1  -3 -18  134.99   13.50
   1  -3 -18  168.18   14.80
  -1   3  17    3.90    5.50
  -1   3  17   24.30    5.00
   1  -3 -17   11.90    5.80
   1  -3 -17   23.30    5.70
   1  -3 -17   15.00    4.60
   1  -3 -17   13.00    5.60
   1  -3 -17   26.70    7.60
  -1   3  16   22.90    5.30
  -1   3  16   26.10    5.10
   1  -3 -16   29.20    5.90
   1  -3 -16   41.40    8.30
   1  -3 -16   17.40    5.30
   1  -3 -16   25.50    4.80
  -1   3  15  270.07   20.00
  -1   3  15  258.67   20.20
  -1   3  15  277.37   20.00
  -1   3  15  248.48   20.60
   1  -3 -15  249.88   20.60
   1  -3 -15  223.38   19.90
   1  -3 -15  278.17   20.60
  -1   3  14  573.64   40.90
  -1   3  14  576.34   41.20
  -1   3  14  559.84   40.90
   1  -3 -14  591.04   41.30
   1  -3 -14  608.34   41.20
   1  -3 -14  528.75   40.90
   1  -3 -14  502.15   41.00
   1  -3 -14  612.04   42.30
  -1   3  13  760.92   54.79
  -1   3  13  737.43   54.69
  -1   3  13  756.92   54.99
   1  -3 -13  786.22   54.99
   1  -3 -13  786.32   55.89
   1  -3 -13  794.42   54.99
  -1   3  12  199.98   15.00
  -1   3  12  176.58   15.00
  -1   3  12  178.28   15.40
   1  -3 -12  185.78   15.30
   1  -3 -12  176.88   15.30
   1  -3 -12  217.18   17.00
   1  -3 -12  158.58   14.80
   1  -3 -12  177.88   15.40
  -1   3  10  502.65   36.10
  -1   3  10  470.15   35.90
  -1   3  10  506.45   35.80
  -1   3  10  488.75   36.70
  -1   3  10  495.35   35.90
   1  -3 -10  504.95   36.00
   1  -3 -10  485.45   35.90
   1  -3 -10  508.95   36.00
   1  -3 -10  508.55   36.00
   1  -3 -10  503.95   36.70
  -1   3   9   60.49    7.10
  -1   3   9   60.89    6.10
  -1   3   9   54.39    6.20
  -1   3   9   52.99    7.50
  -1   3   9   50.19    6.90
   1  -3  -9   55.79    9.30
   1  -3  -9   62.79    6.20
   1  -3  -9   55.79    6.20
   1  -3  -9   49.80    7.50
   1  -3  -9   59.89    6.20
  -1   3   8 1151.38   83.19
  -1   3   8 1136.09   83.09
   1   3  -8 1244.48   82.79
   1   3  -8 1267.07   82.69
  -1   3   8 1141.99   83.49
  -1   3   8 1177.68   83.19
   1  -3  -8 1139.69   83.19
   1  -3  -8 1158.48   83.19
   1  -3  -8 1176.08   83.19
   1  -3  -8 1246.18   84.99
  -1  -3   8 1167.78   82.69
   1  -3  -8 1175.78   83.19
  -1   3   7 1551.54  112.09
  -1   3   7 1589.04  111.89
   1   3  -7 1654.03  111.59
   1   3  -7 1581.44  111.49
   1   3  -7 1579.64  111.59
   1   3  -7 1594.84  111.59
  -1   3   7 1625.44  111.99
  -1   3   7 1667.43  111.99
  -1   3   7 1560.34  112.19
   1  -3  -7 1663.53  111.99
   1  -3  -7 1563.74  111.99
   1  -3  -7 1563.54  112.09
  -1  -3   7 1523.75  111.59
   1  -3  -7 1648.54  112.09
   1  -3  -7 1580.64  111.99
  -1   3   6  611.84   43.40
   1   3  -6  639.74   43.00
  -1   3   6  577.24   43.40
  -1   3   6  584.34   43.30
   1   3  -6  686.03   42.90
   1   3  -6  634.54   43.00
   1   3  -6  647.94   42.90
  -1   3   6  550.34   43.60
  -1  -3   6  610.34   42.90
   1  -3  -6  606.84   43.40
  -1  -3   6  619.34   42.90
   1  -3  -6  598.34   43.40
   1  -3  -6  585.64   43.80
   1  -3  -6  588.44   43.50
   1  -3  -6  580.54   43.30
  -1   3   5 1126.09   79.89
  -1   3   5 1098.29   79.89
   1   3  -5 1160.88   79.49
  -1   3   5 1169.28   79.89
  -1   3   5 1192.28   79.89
  -1   3   5 1121.59   79.79
   1   3  -5 1132.09   79.59
   1   3  -5 1163.88   79.49
   1   3  -5 1162.78   79.59
   1  -3  -5 1160.88   79.89
  -1  -3   5 1090.69   79.49
   1  -3  -5 1119.69   79.79
   1  -3  -5 1155.88   79.79
  -1  -3   5 1100.89   79.49
  -1  -3   5 1074.89   79.39
   1  -3  -5 1156.98   79.79
   1  -3  -5 1116.99   79.89
  -1   3   4  518.95   39.10
   1   3  -4  571.04   38.80
  -1   3   4  565.74   39.20
   1   3  -4  560.14   38.90
  -1   3   4  548.45   39.10
  -1   3   4  523.65   39.10
  -1   3   4  514.55   39.00
   1   3  -4  606.54   38.90
   1   3  -4  571.04   39.20
   1   3  -4  565.24   38.70
   1  -3  -4  534.15   39.10
   1  -3  -4  533.55   39.00
   1  -3  -4  538.15   39.10
   1  -3  -4  560.54   39.10
   1  -3  -4  551.74   39.10
  -1  -3   4  544.15   38.80
  -1  -3   4  520.05   38.60
  -1  -3   4  559.94   38.70
  -1  -3   4  532.05   38.70
   1   3  -3  678.93   47.70
  -1   3   3  685.03   47.90
   1   3  -3  676.43   47.70
  -1   3   3  654.83   47.80
  -1   3   3  671.13   47.80
   1   3  -3  681.13   47.70
   1   3  -3  687.53   47.60
   1   3  -3  690.53   47.60
  -1   3   3  638.84   47.80
  -1   3   3  716.83   47.90
  -1  -3   3  660.53   47.60
   1  -3  -3  675.33   47.80
  -1  -3   3  660.53   47.60
   1  -3  -3  646.44   47.80
   1  -3  -3  684.23   47.90
   1  -3  -3  668.63   47.80
  -1  -3   3  641.74   47.50
   1  -3  -3  649.93   47.80
  -1  -3   3  693.03   47.50
  -1  -3   3  751.62   47.60
  -1   3   2  624.44   43.50
   1   3  -2  629.84   43.40
   1   3  -2  613.04   43.50
  -1   3   2  619.74   43.60
   1   3  -2  604.94   43.30
  -1   3   2  571.04   43.40
  -1   3   2  629.14   43.50
   1   3  -2  611.44   43.40
  -1   3   2  631.44   43.60
   1   3  -2  613.04   43.50
  -1  -3   2  684.03   43.40
   1  -3  -2  614.44   43.50
   1  -3  -2  610.54   43.50
  -1  -3   2  583.44   43.30
  -1  -3   2  600.74   43.40
  -1  -3   2  626.84   43.30
   1  -3  -2  612.64   43.50
  -1  -3   2  596.84   43.40
   1  -3  -2  587.54   43.40
   1  -3  -2  617.84   43.50
   1   3  -1  134.19   10.60
   1   3  -1  127.09   10.90
  -1   3   1  124.09   10.50
  -1   3   1  152.88   10.90
  -1   3   1  142.89   10.80
  -1   3   1  137.89   10.90
  -1   3   1  141.69   10.90
   1   3  -1  134.79   10.60
   1   3  -1  123.59   10.80
   1   3  -1  138.49   10.70
  -1  -3   1  120.49   10.60
   1  -3  -1  143.59   10.80
   1  -3  -1  132.79   10.60
  -1  -3   1  146.89   10.70
  -1  -3   1  121.29   10.60
   1  -3  -1  134.39   10.80
   1  -3  -1  132.89   10.50
  -1  -3   1  135.29   10.50
   1  -3  -1  138.39   10.60
  -1  -3   1  127.19   10.70
   1   3   0  809.02   59.19
   1   3   0  846.72   59.29
   1   3   0  819.02   59.29
  -1   3   0  884.31   59.29
   1   3   0  857.81   59.19
  -1   3   0  869.31   59.29
  -1   3   0  838.62   59.19
  -1   3   0  910.21   59.29
   1   3   0  800.72   59.19
   1  -3   0  859.61   59.19
  -1  -3   0  851.31   59.19
  -1  -3   0  791.22   59.19
   1  -3   0  831.92   59.09
   1  -3   0  862.41   59.19
   1  -3   0  831.02   59.09
  -1  -3   0  818.42   59.09
  -1  -3   0  838.52   59.19
  -1  -3   0  827.42   59.19
   1   3   1  543.65   37.80
  -1   3  -1  539.45   37.60
  -1   3  -1  532.75   37.60
   1   3   1  524.55   37.70
   1   3   1  520.95   37.80
  -1   3  -1  554.64   37.70
  -1   3  -1  539.95   37.70
   1   3   1  557.54   37.80
   1   3   1  535.65   37.70
  -1  -3  -1  521.35   37.70
   1  -3   1  528.05   37.60
   1  -3   1  516.15   37.60
   1  -3   1  505.65   37.50
  -1  -3  -1  535.25   37.70
  -1  -3  -1  549.45   37.80
  -1  -3  -1  514.95   37.60
   1  -3   1  503.75   37.50
  -1  -3  -1  529.85   37.70
   1   3   2  282.47   21.00
  -1   3  -2  285.27   20.80
   1   3   2  280.07   21.00
   1   3   2  308.77   21.10
  -1   3  -2  288.67   20.80
  -1   3  -2  287.87   20.70
  -1   3  -2  293.97   20.80
   1   3   2  295.07   21.10
  -1  -3  -2  282.77   20.90
   1  -3   2  276.57   20.60
  -1  -3  -2  288.97   20.90
   1  -3   2  281.67   20.50
   1  -3   2  276.17   20.70
   1  -3   2  276.37   20.80
  -1  -3  -2  295.97   21.00
  -1  -3  -2  280.47   21.00
  -1  -3  -2  289.07   21.00
   1   3   3   -0.70    3.20
  -1   3  -3    9.50    2.70
  -1   3  -3    7.10    2.70
   1   3   3    4.70    3.30
   1   3   3   11.10    2.90
  -1   3  -3    8.10    2.70
   1   3   3    5.40    3.20
   1  -3   3    6.70    2.00
  -1  -3  -3    5.20    3.10
  -1  -3  -3    5.60    3.10
   1  -3   3   10.10    2.60
  -1  -3  -3    6.90    3.00
   1  -3   3    6.40    2.40
   1   3   4 1918.31  128.69
  -1   3  -4 1843.02  128.39
   1   3   4 1775.72  128.69
  -1   3  -4 1982.70  128.39
   1   3   4 1796.02  128.59
  -1   3  -4 1864.21  128.39
   1   3   4 1809.12  128.69
   1   3   4 1832.22  128.69
   1  -3   4 1766.42  128.39
  -1  -3  -4 1815.32  128.69
  -1  -3  -4 1796.62  128.59
  -1  -3  -4 1859.61  128.69
   1  -3   4 1830.92  128.39
  -1   3  -5 1209.38   86.59
   1   3   5 1343.97   86.99
   1   3   5 1227.28   86.89
   1   3   5 1222.08   86.89
  -1   3  -5 1255.37   86.59
   1   3   5 1183.48   87.09
  -1   3  -5 1198.88   86.49
  -1   3  -5 1237.18   86.59
   1   3   5 1291.77   86.99
  -1  -3  -5 1264.37   86.99
   1  -3   5 1177.18   86.49
   1  -3   5 1170.48   86.49
  -1  -3  -5 1196.38   87.09
  -1  -3  -5 1293.77   86.89
  -1  -3  -5 1223.48   86.99
  -1  -3  -5 1301.57   86.99
   1   3   6  620.54   43.70
  -1   3  -6  598.44   43.20
   1   3   6  601.94   43.60
  -1   3  -6  623.34   43.20
   1   3   6  598.34   43.70
   1   3   6  558.04   43.90
   1   3   6  660.73   43.80
  -1   3  -6  622.94   43.10
  -1  -3  -6  630.84   44.50
  -1  -3  -6  562.74   44.00
  -1  -3  -6  637.04   43.70
  -1  -3  -6  647.44   43.70
  -1  -3  -6  645.84   44.80
   1  -3   6  578.74   43.10
   1   3   7   38.40    6.00
  -1   3  -7   37.70    3.90
   1   3   7   41.80    4.90
   1   3   7   36.70    5.10
   1   3   7   47.90    5.20
   1   3   7   39.80    5.90
  -1  -3  -7   45.20    5.10
  -1  -3  -7   44.60    5.20
  -1  -3  -7   45.50    5.00
  -1  -3  -7   43.70    5.10
   1   3   8  524.45   38.20
   1   3   8  525.85   38.30
   1   3   8  537.75   38.40
   1   3   8  503.85   38.70
  -1  -3  -8  526.15   38.80
  -1  -3  -8  546.25   38.40
  -1  -3  -8  548.65   38.40
  -1  -3  -8  552.64   38.30
  -1  -3  -8  532.35   38.30
   1   3   9  672.63   48.00
   1   3   9  667.03   48.60
   1   3   9  696.53   48.10
   1   3   9  668.93   47.90
   1   3   9  631.14   48.50
  -1  -3  -9  658.83   48.00
  -1  -3  -9  648.64   48.00
  -1  -3  -9  712.33   48.10
  -1  -3  -9  692.43   48.20
  -1  -3  -9  691.13   48.70
   1   3  10 1184.18   85.19
   1   3  10 1222.48   85.29
   1   3  10 1161.88   85.79
   1   3  10 1179.88   85.29
   1   3  10 1188.48   85.09
  -1  -3 -10 1247.28   85.29
  -1  -3 -10 1236.78   85.29
  -1  -3 -10 1215.78   85.19
  -1  -3 -10 1247.68   85.79
   1   3  11  485.35   35.40
   1   3  11  464.95   35.50
   1   3  11  477.65   36.20
   1   3  11  506.35   35.30
   1   3  11  458.65   35.30
  -1  -3 -11  506.75   35.50
  -1  -3 -11  484.55   35.50
  -1  -3 -11  518.35   35.50
  -1   3 -12   89.29   10.30
   1   3  12   75.99   11.60
   1   3  12   63.59    9.70
   1   3  12   81.39    9.20
   1   3  12   81.59    9.50
   1   3  12   97.69    9.30
  -1  -3 -12   82.79    8.90
  -1  -3 -12   99.49    9.70
  -1  -3 -12   67.39    9.30
  -1  -3 -12   93.99    9.80
   1   3  13  118.39   15.10
   1   3  13  107.49   10.30
   1   3  13  107.19   14.20
  -1   3 -13  115.69   14.40
   1   3  13   94.19   11.00
   1   3  13   95.19   10.50
  -1  -3 -13  116.59   10.90
  -1  -3 -13   88.69   10.60
  -1  -3 -13  107.09   10.40
  -1  -3 -13   97.09   11.30
  -1   3 -14 1895.61  128.79
   1   3  14 1862.81  128.49
   1   3  14 1768.12  128.39
   1   3  14 1743.73  128.39
   1   3  14 1757.62  129.29
   1   3  14 1807.72  128.39
  -1  -3 -14 1874.81  129.39
  -1  -3 -14 1846.02  128.59
  -1  -3 -14 1913.41  128.59
   1   3  15  188.28   17.30
   1   3  15  186.68   14.60
   1   3  15  152.18   15.40
   1   3  15  178.08   14.80
   1   3  15  161.18   15.20
  -1  -3 -15  152.58   14.20
  -1  -3 -15  171.28   15.20
  -1  -3 -15  194.38   15.30
  -1  -3 -15  146.99   14.70
  -1   3 -16  353.26   26.20
   1   3  16  319.17   24.90
   1   3  16  321.87   25.30
  -1  -3 -16  335.27   25.40
  -1  -3 -16  334.97   25.40
  -1  -3 -16  321.77   27.50
  -1   3 -17  102.39   13.60
   1   3  17  117.49   10.80
   1   3  17  100.49   11.60
  -1  -3 -17  100.29   12.30
  -1  -3 -17  103.79   10.50
  -1  -3 -17   87.09   12.00
  -1  -3 -17  129.19   12.10
  -1  -3 -17  116.19   11.80
  -1   3 -18   22.50    7.70
   1   3  18   29.50    5.30
   1   3  18   22.60    6.20
  -1  -3 -18   23.90    6.10
  -1  -3 -18   42.40    6.60
  -1  -3 -18   29.80    6.40
  -1  -3 -18   14.50    8.80
   1   3  19   50.69    7.80
  -1   3 -19   70.49    9.70
  -1  -3 -19   57.49   11.00
  -1  -3 -19   56.29    8.00
  -1  -3 -19   57.69    7.70
  -1  -3 -19   59.89    8.10
  -1  -3 -19   62.89    9.00
  -1   3 -20 1526.15  101.19
   1   3  20 1343.77   99.99
  -1  -3 -20 1459.05  100.39
  -1  -3 -20 1468.55  100.09
  -1  -3 -20 1284.17  100.29
   1   3  21  135.49   14.40
  -1   3 -21  158.18   17.80
   1   3  21  155.18   14.80
  -1  -3 -21  160.38   15.60
  -1  -3 -21  152.58   15.40
  -1  -3 -21  190.08   19.80
  -1  -3 -21  135.99   13.90
  -1  -3 -21  165.38   15.00
   1   3  22  204.38   18.70
   1   3  22  212.78   18.70
  -1   3 -22  264.87   21.90
  -1  -3 -22  190.78   19.00
  -1  -3 -22  253.97   23.80
  -1  -3 -22  255.77   23.20
  -1  -3 -22  237.88   19.90
  -1  -3 -22  202.88   18.30
   1   3  23  248.68   21.00
  -1  -3 -23  218.38   20.50
  -1  -3 -23  303.17   26.10
  -1  -3 -23  283.87   21.30
  -1  -3 -23  278.87   22.30
  -1  -3 -23  221.28   21.30
   1   3  24  249.08   21.60
  -1   3 -24  299.37   25.10
  -1  -3 -24  233.18   22.40
  -1  -3 -24  306.07   26.60
  -1  -3 -24  222.68   21.00
  -1  -3 -24  267.47   21.60
  -1  -3 -24  258.67   22.60
   1   3  25   39.60    8.20
   1   3  25   30.00    7.50
  -1  -3 -25   36.50    9.20
  -1  -3 -25   45.60    8.80
  -1  -3 -25   43.50    7.70
  -1  -3 -25   66.19   12.20
  -1  -3 -25   38.10    6.70
   1   3  26  181.38   18.50
  -1   3 -26  253.47   23.40
   1   3  26  212.68   18.90
  -1  -3 -26  224.18   21.50
  -1  -3 -26  193.28   19.60
  -1  -3 -26  178.48   18.20
  -1  -3 -26  246.18   24.90
  -1  -3 -26  214.68   18.80
  -1   3 -27   -1.40   10.70
   1   3  27  -11.20    7.60
   1   3  27  -12.70    6.00
  -1  -3 -27   -8.60    6.90
  -1  -3 -27  -15.50    7.80
  -1  -3 -27   -5.20    6.20
  -1  -3 -27   -2.80    7.60
  -1  -3 -27    4.00   11.60
   1   3  28   51.79    9.40
  -1   3 -28   76.49   12.60
  -1  -3 -28   50.49    9.40
  -1  -3 -28   54.69   10.40
  -1  -3 -28   44.00    8.20
  -1  -3 -28   50.29    8.80
  -1  -3 -28   55.79   13.90
   1   3  29    6.30    8.50
  -1   3 -29   28.80   11.40
  -1  -3 -29   12.00    7.70
  -1  -3 -29    7.50    6.50
  -1  -3 -29   10.20    8.00
  -1   3 -30   90.39   14.60
  -1  -3 -30   72.39   10.30
  -1  -3 -30   57.69    9.20
  -1  -3 -30   82.29   15.20
  -1  -3 -30   66.29   10.80
  -1  -3 -30   82.49   13.00
  -1   4  30   16.80   10.00
   1   4 -30   15.80   11.30
   1  -4 -30    1.00    8.60
   1  -4 -30    9.90    8.30
   1  -4 -30    8.30    7.20
   1  -4 -30   26.50   12.80
  -1   4  29   24.80   10.00
   1   4 -29   22.00   10.90
   1  -4 -29   20.40    7.50
   1  -4 -29    7.70    9.00
   1  -4 -29   28.40   13.00
   1  -4 -29   21.00    8.20
   1  -4 -29   24.30   10.70
   1   4 -28   37.20   11.40
  -1   4  28   22.00    9.20
   1  -4 -28   21.90    9.90
   1  -4 -28   29.50    7.60
   1  -4 -28   26.40    8.20
   1  -4 -28   31.90   13.10
   1  -4 -28   23.30    9.30
  -1   4  27   24.10    9.00
   1   4 -27   44.00   11.30
   1  -4 -27   31.70   12.90
   1  -4 -27   18.40    9.20
   1  -4 -27   19.50    8.20
   1  -4 -27   23.50    8.10
   1  -4 -27   20.60    9.40
   1   4 -26   -1.90   12.30
  -1   4  26  -11.60    8.10
   1  -4 -26   -3.30    6.70
   1  -4 -26   -9.30    7.20
   1  -4 -26   -0.30   11.50
   1  -4 -26  -10.10    7.90
   1  -4 -26   -6.50    8.80
  -1   4  25   32.50    7.70
  -1   4  25   39.00    8.90
   1   4 -25   49.80   11.00
   1  -4 -25   39.20    9.40
   1  -4 -25   60.79   12.80
   1  -4 -25   43.40    9.30
   1  -4 -25   47.50    8.40
   1  -4 -25   31.10    7.50
  -1   4  24  207.88   21.50
  -1   4  24  272.07   22.10
   1  -4 -24  275.77   22.10
   1  -4 -24  231.38   22.20
   1  -4 -24  284.27   22.80
   1  -4 -24  227.88   21.10
  -1   4  23   29.70    7.30
  -1   4  23   30.30    8.50
   1  -4 -23   34.40    7.40
   1  -4 -23   36.00    8.10
   1  -4 -23   44.10    8.40
   1  -4 -23   37.70    9.80
  -1   4  22  164.68   14.60
  -1   4  22  126.69   13.70
  -1   4  22  147.59   15.20
  -1   4  22  126.09   14.80
   1  -4 -22  162.38   16.10
   1  -4 -22  136.49   14.00
   1  -4 -22  156.18   15.60
   1  -4 -22  119.69   15.10
  -1   4  21  322.17   26.80
  -1   4  21  337.37   26.20
   1   4 -21  377.36   28.40
  -1   4  21  296.87   26.20
  -1   4  21  341.07   25.80
   1  -4 -21  283.97   26.50
   1  -4 -21  353.06   27.20
   1  -4 -21  352.66   26.80
   1  -4 -21  374.46   29.90
   1   4 -20  453.25   34.60
  -1   4  20  424.56   32.80
  -1   4  20  434.46   33.30
  -1   4  20  412.16   33.00
  -1   4  20  450.95   33.60
   1  -4 -20  496.85   33.80
   1  -4 -20  508.95   36.40
   1  -4 -20  386.26   33.30
   1  -4 -20  414.56   33.00
   1   4 -19   11.70    7.20
  -1   4  19   11.20    6.70
  -1   4  19   -0.30    5.20
  -1   4  19   -7.80    6.20
   1  -4 -19   11.40    5.80
   1  -4 -19   -5.80    5.90
   1  -4 -19    1.00    6.00
   1  -4 -19    5.70    5.00
   1  -4 -19    4.30    8.60
   1   4 -18   33.40    7.40
  -1   4  18   31.90    8.00
  -1   4  18   19.30    6.90
   1  -4 -18   25.50    5.60
   1  -4 -18   15.30    6.20
   1  -4 -18   24.90    6.70
   1  -4 -18   23.10    6.60
   1  -4 -18   14.90    8.40
  -1   4  17    7.60    5.70
  -1   4  17   19.50    6.80
  -1   4  17    5.20    5.40
  -1   4  17   13.00    6.20
   1  -4 -17   20.40    6.00
   1  -4 -17   20.80    5.10
   1  -4 -17   13.90    6.10
   1  -4 -17    5.50    7.70
   1  -4 -17   13.50    5.70
  -1   4  16  334.77   26.10
  -1   4  16  314.07   25.70
  -1   4  16  349.67   26.30
   1  -4 -16  288.77   25.90
   1  -4 -16  340.97   28.00
   1  -4 -16  362.26   26.30
   1  -4 -16  372.46   26.30
  -1   4  15  498.75   36.30
  -1   4  15  461.05   35.70
  -1   4  15  460.75   35.80
   1  -4 -15  499.25   36.10
   1  -4 -15  501.05   37.50
   1  -4 -15  505.65   36.20
  -1   4  14   -4.30    4.70
   1  -4 -14  -13.00    4.80
   1  -4 -14   -3.90    4.20
   1  -4 -14   -9.70    6.30
  -1   4  13   84.29   11.70
  -1   4  13   82.39   11.00
  -1   4  13  111.19   10.90
  -1   4  13  109.79   11.00
   1  -4 -13  109.89   11.30
   1  -4 -13   90.79   10.20
   1  -4 -13  106.49   11.80
   1  -4 -13   77.79   11.50
  -1   4  12  292.67   24.60
  -1   4  12  326.87   24.40
  -1   4  12  324.07   26.20
  -1   4  12  300.97   24.90
  -1   4  12  315.67   24.60
   1  -4 -12  338.17   25.60
   1  -4 -12  349.37   25.60
   1  -4 -12  319.07   24.90
   1  -4 -12  333.97   24.70
  -1   4  11    0.20    5.80
  -1   4  11    4.50    4.60
  -1   4  11    4.10    4.90
   1  -4 -11   12.70    4.60
   1  -4 -11    6.60    4.80
   1  -4 -11   10.80    3.90
   1  -4 -11   -4.50    4.60
  -1   4  10 2404.66  175.08
   1   4 -10 2733.93  174.58
  -1   4  10 2573.74  175.28
  -1   4  10 2392.06  175.08
   1   4 -10 2625.74  174.58
   1   4 -10 2720.73  174.68
  -1   4  10 2334.17  175.48
  -1   4  10 2459.95  175.08
   1  -4 -10 2533.95  175.18
  -1  -4  10 2386.56  174.48
   1  -4 -10 2446.76  175.18
   1  -4 -10 2434.36  175.08
   1  -4 -10 2447.96  175.38
  -1   4   9 1355.86   91.49
  -1   4   9 1246.18   91.69
  -1   4   9 1266.07   91.29
  -1   4   9 1250.27   91.19
   1   4  -9 1358.76   90.79
  -1   4   9 1259.77   91.29
   1   4  -9 1380.56   90.89
   1   4  -9 1365.56   90.69
   1  -4  -9 1293.17   91.29
  -1  -4   9 1251.07   90.69
   1  -4  -9 1308.27   91.59
   1  -4  -9 1286.77   91.39
  -1  -4   9 1199.28   90.59
   1  -4  -9 1308.97   91.39
   1   4  -8  338.67   25.70
  -1   4   8  368.16   26.50
  -1   4   8  379.26   26.40
  -1   4   8  392.26   26.50
  -1   4   8  318.67   26.70
   1   4  -8  357.46   25.80
   1   4  -8  359.76   25.50
   1  -4  -8  361.16   26.40
  -1  -4   8  327.87   25.40
  -1  -4   8  328.17   25.50
   1  -4  -8  355.76   26.80
   1  -4  -8  373.66   26.60
   1  -4  -8  358.56   26.40
  -1   4   7 1396.56   96.69
  -1   4   7 1466.45   96.89
   1   4  -7 1295.67   96.29
   1   4  -7 1402.86   96.19
  -1   4   7 1382.36   96.79
  -1   4   7 1345.27   96.69
   1   4  -7 1403.06   96.39
   1  -4  -7 1353.56   96.69
   1  -4  -7 1352.16   96.79
   1  -4  -7 1425.66   96.69
  -1  -4   7 1298.27   96.19
  -1  -4   7 1319.47   96.29
   1  -4  -7 1378.26   96.69
   1  -4  -7 1419.36   96.79
  -1   4   6  127.69   13.40
   1   4  -6  178.68   12.60
  -1   4   6  145.69   13.10
  -1   4   6  152.88   13.60
   1   4  -6  155.18   12.90
  -1   4   6  139.89   13.30
   1  -4  -6  158.58   13.40
   1  -4  -6  138.49   13.00
  -1  -4   6  167.58   12.20
   1  -4  -6  139.79   13.00
  -1  -4   6  169.78   12.10
   1  -4  -6  158.48   13.20
   1  -4  -6  131.99   13.30
   1   4  -5  509.25   36.90
  -1   4   5  468.15   37.30
   1   4  -5  505.75   37.10
   1   4  -5  462.95   36.80
  -1   4   5  580.34   37.50
  -1   4   5  544.35   37.30
  -1   4   5  556.44   37.40
   1  -4  -5  531.95   37.40
  -1  -4   5  470.05   36.80
  -1  -4   5  482.95   36.90
  -1  -4   5  469.85   36.70
   1  -4  -5  553.94   37.40
   1  -4  -5  551.14   37.30
  -1  -4   5  494.15   36.70
   1  -4  -5  545.35   37.30
   1  -4  -5  575.44   37.50
  -1   4   4  870.61   59.99
   1   4  -4  893.31   59.59
   1   4  -4  897.61   59.79
  -1   4   4  843.42   59.79
  -1   4   4  875.11   59.89
  -1   4   4  762.82   59.69
   1   4  -4  755.52   59.59
   1   4  -4  878.51   59.59
  -1   4   4  821.82   59.89
  -1  -4   4  877.31   59.39
  -1  -4   4  903.01   59.39
  -1  -4   4  839.42   59.59
  -1  -4   4  825.22   59.39
   1  -4  -4  819.62   59.79
   1  -4  -4  819.22   59.79
  -1  -4   4  834.92   59.49
   1  -4  -4  839.02   59.79
   1  -4  -4  842.92   59.79
  -1   4   3  282.67   21.70
   1   4  -3  265.97   21.30
  -1   4   3  272.47   21.90
  -1   4   3  284.37   22.00
   1   4  -3  322.97   21.70
  -1   4   3  278.97   21.80
   1   4  -3  322.07   21.50
   1   4  -3  324.67   21.50
   1   4  -3  294.57   21.50
  -1   4   3  261.67   21.60
   1  -4  -3  268.77   21.60
  -1  -4   3  323.77   21.20
   1  -4  -3  267.07   21.80
   1  -4  -3  277.87   21.70
   1  -4  -3  278.07   21.60
  -1  -4   3  314.87   21.20
  -1  -4   3  292.17   21.20
  -1  -4   3  291.17   21.30
  -1  -4   3  299.67   21.40
   1  -4  -3  285.37   21.60
   1   4  -2 1211.48   84.59
  -1   4   2 1081.59   83.49
  -1   4   2 1204.48   83.79
  -1   4   2 1185.48   83.69
  -1   4   2 1252.57   83.79
   1   4  -2 1184.38   83.59
  -1   4   2 1224.98   83.79
   1   4  -2 1127.19   83.49
   1   4  -2 1223.98   83.69
   1   4  -2 1243.88   83.59
  -1  -4   2 1208.68   83.59
  -1  -4   2 1183.58   83.49
   1  -4  -2 1159.58   83.49
  -1  -4   2 1204.08   83.59
  -1  -4   2 1201.98   83.49
   1  -4  -2 1181.68   83.69
   1  -4  -2 1172.68   83.69
   1  -4  -2 1156.88   83.99
  -1  -4   2 1252.37   83.59
   1  -4  -2 1140.59   83.69
   1   4  -1  773.32   59.99
  -1   4   1  920.01   60.29
   1   4  -1  850.71   60.09
  -1   4   1  794.02   59.89
  -1   4   1  859.81   60.19
  -1   4   1  878.71   60.19
   1   4  -1  858.41   60.79
   1   4  -1  884.91   60.19
  -1   4   1  880.21   60.29
   1   4  -1  876.81   60.19
   1  -4  -1  862.71   60.19
  -1  -4   1  841.02   60.09
  -1  -4   1  839.82   59.99
  -1  -4   1  833.12   60.09
   1  -4  -1  836.02   60.09
  -1  -4   1  862.31   60.09
  -1  -4   1  836.52   60.09
   1  -4  -1  860.61   59.99
   1  -4  -1  836.02   60.09
   1  -4  -1  846.42   60.19
   1   4   0 1496.05  111.19
   1   4   0 1588.94  111.29
  -1   4   0 1585.44  111.29
  -1   4   0 1580.24  111.29
   1   4   0 1692.83  111.39
  -1   4   0 1622.14  111.89
   1   4   0 1671.83  111.39
  -1   4   0 1668.73  111.39
   1   4   0 1644.84  111.39
  -1  -4   0 1584.44  111.29
   1  -4   0 1495.65  111.19
  -1  -4   0 1555.24  111.29
  -1  -4   0 1613.44  111.29
   1  -4   0 1541.05  111.29
   1  -4   0 1496.95  111.19
   1  -4   0 1565.04  111.29
  -1   4  -1  413.66   30.30
  -1   4  -1  430.26   30.50
   1   4   1  438.76   30.60
  -1   4  -1  402.26   30.40
   1   4   1  452.85   30.60
   1   4   1  450.15   30.60
   1   4   1  406.96   30.40
  -1   4  -1  409.06   31.10
   1   4   1  439.96   30.50
  -1  -4  -1  409.06   30.40
   1  -4   1  404.66   30.10
  -1  -4  -1  443.06   30.50
  -1  -4  -1  414.36   30.40
  -1  -4  -1  427.26   30.40
   1  -4   1  393.96   30.20
   1  -4   1  406.56   30.30
   1  -4   1  411.66   30.30
   1   4   2    4.50    3.70
   1   4   2   11.10    3.50
  -1   4  -2   13.20    3.30
   1   4   2    7.80    3.90
   1   4   2    7.70    3.70
  -1   4  -2   10.00    3.60
   1   4   2    4.80    3.70
  -1   4  -2    7.40    3.30
  -1   4  -2    9.50    3.40
  -1  -4  -2   14.80    3.30
   1  -4   2   15.60    2.80
  -1  -4  -2    5.10    3.50
  -1  -4  -2    4.60    3.50
  -1  -4  -2    8.50    3.40
   1  -4   2    9.20    3.10
   1  -4   2    6.90    3.20
  -1  -4  -2   14.20    3.70
   1  -4   2    8.40    2.90
  -1   4  -3 1722.93  113.39
   1   4   3 1614.64  113.59
   1   4   3 1718.43  113.69
  -1   4  -3 1640.24  113.29
  -1   4  -3 1659.03  113.49
   1   4   3 1678.33  113.59
   1   4   3 1487.85  113.49
   1   4   3 1596.74  113.49
  -1  -4  -3 1754.42  114.69
   1  -4   3 1543.35  113.29
   1  -4   3 1591.34  113.29
  -1  -4  -3 1552.24  113.49
   1  -4   3 1543.65  113.19
  -1  -4  -3 1639.84  113.59
  -1  -4  -3 1590.54  113.49
  -1  -4  -3 1568.44  113.59
  -1   4  -4   45.80    6.20
   1   4   4   52.09    5.90
  -1   4  -4   44.70    5.20
  -1   4  -4   38.80    4.80
  -1   4  -4   49.90    5.10
   1  -4   4   41.30    5.30
   1  -4   4   37.70    4.70
   1  -4   4   44.60    4.90
  -1  -4  -4   52.69    7.60
   1  -4   4   49.90    5.50
   1   4   5 6668.23  472.15
   1   4   5 7013.20  472.25
  -1  -4  -5 6600.74  472.15
  -1  -4  -5 6796.82  472.25
  -1   4  -6  392.66   26.40
   1   4   6  364.06   27.00
   1   4   6  345.57   27.10
  -1   4  -6  352.06   26.40
  -1   4  -6  380.46   26.60
   1   4   6  368.76   27.30
  -1   4  -6  336.37   26.20
   1   4   6  379.76   27.20
  -1  -4  -6  364.46   27.30
   1  -4   6  359.96   26.30
   1  -4   6  345.57   26.30
  -1  -4  -6  375.26   27.10
  -1  -4  -6  375.46   27.10
  -1  -4  -6  364.86   26.90
  -1  -4  -6  373.56   27.20
   1   4   7  165.18   14.70
  -1   4  -7  183.08   13.40
   1   4   7  174.08   14.10
   1   4   7  159.38   14.40
   1   4   7  160.78   14.70
  -1   4  -7  177.08   13.20
   1   4   7  169.38   14.40
  -1   4  -7  193.08   13.10
  -1   4  -7  151.38   12.80
  -1  -4  -7  168.28   14.10
  -1  -4  -7  163.88   14.50
   1  -4   7  169.38   12.90
   1  -4   7  168.68   13.00
  -1  -4  -7  165.68   14.30
  -1  -4  -7  164.68   14.80
   1   4   8  725.63   53.09
   1   4   8  700.63   53.39
   1   4   8  753.82   53.19
   1   4   8  770.32   53.29
  -1   4  -8  785.32   52.39
   1   4   8  751.22   53.09
  -1   4  -8  785.22   52.59
  -1   4  -8  737.63   52.49
  -1  -4  -8  731.73   53.49
  -1  -4  -8  780.32   53.29
  -1  -4  -8  735.53   53.19
  -1  -4  -8  751.32   53.09
   1  -4   8  666.13   52.39
   1   4   9  566.74   44.10
   1   4   9  562.34   43.60
   1   4   9  601.04   43.70
   1   4   9  611.54   43.60
  -1   4  -9  668.83   42.80
   1   4   9  611.64   43.80
  -1  -4  -9  598.54   43.60
  -1  -4  -9  622.54   44.20
  -1  -4  -9  601.64   43.70
  -1  -4  -9  600.54   43.70
   1   4  10  106.59   12.40
   1   4  10  101.09   11.40
  -1  -4 -10  103.69   11.10
   1   4  11  161.18   14.60
   1   4  11  179.68   16.20
   1   4  11  144.79   14.60
   1   4  11  170.88   14.50
   1   4  11  159.28   15.10
  -1  -4 -11  176.78   14.90
  -1  -4 -11  172.28   14.90
  -1  -4 -11  167.58   14.70
   1   4  12  470.25   35.20
   1   4  12  468.65   35.30
   1   4  12  493.75   35.60
   1   4  12  468.45   35.20
   1   4  12  464.25   36.20
  -1  -4 -12  490.85   35.50
  -1  -4 -12  490.45   36.30
  -1  -4 -12  505.15   35.50
  -1   4 -13   -5.40    4.90
  -1  -4 -13   -5.60    5.90
  -1  -4 -13   -9.00    4.10
   1   4  14  285.77   22.50
   1   4  14  297.57   22.10
   1   4  14  278.37   22.00
   1   4  14  295.27   22.20
   1   4  14  266.17   23.60
  -1  -4 -14  243.08   21.70
  -1  -4 -14  314.07   22.50
  -1  -4 -14  292.07   24.10
  -1  -4 -14  243.18   22.00
  -1  -4 -14  306.37   22.50
  -1   4 -15    4.60    5.40
   1   4  15   -1.20    6.20
   1   4  15  -10.90    4.90
   1   4  15   -6.80    5.00
  -1  -4 -15  -13.10    5.20
  -1  -4 -15   -7.30    5.00
  -1  -4 -15  -11.90    5.20
  -1  -4 -15   -4.40    4.30
   1   4  16   14.30    5.40
   1   4  16   14.60    5.50
   1   4  16   -1.10    5.40
   1   4  16   -0.40    5.90
  -1  -4 -16    8.00    5.20
  -1  -4 -16   11.50    4.70
  -1  -4 -16    7.80    5.70
  -1  -4 -16   -3.80    5.30
  -1   4 -17  368.96   31.20
   1   4  17  372.66   30.30
   1   4  17  432.36   30.90
   1   4  17  452.35   30.60
  -1  -4 -17  422.96   33.10
  -1  -4 -17  350.36   30.20
  -1  -4 -17  457.95   31.20
   1   4  18   20.10    5.90
  -1   4 -18   14.00    6.40
   1   4  18    5.50    6.30
  -1  -4 -18   19.00    6.00
  -1  -4 -18   20.50    5.20
  -1  -4 -18    8.10    6.00
  -1  -4 -18   10.10    6.20
  -1  -4 -18   15.40    8.40
  -1   4 -19    1.60    6.30
   1   4  19   -1.00    5.80
  -1  -4 -19    6.10    5.10
  -1  -4 -19   -4.10    6.20
  -1  -4 -19  -11.20    6.50
  -1  -4 -19    5.20    6.20
  -1  -4 -19   -7.20   12.40
   1   4  20  -12.30    5.60
   1   4  20  -12.10    5.50
  -1   4 -20  -10.80    6.80
   1   4  20    1.20    5.50
   1   4  20  -14.70    6.40
  -1  -4 -20   -6.30    6.40
  -1  -4 -20    2.60    8.50
  -1  -4 -20  -13.30    6.00
  -1  -4 -20    6.60    6.30
  -1  -4 -20    0.50    5.10
   1   4  21   40.00    6.60
   1   4  21   21.30    7.50
  -1   4 -21   35.40    8.40
   1   4  21   18.70    6.50
   1   4  21   19.90    6.40
  -1  -4 -21   23.20    7.20
  -1  -4 -21   33.40    7.90
  -1  -4 -21   47.90   10.70
  -1  -4 -21   29.90    7.40
  -1  -4 -21   36.70    6.60
   1   4  22  134.19   14.40
  -1  -4 -22  119.39   13.10
  -1  -4 -22  124.79   14.40
  -1  -4 -22  117.49   14.40
  -1  -4 -22  109.99   15.80
   1   4  23  491.45   38.50
  -1  -4 -23  559.54   41.80
  -1  -4 -23  546.25   38.70
  -1  -4 -23  542.75   39.30
  -1  -4 -23  429.66   38.20
   1   4  24   37.00    8.80
  -1   4 -24   50.29   10.40
  -1  -4 -24   47.80   11.50
  -1  -4 -24   46.50    9.30
  -1  -4 -24   39.10    8.00
  -1  -4 -24   33.20    7.40
  -1  -4 -24   39.80    8.90
   1   4  25  229.58   21.00
  -1  -4 -25  208.98   21.90
  -1  -4 -25  239.88   21.30
  -1  -4 -25  253.07   22.30
   1   4  26   46.90    9.90
  -1   4 -26   78.49   12.60
  -1  -4 -26   51.99    9.10
  -1  -4 -26   64.89   13.20
  -1  -4 -26   51.59   10.30
  -1  -4 -26   47.00    8.60
  -1   4 -27   38.90   11.10
   1   4  27   37.90   10.20
  -1  -4 -27   47.10   13.20
  -1  -4 -27   48.60    9.90
  -1  -4 -27   36.40    8.30
  -1  -4 -27   34.80    8.10
  -1  -4 -27   30.80    9.60
  -1   4 -28   15.50   10.60
   1   4  28    4.80    9.60
  -1  -4 -28   14.30    7.50
  -1  -4 -28    2.50    8.20
  -1  -4 -28   10.70    7.70
  -1  -4 -28   38.80   10.90
  -1   4 -29   58.19   12.30
  -1  -4 -29   30.90    8.40
  -1  -4 -29   41.80   11.80
  -1  -4 -29   36.60    8.80
  -1  -4 -29   28.10    9.50
  -1  -4 -29   52.49   14.60
  -1  -4 -30   -6.10    8.80
   1   5 -29    8.90   10.50
  -1   5  29    0.00   10.00
   1  -5 -29   -4.10    8.50
   1  -5 -29   -4.90    9.40
   1  -5 -29    1.60   12.10
  -1   5  28    5.60    9.30
   1   5 -28   -1.00   10.40
   1  -5 -28   -4.90   11.70
   1  -5 -28    1.80    8.50
   1  -5 -28    0.10    9.10
  -1   5  27   11.20    9.40
   1   5 -27   19.20   10.70
   1  -5 -27   14.90    8.30
   1  -5 -27   14.50   12.00
   1  -5 -27   11.40    9.10
  -1   5  26    0.50    8.90
   1   5 -26    6.40   11.20
   1  -5 -26   -3.60    7.60
   1  -5 -26   -1.00    8.40
   1  -5 -26    3.00   11.00
   1  -5 -26   -1.30    9.40
  -1   5  25   34.00    7.50
  -1   5  25   13.90    9.10
   1   5 -25   36.90   10.20
   1  -5 -25   18.70    8.30
   1  -5 -25   26.60   12.00
   1  -5 -25   33.60   10.30
   1  -5 -25   26.20    9.00
   1   5 -24   21.60    9.00
  -1   5  24   -3.50    7.10
  -1   5  24    7.60    7.10
  -1   5  24   -5.80    8.90
   1  -5 -24   -7.80    7.60
   1  -5 -24    7.20   10.90
   1  -5 -24    8.10    8.50
   1  -5 -24   -1.80    8.10
  -1   5  23  211.38   19.20
  -1   5  23  191.38   19.20
  -1   5  23  208.08   20.50
  -1   5  23  209.68   19.60
   1   5 -23  235.88   20.70
   1  -5 -23  173.98   23.40
   1  -5 -23  224.08   20.20
   1  -5 -23  212.08   20.70
   1   5 -22  223.58   19.50
  -1   5  22  187.38   18.10
  -1   5  22  189.08   19.30
  -1   5  22  196.28   18.80
  -1   5  22  208.68   18.30
   1  -5 -22  225.08   22.60
   1  -5 -22  198.28   19.20
   1  -5 -22  158.08   19.80
   1  -5 -22  209.58   19.60
   1  -5 -22  170.78   18.90
  -1   5  21   49.20    8.00
  -1   5  21   43.20    8.00
  -1   5  21   33.10    8.90
  -1   5  21   36.00    7.50
   1   5 -21   44.50    8.40
   1  -5 -21   42.10    8.60
   1  -5 -21   31.40    8.20
   1  -5 -21   34.40    8.50
   1  -5 -21   43.90    8.90
   1  -5 -21   48.00   10.60
  -1   5  20  422.06   30.70
  -1   5  20  412.06   30.20
   1   5 -20  340.97   30.60
  -1   5  20  413.56   31.10
   1  -5 -20  419.76   31.10
   1  -5 -20  351.76   30.70
   1  -5 -20  350.66   30.30
   1  -5 -20  425.76   30.90
  -1   5  19  436.86   31.30
  -1   5  19  376.36   30.50
  -1   5  19  407.26   30.50
  -1   5  19  417.26   31.10
   1  -5 -19  436.56   31.10
   1  -5 -19  328.27   30.60
   1  -5 -19  450.15   33.10
   1  -5 -19  332.67   30.20
  -1   5  18   11.70    6.50
   1   5 -18   14.40    6.60
  -1   5  18    7.90    7.10
  -1   5  18    8.20    6.00
  -1   5  18   21.40    6.40
   1  -5 -18   16.00    6.70
   1  -5 -18   14.50    9.60
   1  -5 -18   24.90    6.10
   1  -5 -18    8.00    6.70
   1  -5 -18   14.20    6.40
  -1   5  17  246.18   20.60
  -1   5  17  224.28   19.70
  -1   5  17  234.98   19.80
   1  -5 -17  245.38   20.30
   1  -5 -17  250.17   22.50
   1  -5 -17  195.08   19.30
   1  -5 -17  260.17   20.90
   1  -5 -17  190.38   19.60
  -1   5  16  604.04   44.70
  -1   5  16  620.04   45.10
  -1   5  16  614.14   44.70
   1  -5 -16  572.44   44.60
   1  -5 -16  577.34   46.20
   1  -5 -16  661.53   45.10
   1  -5 -16  612.54   44.90
  -1   5  15 1316.27   88.09
  -1   5  15 1266.27   87.69
  -1   5  15 1204.48   87.69
   1  -5 -15 1085.69   87.59
   1  -5 -15 1310.47   87.89
   1  -5 -15 1201.48   88.69
   1  -5 -15 1267.67   87.89
  -1   5  14  166.28   16.00
  -1   5  14  163.58   15.20
  -1   5  14  152.48   15.40
   1  -5 -14  138.49   14.80
   1  -5 -14  142.89   14.40
   1  -5 -14  178.38   15.40
   1  -5 -14  170.28   15.70
   1  -5 -14  159.58   17.10
  -1   5  13  647.44   47.20
  -1   5  13  657.63   47.30
  -1   5  13  656.93   47.40
   1   5 -13  562.34   46.70
  -1   5  13  706.83   47.70
   1   5 -13  657.83   46.90
   1  -5 -13  707.43   47.60
   1  -5 -13  670.73   47.30
   1  -5 -13  574.04   47.20
   1  -5 -13  669.53   48.10
  -1   5  12 1643.84  117.99
   1   5 -12 1782.62  117.19
  -1   5  12 1661.33  117.89
   1   5 -12 1760.22  118.69
   1   5 -12 1612.74  117.19
  -1   5  12 1778.52  118.19
  -1   5  12 1607.74  117.89
   1  -5 -12 1733.63  118.09
   1  -5 -12 1615.04  117.99
   1  -5 -12 1669.83  117.99
  -1  -5  12 1552.94  117.09
   1  -5 -12 1664.73  118.39
  -1   5  11 1428.56  100.69
  -1   5  11 1403.76  100.59
  -1   5  11 1435.66  100.69
   1   5 -11 1440.46   99.99
   1   5 -11 1477.45   99.89
  -1   5  11 1536.95  100.99
   1  -5 -11 1497.75  100.89
   1  -5 -11 1427.66  100.79
   1  -5 -11 1407.86  100.69
  -1  -5  11 1308.37   99.79
   1  -5 -11 1431.06  101.09
  -1  -5  11 1316.37   99.89
   1   5 -10    6.70    3.10
   1   5 -10    8.80    3.80
  -1   5  10    1.10    5.30
  -1   5  10   11.70    5.30
  -1   5  10   11.10    5.40
  -1   5  10    1.90    5.80
   1   5 -10    9.00    3.30
  -1   5  10   16.60    4.80
   1   5 -10    5.30    4.60
   1  -5 -10   11.10    4.50
   1  -5 -10   16.50    5.60
   1  -5 -10   18.20    5.10
   1  -5 -10   11.70    5.00
   1  -5 -10    1.50    5.30
  -1  -5  10    4.00    3.40
  -1  -5  10    7.90    3.00
   1   5  -9  645.54   46.10
  -1   5   9  690.53   46.80
  -1   5   9  610.74   46.50
  -1   5   9  681.83   46.60
   1   5  -9  672.73   45.60
  -1   5   9  633.34   46.40
   1  -5  -9  639.64   46.70
  -1  -5   9  621.74   45.50
   1  -5  -9  635.64   46.40
   1  -5  -9  641.44   46.60
   1  -5  -9  632.44   46.40
  -1  -5   9  603.94   45.60
  -1   5   8    5.90    4.80
   1   5  -8   14.00    3.60
   1   5  -8   11.80    3.20
  -1   5   8    4.30    5.10
   1   5  -8    6.90    3.70
  -1   5   8   -3.90    5.30
   1   5  -8    5.00    4.50
  -1   5   8   13.10    5.10
  -1   5   8   -6.30    5.30
   1  -5  -8    8.60    4.10
   1  -5  -8   -5.20    4.90
  -1  -5   8   10.90    3.60
   1  -5  -8   11.60    4.80
  -1  -5   8   11.50    3.30
   1  -5  -8   16.30    5.10
   1  -5  -8    7.20    4.50
  -1   5   7    6.00    5.40
  -1   5   7    9.40    5.00
   1   5  -7   14.30    3.90
  -1   5   7    8.50    5.40
  -1   5   7   14.00    5.10
   1  -5  -7    4.40    5.00
   1  -5  -7   11.10    4.40
   1  -5  -7   14.00    4.50
  -1   5   6   42.70    6.20
   1   5  -6   58.19    7.10
   1   5  -6   40.40    5.20
   1   5  -6   46.60    6.30
  -1   5   6   29.20    5.90
   1   5  -6   44.00    5.80
  -1  -5   6   47.30    6.50
  -1  -5   6   47.70    6.70
  -1  -5   6   51.49    5.90
   1  -5  -6   40.70    6.00
   1  -5  -6   40.90    6.10
   1  -5  -6   29.70    5.80
   1  -5  -6   53.29    8.30
   1  -5  -6   30.80    6.20
  -1   5   5   -9.30    4.40
   1   5  -5    4.20    3.40
   1   5  -5    4.10    3.70
   1   5  -5    6.70    3.10
  -1   5   5   -7.60    4.30
  -1   5   5    1.20    3.90
   1   5  -5   -0.20    4.30
   1  -5  -5   11.00    7.10
  -1  -5   5    6.60    3.50
   1  -5  -5   -5.50    3.90
  -1  -5   5    2.10    3.30
   1  -5  -5   -1.70    4.20
  -1  -5   5    5.50    3.10
  -1   5   4  103.99   11.90
   1   5  -4  145.09   12.40
  -1   5   4  125.39   12.30
  -1   5   4  110.99   11.40
   1   5  -4  118.89   11.10
   1   5  -4  115.09   11.30
  -1   5   4  103.99   13.00
   1   5  -4  152.28   11.80
  -1   5   4  118.69   12.60
  -1  -5   4  146.59   11.50
   1  -5  -4  154.98   12.00
   1  -5  -4  122.49   12.10
  -1  -5   4  149.19   11.00
   1  -5  -4  137.79   12.00
   1  -5  -4  109.69   12.70
   1  -5  -4  130.49   12.30
  -1  -5   4  140.29   11.40
  -1   5   3  215.48   17.10
  -1   5   3  209.08   17.50
   1   5  -3  216.58   17.30
   1   5  -3  217.78   16.80
  -1   5   3  198.28   17.50
   1   5  -3  177.38   16.40
   1  -5  -3  212.08   16.80
   1  -5  -3  229.88   16.80
   1  -5  -3  226.78   17.00
   1  -5  -3  202.38   17.30
  -1  -5   3  243.68   18.10
  -1  -5   3  202.68   16.50
   1  -5  -3  205.88   16.80
  -1  -5   3  211.58   16.40
  -1  -5   3  200.58   16.60
  -1   5   2   42.30    6.90
  -1   5   2   63.19    8.40
   1   5  -2   50.19    6.50
  -1   5   2   46.70    6.50
   1   5  -2   50.49    6.00
  -1   5   2   50.39    6.10
  -1   5   2   49.99    6.60
   1   5  -2   55.79    6.20
   1   5  -2   63.39    7.70
   1  -5  -2   51.19    6.50
  -1  -5   2   53.89    5.90
  -1  -5   2   58.09    7.20
  -1  -5   2   57.09    7.00
   1  -5  -2   57.19    6.10
  -1  -5   2   48.30    7.00
   1  -5  -2   61.09    6.20
   1  -5  -2   49.70    6.10
  -1  -5   2   50.99    7.50
   1  -5  -2   57.39    6.10
  -1   5   1 2552.94  176.18
  -1   5   1 2689.73  176.18
   1   5  -1 2601.84  176.08
   1   5  -1 2557.44  175.98
   1   5  -1 2629.44  175.98
  -1   5   1 2461.65  175.98
  -1  -5   1 2452.05  175.88
   1  -5  -1 2382.16  175.88
  -1  -5   1 2499.35  175.88
   1  -5  -1 2597.34  176.58
  -1  -5   1 2515.15  175.88
   1  -5  -1 2416.36  175.98
   1  -5  -1 2383.96  175.88
  -1  -5   1 2461.35  175.88
  -1   5   0   17.80    5.00
  -1   5   0   25.50    4.70
   1   5   0   22.70    4.50
   1   5   0   14.50    4.10
   1   5   0   16.00    4.60
  -1   5   0   19.40    4.10
   1   5   0   13.70    3.80
  -1   5   0   21.10    4.90
   1   5   0   15.80    4.90
  -1  -5   0   25.10    3.90
  -1  -5   0   17.30    4.30
  -1  -5   0   16.80    4.20
   1  -5   0   27.20    4.10
  -1  -5   0   24.50    5.20
  -1  -5   0   11.80    4.30
   1  -5   0   18.50    4.20
   1  -5   0   17.10    4.40
   1  -5   0   20.90    4.10
  -1   5  -1   11.30    3.90
   1   5   1   16.80    4.70
   1   5   1   14.40    4.20
   1   5   1   19.90    4.00
  -1   5  -1   24.10    4.40
  -1   5  -1   15.10    4.50
   1   5   1   15.40    5.00
   1   5   1   23.50    4.60
  -1   5  -1    8.70    4.70
  -1  -5  -1   15.30    4.40
   1  -5   1   15.00    3.90
  -1  -5  -1   22.70    4.80
  -1  -5  -1   18.50    4.40
  -1  -5  -1   25.10    4.20
   1  -5   1    9.00    4.20
   1  -5   1    8.00    4.00
  -1  -5  -1   19.20    4.60
   1   5   2    7.50    4.10
  -1   5  -2    4.70    3.70
   1   5   2   14.10    4.40
   1   5   2   13.70    3.80
  -1   5  -2    2.40    4.20
   1   5   2    4.40    4.70
  -1   5  -2    2.00    4.50
  -1   5  -2   12.10    3.60
   1   5   2    3.70    4.70
  -1  -5  -2    9.50    4.10
   1  -5   2    5.20    3.80
   1  -5   2    5.60    3.90
   1  -5   2   12.60    4.00
  -1  -5  -2    3.60    4.10
  -1  -5  -2   12.80    4.40
   1  -5   2    9.30    3.60
  -1  -5  -2    6.60    4.10
  -1  -5  -2   12.20    4.00
   1   5   3 2941.51  208.08
   1   5   3 3136.59  208.18
   1   5   3 2948.91  208.18
   1  -5   3 2988.60  207.68
  -1  -5  -3 2870.51  207.98
  -1  -5  -3 3025.70  208.08
  -1  -5  -3 2974.10  208.08
  -1  -5  -3 2854.31  207.88
   1  -5   3 3025.60  207.88
   1  -5   3 2968.50  207.78
   1   5   4  189.98   16.60
  -1   5  -4  222.68   16.40
  -1   5  -4  175.08   15.70
   1   5   4  184.88   16.70
   1   5   4  196.98   17.10
   1   5   4  184.28   17.00
  -1  -5  -4  225.48   16.70
  -1  -5  -4  207.18   16.70
   1  -5   4  214.88   15.40
  -1  -5  -4  195.18   16.80
  -1  -5  -4  188.88   16.30
   1  -5   4  210.48   15.80
   1  -5   4  217.18   15.80
  -1  -5  -4  190.38   16.50
   1   5   5  672.23   49.90
  -1   5  -5  742.43   49.40
  -1   5  -5  750.72   49.60
   1   5   5  687.83   49.90
   1   5   5  679.43   49.80
   1   5   5  707.43   50.09
   1  -5   5  698.53   49.10
  -1  -5  -5  693.03   49.90
   1  -5   5  671.63   48.90
  -1  -5  -5  686.23   49.70
  -1  -5  -5  719.13   49.90
  -1  -5  -5  672.63   49.80
  -1  -5  -5  679.43   49.80
   1  -5   5  665.53   49.30
   1  -5   5  682.63   49.20
   1   5   6 1217.38   87.79
   1   5   6 1271.17   87.89
  -1   5  -6 1307.07   87.29
   1   5   6 1219.48   89.19
  -1   5  -6 1324.27   87.59
   1   5   6 1311.97   87.99
  -1  -5  -6 1185.18   87.69
  -1  -5  -6 1284.27   87.79
   1  -5   6 1212.68   87.19
   1  -5   6 1161.38   87.19
  -1  -5  -6 1221.38   87.59
  -1  -5  -6 1217.98   87.79
  -1  -5  -6 1205.98   88.99
  -1   5  -7  318.27   26.50
  -1   5  -7  402.86   26.70
  -1   5  -7  400.76   27.10
   1   5   7  361.66   27.90
   1   5   7  347.37   27.70
   1   5   7  390.56   27.70
  -1   5  -7  343.47   26.70
   1   5   7  377.56   28.50
   1  -5   7  360.66   26.60
   1  -5   7  372.56   26.50
  -1  -5  -7  368.96   27.80
  -1  -5  -7  361.46   27.60
  -1  -5  -7  357.56   27.30
  -1  -5  -7  356.96   27.80
  -1   5  -8   51.59    6.80
   1   5   8   71.79    7.40
  -1   5  -8   64.39    7.30
   1   5   8   62.09    7.50
   1   5   8   46.90    7.20
  -1   5  -8   54.19    7.40
   1   5   8   49.80    7.60
  -1   5  -8   72.49    6.90
  -1  -5  -8   63.89    7.30
   1  -5   8   54.89    6.80
  -1  -5  -8   68.69    7.60
  -1  -5  -8   53.69    6.60
  -1  -5  -8   60.99    9.90
  -1  -5  -8   60.79    6.90
   1  -5   8   47.90    7.00
   1   5   9  373.36   27.40
   1   5   9  349.57   27.50
  -1   5  -9  379.86   26.30
   1   5   9  372.16   27.50
  -1   5  -9  349.47   26.40
   1   5   9  372.76   27.90
  -1  -5  -9  370.46   27.40
  -1  -5  -9  375.46   27.40
  -1  -5  -9  370.46   27.60
   1  -5   9  327.47   26.20
   1  -5   9  345.67   26.10
  -1  -5  -9  362.06   27.90
   1   5  10   24.80    6.10
   1   5  10   19.70    6.40
  -1   5 -10   23.20    4.30
  -1   5 -10   21.60    5.60
  -1   5 -10   24.40    3.90
   1   5  10   35.00    6.00
   1   5  10   17.70    7.00
   1  -5  10   22.20    3.50
  -1  -5 -10   30.00    6.90
  -1  -5 -10   30.30    5.20
  -1  -5 -10   35.80    5.90
   1  -5  10   18.30    4.00
  -1  -5 -10   19.90    5.90
  -1  -5 -10   31.50    6.00
   1   5  11   22.70    6.10
   1   5  11   19.70    6.40
   1   5  11   32.40    6.20
  -1   5 -11   23.20    5.00
   1   5  11   18.60    6.30
  -1  -5 -11   34.20    7.00
   1  -5  11   16.50    3.90
  -1  -5 -11   32.50    5.90
  -1  -5 -11   22.00    5.90
  -1  -5 -11   34.10    5.60
  -1  -5 -11   33.90    6.10
   1   5  12   23.90    6.10
   1   5  12   16.90    6.40
   1   5  12   14.80    6.60
  -1  -5 -12   28.80    5.30
  -1  -5 -12   32.40    6.20
  -1  -5 -12   22.40    6.00
  -1  -5 -12   19.50    6.20
   1   5  13   40.40    6.70
   1   5  13   25.60    7.00
   1   5  13   31.40    6.30
   1   5  13   11.50    7.40
   1   5  13   18.70    6.30
  -1  -5 -13   25.40    6.10
  -1  -5 -13   23.80    6.40
  -1  -5 -13   27.80    6.20
  -1  -5 -13   24.10    7.70
  -1  -5 -13   28.80    5.70
   1   5  14    3.70    6.00
   1   5  14   -2.30    7.00
   1   5  14   15.10    5.60
   1   5  14    6.30    5.50
   1   5  14    4.10    6.40
  -1  -5 -14   12.50    4.90
  -1  -5 -14   10.70    5.50
  -1  -5 -14    0.10    5.80
  -1  -5 -14    6.70    5.80
  -1   5 -15   72.59   11.20
  -1  -5 -15   76.69   11.50
  -1  -5 -15   99.19   11.60
   1   5  16    5.20    6.90
  -1   5 -16   -2.70    5.70
   1   5  16   13.10    6.40
   1   5  16   10.30    6.40
   1   5  16   22.10    6.30
  -1  -5 -16    3.20    6.20
  -1  -5 -16   23.20    6.20
  -1  -5 -16   10.70    6.40
  -1  -5 -16    8.00    5.90
  -1  -5 -16   -5.20    8.10
   1   5  17  178.98   17.50
   1   5  17  204.58   17.40
   1   5  17  189.68   17.00
  -1  -5 -17  149.79   16.90
  -1  -5 -17  212.88   20.50
  -1  -5 -17  193.38   16.80
  -1  -5 -17  179.98   21.70
  -1  -5 -17  189.78   17.70
   1   5  18   54.89    8.60
  -1   5 -18   35.70    7.70
   1   5  18   56.59    8.20
  -1  -5 -18   52.79    8.10
  -1  -5 -18   73.59   10.10
  -1  -5 -18   48.20    7.90
  -1  -5 -18   59.19    9.00
   1   5  19  259.77   21.00
   1   5  19  243.38   21.10
   1   5  19  258.97   20.30
  -1   5 -19  208.18   20.40
  -1  -5 -19  207.48   20.70
  -1  -5 -19  242.28   20.90
  -1  -5 -19  263.77   22.30
  -1  -5 -19  273.27   24.00
  -1  -5 -19  200.48   19.90
   1   5  20   65.89    9.10
   1   5  20   52.09    9.30
   1   5  20   60.89    8.10
   1   5  20   46.90    8.40
  -1   5 -20   60.59    9.10
  -1  -5 -20   47.90    8.60
  -1  -5 -20   54.79    8.30
  -1  -5 -20   48.90    9.00
  -1  -5 -20   57.09    8.80
  -1  -5 -20   67.09   11.80
   1   5  21   19.10    8.70
  -1   5 -21   41.50    8.30
   1   5  21   31.60    7.70
   1   5  21    7.30    7.70
   1   5  21   27.20    7.10
  -1  -5 -21   11.80    7.90
  -1  -5 -21   10.60    7.50
  -1  -5 -21   25.40    8.10
  -1  -5 -21   41.00   10.70
  -1  -5 -21   25.50    7.20
   1   5  22   -5.80    6.60
  -1   5 -22    9.80    8.00
   1   5  22  -15.30    8.30
   1   5  22   -3.10    7.20
  -1  -5 -22  -14.50    7.00
  -1  -5 -22   -4.10    6.40
  -1  -5 -22   11.50    9.70
  -1  -5 -22  -10.50    7.60
  -1  -5 -22    3.70    9.30
   1   5  23  138.79   14.70
   1   5  23  140.79   15.60
  -1   5 -23  155.78   16.70
   1   5  23  120.29   16.20
  -1  -5 -23  128.79   15.80
  -1  -5 -23  127.09   16.90
  -1  -5 -23  174.48   20.80
  -1  -5 -23  119.49   14.90
  -1  -5 -23  122.09   16.90
  -1   5 -24  218.98   21.10
   1   5  24  219.88   19.40
   1   5  24  192.08   20.20
  -1  -5 -24  222.88   21.30
  -1  -5 -24  210.08   19.80
  -1  -5 -24  184.28   19.20
  -1  -5 -24  224.88   24.80
  -1  -5 -24  199.58   20.80
   1   5  25   76.49   11.60
  -1   5 -25   91.89   15.10
  -1  -5 -25   71.09   11.20
  -1  -5 -25   85.09   12.60
  -1  -5 -25   73.89   10.30
  -1  -5 -25   64.99   10.40
  -1  -5 -25   82.39   14.20
   1   5  26   10.50    9.20
  -1   5 -26   19.80   10.20
  -1  -5 -26   21.50   11.00
  -1  -5 -26   19.00    8.40
  -1  -5 -26   12.80    8.10
  -1  -5 -26   19.00   12.10
  -1  -5 -26    8.00    8.90
   1   5  27    8.40    9.70
  -1   5 -27   20.10   10.40
  -1  -5 -27   15.80    8.10
  -1  -5 -27    7.70    8.10
  -1  -5 -27    9.50    8.90
  -1  -5 -27    8.70   13.80
  -1   5 -28   -0.20   10.00
   1   5  28  -14.90    9.80
  -1  -5 -28   -6.80    7.40
  -1  -5 -28  -13.40    8.90
  -1  -5 -28    0.90   12.00
  -1   6  28   24.60   10.80
   1  -6 -28   19.50   10.80
   1  -6 -28   27.00    8.80
  -1   6  27   10.30   10.50
   1   6 -27   16.20   12.00
  -1   6  27    3.60    7.70
  -1   6  27   18.90    5.60
   1  -6 -27   14.40    8.70
   1  -6 -27    8.40    8.00
   1  -6 -27   -2.80    9.30
   1  -6 -27    5.60   12.10
  -1   6  26  146.19   19.00
  -1   6  26  148.19   16.00
   1   6 -26  142.39   18.00
  -1   6  26  166.58   16.70
   1  -6 -26  141.79   18.20
   1  -6 -26  109.29   18.10
   1  -6 -26  131.99   17.10
  -1   6  25   47.40   11.30
  -1   6  25   64.09    9.60
   1   6 -25   60.59   10.70
  -1   6  25   66.39   10.00
   1  -6 -25   39.30    9.60
   1  -6 -25   56.09   13.80
   1  -6 -25   42.30   10.60
   1  -6 -25   44.90    9.60
   1   6 -24   13.00    8.50
  -1   6  24    4.60    8.00
  -1   6  24   -6.80    9.80
  -1   6  24   -0.80    8.30
   1  -6 -24  -11.50    8.00
   1  -6 -24   -8.10    8.70
   1  -6 -24    6.00   10.50
   1  -6 -24    0.90    7.40
  -1   6  23   -7.80    8.80
  -1   6  23    4.40    8.20
  -1   6  23   -8.80    9.70
   1   6 -23   20.10    8.30
   1  -6 -23   11.40    8.30
   1  -6 -23    1.60   10.90
   1  -6 -23   -4.20    8.40
   1  -6 -23   27.60   11.30
   1  -6 -23   -0.10    8.20
   1   6 -22   10.70    7.70
  -1   6  22   -2.40    7.90
  -1   6  22  -14.70    8.20
  -1   6  22  -16.30    8.70
   1  -6 -22    1.30    7.10
   1  -6 -22   -7.60    7.60
   1  -6 -22    7.70    9.00
   1  -6 -22    2.00   10.40
   1  -6 -22   -2.80    8.00
  -1   6  21   12.40    8.80
  -1   6  21  -12.30    7.60
   1   6 -21   12.70    7.70
  -1   6  21    4.40    7.50
  -1   6  21  -11.70    8.90
   1  -6 -21   16.40    8.80
   1  -6 -21   13.90    7.00
   1  -6 -21   13.30   10.00
   1  -6 -21   -4.00    7.60
   1  -6 -21   -6.30    7.40
  -1   6  20   44.00    7.80
  -1   6  20   31.00    8.50
  -1   6  20   14.80    9.00
  -1   6  20   12.50    8.40
   1   6 -20   32.10    8.10
   1  -6 -20   21.90    7.30
   1  -6 -20   31.60    9.00
   1  -6 -20   15.40    7.90
   1  -6 -20   11.20    7.90
   1  -6 -20   54.69   10.90
  -1   6  19   57.69    9.30
   1   6 -19   63.19    8.90
   1   6 -19   56.39    8.80
  -1   6  19   55.99    8.20
  -1   6  19   42.80   10.10
   1  -6 -19   39.90    8.90
   1  -6 -19   69.69   11.40
   1  -6 -19   47.90   13.70
   1  -6 -19   37.80    9.00
  -1   6  18   75.09   10.30
  -1   6  18   89.09   11.60
  -1   6  18   73.39    9.90
   1  -6 -18   61.99    9.40
   1  -6 -18   63.79    9.60
   1  -6 -18   68.09    9.60
   1  -6 -18   61.59    8.50
  -1   6  17   36.70    8.60
  -1   6  17   59.29    8.80
  -1   6  17   36.80    9.30
   1  -6 -17   41.70    7.60
   1  -6 -17   41.50    8.40
   1  -6 -17   42.60    8.40
   1  -6 -17   48.70    8.40
  -1   6  16  289.67   23.20
  -1   6  16  268.27   23.30
   1   6 -16  266.47   21.30
  -1   6  16  286.47   24.20
   1  -6 -16  288.27   23.50
   1  -6 -16  288.37   23.60
   1  -6 -16  253.57   22.80
   1  -6 -16  228.58   22.90
   1  -6 -16  321.77   24.90
   1   6 -15    1.80    3.60
  -1   6  15    2.10    6.40
   1   6 -15   -2.90    4.90
  -1   6  15  -16.60    6.90
   1  -6 -15   -0.70    6.00
   1  -6 -15   -2.60    6.00
   1  -6 -15  -25.20   10.60
   1  -6 -15    1.50    7.30
   1   6 -14   42.90    5.20
  -1   6  14   41.60    7.80
   1   6 -14   34.60    6.10
   1  -6 -14   31.30    8.10
   1  -6 -14   31.90    7.50
   1  -6 -14   50.19    8.90
   1  -6 -14   32.50    7.30
   1  -6 -14   36.30    7.40
  -1   6  13  130.89   15.70
  -1   6  13  139.19   16.40
   1   6 -13  136.69   12.40
   1   6 -13  141.39   13.50
   1   6 -13  138.89   12.40
  -1   6  13  126.69   14.40
  -1   6  13  158.98   15.20
   1  -6 -13  176.48   16.70
   1  -6 -13  129.99   14.60
   1  -6 -13  140.59   15.90
   1  -6 -13  136.79   15.20
   1  -6 -13  159.18   15.00
  -1  -6  13  150.48   11.90
  -1  -6  13  163.98   12.40
  -1   6  12    6.60    6.20
   1   6 -12    2.00    3.50
  -1   6  12    3.30    5.60
   1   6 -12   -2.50    3.90
  -1   6  12    5.10    6.00
   1   6 -12    0.40    3.70
   1  -6 -12   -4.70    5.90
  -1  -6  12   -2.10    3.80
  -1  -6  12    4.70    3.40
   1  -6 -12   -4.60    5.30
   1  -6 -12    4.10    6.70
   1  -6 -12    2.00    5.60
  -1   6  11    8.30    5.70
   1   6 -11   24.90    5.90
  -1   6  11    9.50    6.40
  -1   6  11    1.80    6.80
  -1   6  11   18.20    6.30
  -1   6  11    7.80    6.60
   1  -6 -11    8.00    5.80
   1  -6 -11   11.80    5.70
   1  -6 -11   14.20    5.50
   1  -6 -11    0.70    6.20
  -1   6  10  989.40   67.99
   1   6 -10  946.71   66.89
  -1   6  10  917.81   67.69
  -1   6  10  919.51   67.59
   1   6 -10 1016.10   66.79
   1  -6 -10  890.81   67.59
  -1  -6  10  924.81   66.59
   1  -6 -10  949.21   67.89
   1  -6 -10  999.70   67.89
  -1  -6  10  889.01   66.69
   1  -6 -10  942.11   67.59
   1   6  -9  248.68   18.80
  -1   6   9  192.68   18.50
   1   6  -9  232.48   17.90
  -1   6   9  223.78   19.00
  -1   6   9  207.48   19.40
   1   6  -9  242.78   17.60
  -1   6   9  231.48   19.90
  -1  -6   9  229.98   17.60
   1  -6  -9  237.08   19.50
   1  -6  -9  200.78   18.50
   1  -6  -9  227.48   18.80
  -1  -6   9  224.58   17.20
   1  -6  -9  211.08   18.90
   1  -6  -9  208.78   19.20
  -1   6   8   -5.90    6.20
   1   6  -8    5.90    4.40
   1   6  -8    5.90    4.00
  -1   6   8   10.10    5.10
  -1   6   8   11.80    5.30
  -1   6   8    1.30    5.30
   1   6  -8   -5.60    5.40
  -1   6   8   -5.80    5.90
   1   6  -8    0.10    4.20
   1  -6  -8   -5.10    5.50
   1  -6  -8    3.50    5.60
   1  -6  -8    9.70    5.40
   1  -6  -8    5.50    5.20
   1  -6  -8    8.70    4.90
  -1  -6   8   -0.10    4.20
  -1  -6   8    9.50    4.10
  -1   6   7   34.40    7.70
   1   6  -7   39.90    5.50
   1   6  -7   38.30    5.70
  -1   6   7   23.50    7.20
  -1   6   7   29.00    6.50
   1   6  -7   39.10    6.80
  -1   6   7   34.60    6.60
   1   6  -7   45.00    5.80
  -1   6   7   50.29    6.80
   1  -6  -7   43.20    6.40
   1  -6  -7   26.90    5.90
  -1  -6   7   41.10    5.60
  -1  -6   7   43.10    5.40
   1  -6  -7   50.19    7.20
   1  -6  -7   44.30    6.80
  -1  -6   7   42.40    6.10
   1  -6  -7   33.70    7.00
  -1   6   6  825.62   54.99
   1   6  -6  804.82   54.19
  -1   6   6  758.42   54.89
   1   6  -6  663.53   53.99
  -1   6   6  779.32   54.59
   1   6  -6  827.12   54.69
   1  -6  -6  797.12   54.49
   1  -6  -6  650.33   54.29
   1  -6  -6  756.82   54.59
  -1  -6   6  758.22   53.79
  -1  -6   6  751.52   54.09
  -1  -6   6  735.43   53.89
   1  -6  -6  742.93   54.49
   1  -6  -6  784.22   54.79
  -1  -6   6  742.63   53.69
   1   6  -5   40.50    5.90
  -1   6   5   50.49    6.50
   1   6  -5   37.90    6.40
  -1   6   5   56.09    7.40
   1   6  -5   34.40    7.10
   1   6  -5   34.60    6.10
  -1   6   5   49.20    7.20
  -1   6   5   33.50    6.20
   1  -6  -5   57.39    7.00
  -1  -6   5   45.80    5.90
   1  -6  -5   63.09    8.90
  -1  -6   5   40.30    5.60
   1  -6  -5   68.39    9.30
  -1  -6   5   43.30    6.30
   1  -6  -5   58.79    6.80
   1  -6  -5   56.89    7.10
   1   6  -4   60.09    7.20
   1   6  -4   60.19    8.00
   1   6  -4   62.09    6.90
  -1   6   4   61.79    7.90
  -1   6   4   68.79    8.00
  -1   6   4   78.49    9.70
   1   6  -4   61.89    7.30
  -1   6   4   54.49    7.10
   1  -6  -4   63.49    9.30
   1  -6  -4   62.89    9.10
  -1  -6   4   67.59    7.00
   1  -6  -4   68.29    7.60
   1  -6  -4   80.79    9.60
  -1  -6   4   51.49    8.10
  -1  -6   4   60.19    7.00
   1  -6  -4   71.49    7.80
  -1  -6   4   69.59    8.20
  -1   6   3  645.44   44.60
  -1   6   3  636.64   44.60
   1   6  -3  604.54   44.10
   1   6  -3  604.84   44.40
  -1   6   3  634.74   44.40
  -1  -6   3  584.04   44.10
  -1  -6   3  573.94   43.70
  -1  -6   3  597.34   44.00
  -1  -6   3  604.64   43.70
   1  -6  -3  604.14   44.10
   1  -6  -3  619.14   44.20
   1  -6  -3  593.14   44.80
   1  -6  -3  641.14   44.40
   1  -6  -3  613.94   44.00
  -1   6   2   11.50    5.30
   1   6  -2    7.10    5.00
  -1   6   2   13.60    4.70
  -1   6   2   20.90    5.00
   1   6  -2    6.60    5.70
  -1   6   2   11.60    4.00
   1   6  -2    9.30    4.40
   1   6  -2   13.80    4.00
  -1   6   2    7.90    5.40
   1   6  -2   17.70    5.20
  -1  -6   2   17.30    4.00
   1  -6  -2   30.00    7.30
   1  -6  -2   10.60    4.80
  -1  -6   2   24.20    4.30
   1  -6  -2   14.80    4.70
  -1  -6   2   14.80    4.80
   1  -6  -2    9.20    4.50
  -1  -6   2   18.80    4.40
  -1  -6   2   14.00    4.70
   1  -6  -2   14.60    4.30
   1   6  -1  146.59   16.60
  -1   6   1  120.69   13.30
   1   6  -1  150.48   13.90
   1   6  -1  140.99   14.50
  -1   6   1  149.09   14.60
   1   6  -1  126.89   12.60
  -1   6   1  160.68   14.50
   1  -6  -1  173.28   13.70
  -1  -6   1  135.09   13.40
  -1  -6   1  170.78   13.10
   1  -6  -1  151.28   13.30
   1  -6  -1  168.98   13.20
   1  -6  -1  165.38   13.40
  -1  -6   1  154.28   13.30
  -1  -6   1  149.99   13.30
  -1  -6   1  144.39   13.50
   1  -6  -1  153.78   13.90
  -1   6   0  316.27   24.50
  -1   6   0  335.37   24.30
   1   6   0  310.17   24.10
   1   6   0  324.17   24.00
   1   6   0  311.07   24.50
  -1   6   0  317.67   25.30
   1  -6   0  309.57   24.00
  -1  -6   0  303.37   23.80
   1  -6   0  300.87   23.60
   1  -6   0  321.17   23.50
  -1  -6   0  293.07   23.70
   1  -6   0  316.87   23.80
  -1  -6   0  300.07   23.80
  -1  -6   0  322.87   23.60
  -1  -6   0  301.87   23.70
  -1   6  -1 1392.36   93.99
  -1   6  -1 1403.06   93.89
   1   6   1 1389.66   93.89
   1   6   1 1328.77   93.89
   1   6   1 1351.06   94.09
   1  -6   1 1349.96   93.49
  -1  -6  -1 1256.67   93.69
  -1  -6  -1 1345.17   93.69
  -1  -6  -1 1276.97   95.39
   1  -6   1 1280.47   93.59
   1  -6   1 1282.27   93.79
  -1  -6  -1 1313.37   93.59
   1  -6   1 1291.07   93.49
   1   6   2  664.93   45.20
   1   6   2  674.73   45.10
  -1   6  -2  634.14   44.80
  -1   6  -2  631.94   45.10
   1   6   2  645.34   44.90
   1   6   2  530.15   44.70
  -1  -6  -2  662.83   44.60
   1  -6   2  583.84   44.30
   1  -6   2  573.64   44.50
   1  -6   2  621.84   44.30
   1  -6   2  572.74   44.70
  -1  -6  -2  618.54   44.70
  -1  -6  -2  632.34   44.80
  -1  -6  -2  651.33   44.80
  -1  -6  -2  598.84   44.90
   1   6   3 1016.70   69.99
  -1   6  -3 1035.20   69.89
   1   6   3 1035.50   69.89
  -1   6  -3 1034.10   69.59
   1   6   3 1004.30   69.79
  -1  -6  -3  950.20   69.59
  -1  -6  -3  996.90   69.69
  -1  -6  -3  988.20   69.69
   1  -6   3  972.10   69.19
  -1  -6  -3  925.81   69.69
   1  -6   3  941.81   69.19
   1  -6   3  932.01   69.39
  -1  -6  -3  952.40   69.49
   1  -6   3  938.01   69.39
   1   6   4  428.86   36.70
   1   6   4  515.45   37.30
   1   6   4  547.35   37.30
   1   6   4  547.25   37.00
  -1   6  -4  514.55   36.60
  -1   6  -4  501.55   37.10
  -1  -6  -4  477.75   37.00
  -1  -6  -4  545.65   36.90
   1  -6   4  472.65   36.30
   1  -6   4  467.85   36.40
  -1  -6  -4  505.55   36.80
   1  -6   4  471.25   37.60
   1  -6   4  483.45   36.00
  -1  -6  -4  517.45   36.70
  -1  -6  -4  527.25   37.00
  -1   6  -5   36.90    6.00
   1   6   5   29.80    6.30
   1   6   5   29.60    7.00
  -1   6  -5   30.80    5.60
   1   6   5   39.80    7.70
  -1   6  -5   46.90    5.90
   1   6   5   46.60    6.60
   1   6   5   45.20    7.10
  -1   6  -5   34.10    6.90
  -1  -6  -5   43.10    6.20
   1  -6   5   40.30    5.80
   1  -6   5   38.50    4.90
  -1  -6  -5   46.80    6.50
  -1  -6  -5   51.69    6.30
  -1  -6  -5   43.60    6.60
   1  -6   5   37.00    5.70
   1   6   6  994.50   71.39
   1   6   6 1014.00   71.29
  -1   6  -6 1061.99   70.69
  -1  -6  -6 1008.70   71.39
  -1  -6  -6  994.40   71.09
   1  -6   6  956.10   70.59
   1  -6   6  957.20   70.49
  -1  -6  -6  969.50   71.19
  -1  -6  -6 1026.30   71.29
  -1   6  -7   65.49    8.50
   1   6   7   78.39    8.80
  -1   6  -7   68.59    9.10
   1   6   7   55.19    8.20
   1   6   7   95.59   10.80
  -1   6  -7   75.19    8.20
   1   6   7   71.79    8.80
   1   6   7   72.39   10.10
  -1   6  -7   54.99    8.60
   1  -6   7   69.69    8.70
  -1  -6  -7   87.89   10.70
  -1  -6  -7   72.99    9.80
  -1  -6  -7   74.59   10.30
   1  -6   7   69.29    8.50
  -1  -6  -7   70.29   11.00
  -1  -6  -7   85.19    8.60
   1   6   8  237.48   21.80
  -1   6  -8  287.97   20.30
   1   6   8  226.98   21.10
   1   6   8  276.87   22.10
  -1   6  -8  287.37   21.10
  -1   6  -8  258.67   20.30
   1   6   8  278.07   21.50
   1  -6   8  241.48   20.00
  -1  -6  -8  237.48   21.00
   1  -6   8  262.87   20.00
  -1  -6  -8  273.57   21.90
  -1  -6  -8  267.67   21.50
  -1  -6  -8  274.47   21.30
  -1  -6  -8  275.57   21.70
  -1   6  -9   10.20    3.90
  -1   6  -9   12.00    4.20
   1   6   9   -1.30    5.70
  -1   6  -9    1.20    5.30
   1   6   9    5.20    5.20
   1   6   9  -11.70    6.20
  -1   6  -9    8.80    4.30
   1   6   9   -8.00    6.10
   1   6   9   -1.10    5.60
  -1  -6  -9    0.10    5.80
  -1  -6  -9    0.20    4.90
  -1  -6  -9    0.50    5.20
   1  -6   9    7.40    3.70
  -1  -6  -9   -1.70    5.70
  -1  -6  -9   10.90    6.00
   1  -6   9    5.20    4.00
  -1   6 -10  666.53   44.30
   1   6  10  612.84   45.60
  -1   6 -10  624.04   44.40
   1   6  10  615.64   45.40
   1   6  10  637.04   45.80
  -1  -6 -10  565.64   45.40
   1  -6  10  596.44   44.20
  -1  -6 -10  644.24   45.40
   1  -6  10  590.54   44.20
  -1  -6 -10  640.54   45.60
  -1  -6 -10  628.04   45.90
  -1   6 -11   50.39    6.80
   1   6  11   24.60    6.50
   1   6  11   31.90    7.70
   1   6  11   18.70    7.40
   1   6  11   35.50    7.30
   1   6  11   40.70    7.20
  -1  -6 -11   29.90    7.00
  -1  -6 -11   34.90    6.80
  -1  -6 -11   26.10    6.40
  -1  -6 -11   38.00    6.60
   1   6  12  485.75   33.80
   1   6  12  440.06   33.40
  -1   6 -12  423.36   32.00
   1   6  12  380.16   33.50
   1   6  12  454.35   33.20
  -1   6 -12  391.16   31.50
   1   6  12  394.16   32.80
  -1  -6 -12  467.45   33.40
  -1  -6 -12  380.76   32.80
  -1  -6 -12  457.45   33.20
  -1  -6 -12  459.35   33.10
  -1  -6 -12  489.75   34.00
   1  -6  12  442.96   31.40
   1   6  13   15.20    7.00
   1   6  13   -6.20    5.70
  -1   6 -13    1.40    3.70
   1   6  13  -11.30    6.40
  -1   6 -13   -5.90    4.60
  -1  -6 -13   -9.20    5.80
  -1  -6 -13   -3.60    7.20
  -1  -6 -13   -6.00    5.90
   1   6  14  141.99   16.20
   1   6  14  143.49   15.20
  -1   6 -14  133.99   12.00
   1   6  14  153.38   14.80
   1   6  14  126.39   15.70
   1   6  14  133.59   15.20
  -1   6 -14  145.39   12.80
  -1  -6 -14  116.49   14.80
  -1  -6 -14  155.18   17.20
  -1  -6 -14  176.28   17.20
  -1  -6 -14  127.69   16.00
  -1  -6 -14  141.29   14.70
   1   6  15  212.68   22.70
   1   6  15  265.07   22.50
   1   6  15  272.67   21.90
   1   6  15  213.88   21.00
   1   6  15  262.97   21.80
  -1  -6 -15  217.48   21.50
  -1  -6 -15  287.27   21.90
  -1  -6 -15  303.77   22.40
  -1  -6 -15  238.88   21.20
   1   6  16   69.39    8.90
   1   6  16   46.70    8.10
   1   6  16   50.09    9.00
   1   6  16   50.39    9.70
   1   6  16   37.60    9.40
  -1  -6 -16   58.79    8.50
  -1  -6 -16   53.29    8.90
  -1  -6 -16   50.79    7.70
  -1  -6 -16   58.49    8.80
  -1  -6 -16   69.89   15.70
   1   6  17  132.29   16.40
   1   6  17  153.58   15.80
   1   6  17  141.09   15.50
  -1  -6 -17  140.09   15.70
  -1  -6 -17  175.18   18.30
  -1  -6 -17  116.19   15.20
  -1  -6 -17  119.49   14.40
  -1  -6 -17  143.29   15.70
   1   6  18  390.36   30.50
   1   6  18  369.76   30.00
  -1   6 -18  361.26   29.10
   1   6  18  386.16   30.40
  -1  -6 -18  419.66   32.20
  -1  -6 -18  385.06   30.40
  -1  -6 -18  394.76   30.20
  -1  -6 -18  310.17   33.60
   1   6  19   -6.70    7.30
  -1  -6 -19  -14.40    7.00
  -1  -6 -19   -2.70    6.30
  -1  -6 -19   12.80    9.30
  -1  -6 -19  -15.80    7.30
   1   6  20  -11.00    8.50
   1   6  20    5.00    7.40
   1   6  20   10.10    6.60
  -1   6 -20   15.30    6.80
  -1  -6 -20    9.70    6.70
  -1  -6 -20   -5.00    7.40
  -1  -6 -20   14.10    9.40
  -1  -6 -20   11.70    8.50
   1   6  21   58.69   10.70
   1   6  21   48.20    9.70
  -1  -6 -21   60.59    9.60
  -1  -6 -21   58.19   10.00
  -1  -6 -21   61.59   11.60
  -1  -6 -21   83.39   11.10
  -1  -6 -21   55.39    9.20
  -1   6 -22  304.17   25.70
   1   6  22  278.87   25.90
   1   6  22  307.07   26.80
   1   6  22  305.77   27.10
  -1  -6 -22  296.67   26.80
  -1  -6 -22  282.37   26.10
  -1  -6 -22  305.27   26.20
  -1  -6 -22  339.27   27.80
  -1  -6 -22  355.76   29.60
   1   6  23  178.08   18.00
   1   6  23  176.28   19.80
  -1   6 -23  181.68   18.20
   1   6  23  197.18   19.20
  -1  -6 -23  135.39   18.10
  -1  -6 -23  214.78   23.10
  -1  -6 -23  166.08   18.90
  -1  -6 -23  170.98   19.80
  -1   6 -24   -5.60    7.70
   1   6  24   -5.00    7.90
   1   6  24   -1.30    7.50
  -1  -6 -24   -2.10   11.00
  -1  -6 -24   -5.90    7.30
   1   6  25    1.30    7.80
   1   6  25   10.80    7.90
  -1   6 -25    5.10    8.70
   1   6  25  -10.70    9.90
  -1  -6 -25   -4.20    8.90
  -1  -6 -25  -11.20    8.20
  -1  -6 -25   -1.90   12.40
  -1  -6 -25    0.50    8.00
  -1   6 -26   53.59   11.30
   1   6  26   50.89    8.60
   1   6  26   53.79   11.70
  -1  -6 -26   40.60   10.50
  -1  -6 -26   58.19   13.70
  -1  -6 -26   53.19   10.10
  -1  -6 -26   46.50   10.60
   1   6  27   -3.00   10.70
  -1  -6 -27  -11.50    7.60
  -1  -6 -27   -2.60    8.50
  -1  -6 -27   -3.00   12.00
  -1   7  26   -2.70    8.40
  -1   7  26  -17.80    9.10
   1   7 -26   -8.20    8.70
   1  -7 -26  -13.00    8.60
   1  -7 -26  -16.40    9.10
   1  -7 -26   -8.70   11.50
   1  -7 -26  -13.20    8.00
   1   7 -25    0.00    8.60
  -1   7  25   -3.20    9.50
  -1   7  25  -15.40   12.80
  -1   7  25   17.40    8.80
   1  -7 -25  -20.00   10.10
   1  -7 -25   -6.90   11.80
   1  -7 -25  -14.30    8.50
   1  -7 -25    7.50    9.00
   1   7 -24  141.09   16.80
  -1   7  24  149.09   17.50
  -1   7  24  169.68   18.00
   1  -7 -24  138.59   21.40
   1  -7 -24  107.79   16.90
   1  -7 -24  149.99   20.10
   1  -7 -24  130.29   18.90
  -1   7  23   33.00   10.50
  -1   7  23   46.40   10.20
   1   7 -23   59.19   10.10
   1   7 -23   43.70    9.10
   1  -7 -23   35.80    9.40
   1  -7 -23   25.30    9.90
   1  -7 -23   45.00   12.00
   1  -7 -23   36.70   10.10
   1   7 -22   32.50    8.70
  -1   7  22    4.30   12.20
   1   7 -22   22.30    7.90
  -1   7  22   27.00    9.50
  -1   7  22    9.40    9.70
   1  -7 -22   30.70   11.10
   1  -7 -22   13.70    8.90
   1  -7 -22   17.00    8.60
   1  -7 -22   18.80    8.80
  -1   7  21    6.70   10.50
  -1   7  21    4.40    9.60
  -1   7  21   23.50    9.40
   1   7 -21   31.00    7.70
   1   7 -21   36.60    6.60
   1  -7 -21   20.90    8.40
   1  -7 -21   35.90   10.60
   1  -7 -21   18.00    8.90
   1  -7 -21   27.00    9.10
  -1   7  20  -20.80    8.40
   1   7 -20    2.00    5.80
  -1   7  20    8.10    8.20
   1  -7 -20   -5.40    7.70
   1  -7 -20   -3.50    7.80
   1  -7 -20    8.80    7.60
   1  -7 -20    8.90    9.50
  -1   7  19  -26.10    9.20
   1   7 -19   -6.20    4.30
   1   7 -19   -9.50    5.70
  -1   7  19   -5.40    9.20
   1  -7 -19   -2.10    9.70
   1  -7 -19  -10.20    9.00
   1  -7 -19   -8.70    6.90
   1  -7 -19  -16.60    7.40
   1  -7 -19  -13.70    7.20
   1   7 -18   -2.60    5.90
  -1   7  18  -22.20    8.10
  -1   7  18  -22.00    8.80
   1   7 -18   -0.90    4.30
  -1   7  18   -3.20    6.70
   1  -7 -18  -14.20    7.20
   1  -7 -18  -13.70    7.40
   1  -7 -18   -6.30    8.40
   1  -7 -18   -5.80    8.40
   1  -7 -18   -2.90    6.80
  -1   7  17   48.50   10.80
   1   7 -17   57.49    8.40
  -1   7  17   53.49   11.30
  -1   7  17   74.29    9.10
  -1   7  17   50.39   10.30
   1  -7 -17   55.09    9.50
   1  -7 -17   51.99    8.70
   1  -7 -17   52.59    9.80
   1  -7 -17   64.79   10.70
   1  -7 -17   55.99   10.00
  -1   7  16   19.40    8.10
  -1   7  16    4.20    9.30
   1   7 -16   28.30    6.70
   1   7 -16   34.50    5.50
   1  -7 -16    7.70    8.20
   1  -7 -16   23.10    8.80
   1  -7 -16   11.30    7.70
   1  -7 -16   28.70    8.70
   1  -7 -16   22.10    7.00
   1   7 -15    5.00    4.50
   1   7 -15   -3.70    5.40
  -1   7  15   -0.30    7.00
   1  -7 -15    3.20    7.90
   1  -7 -15    7.20    9.20
  -1  -7  15    2.60    4.20
   1  -7 -15    1.70    6.00
   1   7 -14   -2.60    5.80
   1   7 -14    7.40    4.60
   1   7 -14   12.00    4.40
   1   7 -14    7.50    4.60
  -1   7  14  -16.50    7.00
  -1  -7  14    7.50    3.80
   1  -7 -14  -10.20    6.50
   1  -7 -14  -10.20    8.40
   1  -7 -14    4.80    7.30
  -1  -7  14    4.60    4.40
  -1   7  13  162.28   18.60
   1   7 -13  187.98   15.70
   1   7 -13  154.28   14.50
   1   7 -13  163.08   14.60
  -1   7  13  167.28   17.30
   1  -7 -13  182.58   17.90
  -1  -7  13  184.78   13.80
   1  -7 -13  148.69   16.10
   1  -7 -13  167.18   17.80
   1  -7 -13  158.18   16.90
   1  -7 -13  131.89   16.30
  -1  -7  13  162.88   14.20
   1   7 -12  426.56   28.00
  -1   7  12  408.76   30.60
  -1   7  12  348.47   29.40
  -1   7  12  338.67   30.00
  -1   7  12  363.16   32.20
   1   7 -12  353.06   30.90
  -1   7  12  412.36   30.00
   1   7 -12  380.66   28.20
   1  -7 -12  323.97   28.90
   1  -7 -12  377.46   29.50
   1  -7 -12  384.86   30.30
   1  -7 -12  368.26   34.60
  -1  -7  12  386.66   27.70
  -1  -7  12  364.46   27.80
  -1   7  11   94.29   13.40
  -1   7  11   76.09   10.60
  -1   7  11   60.89   10.30
   1   7 -11   81.49   10.30
   1   7 -11   97.49   12.20
   1   7 -11   98.19   10.00
  -1   7  11   83.49   11.70
   1  -7 -11   67.49    9.80
  -1  -7  11   79.79    9.90
  -1  -7  11   91.09    9.30
   1  -7 -11   87.19   13.30
   1  -7 -11   96.89   12.20
   1  -7 -11   74.59   10.80
   1  -7 -11   81.49   11.30
  -1   7  10   35.40    8.30
   1   7 -10   41.50    6.60
   1   7 -10   42.90    6.20
   1   7 -10   48.00    7.70
  -1   7  10   50.09    7.80
  -1   7  10   25.30    8.20
  -1   7  10   37.90    8.40
  -1   7  10   38.20    7.20
   1  -7 -10   33.20    7.50
   1  -7 -10   33.50    6.70
   1  -7 -10   42.00    7.30
   1  -7 -10   37.90    7.70
  -1  -7  10   37.20    5.90
  -1  -7  10   58.49    7.60
   1  -7 -10   40.40    7.80
   1   7  -9 1227.98   92.09
  -1   7   9 1336.97   92.89
  -1   7   9 1321.97   92.79
  -1   7   9 1428.56   93.19
  -1   7   9 1159.58   92.79
   1   7  -9 1408.16   91.99
  -1  -7   9 1290.47   91.79
   1  -7  -9 1307.37   92.79
  -1  -7   9 1206.98   91.79
   1  -7  -9 1284.27   92.69
   1  -7  -9 1283.27   92.59
   1  -7  -9 1383.86   92.89
  -1   7   8  558.74   41.10
  -1   7   8  613.74   41.30
  -1   7   8  502.95   40.90
   1   7  -8  512.65   39.80
   1   7  -8  549.05   39.90
   1   7  -8  599.54   39.80
  -1   7   8  472.95   40.30
  -1   7   8  555.84   40.70
   1  -7  -8  556.84   40.40
   1  -7  -8  591.94   40.90
  -1  -7   8  541.05   39.40
   1  -7  -8  481.15   40.20
   1  -7  -8  550.74   40.60
   1  -7  -8  573.24   40.70
  -1  -7   8  518.35   39.60
  -1   7   7  155.78   16.30
   1   7  -7  193.08   15.30
  -1   7   7  170.48   16.80
   1   7  -7  183.38   15.40
   1   7  -7  195.98   16.80
   1  -7  -7  149.49   16.10
   1  -7  -7  173.28   16.40
   1  -7  -7  141.79   16.40
  -1  -7   7  183.88   15.10
  -1  -7   7  177.58   14.80
  -1  -7   7  187.88   14.00
   1  -7  -7  131.39   16.80
   1   7  -6  -14.80    6.20
   1   7  -6    4.90    5.00
  -1   7   6    3.10    5.70
  -1   7   6   -4.50    5.80
   1   7  -6   -1.00    4.80
   1   7  -6   -2.80    5.20
  -1   7   6  -13.60    5.50
  -1  -7   6    5.70    4.00
   1  -7  -6   -9.50    5.10
  -1  -7   6   -4.20    4.40
   1  -7  -6    3.10    5.80
  -1  -7   6    3.80    4.00
  -1  -7   6    0.50    4.80
   1   7  -5   -1.00    4.60
  -1   7   5   -2.90    4.90
   1   7  -5   -2.40    4.70
  -1  -7   5    1.50    4.00
   1  -7  -5   -9.80    5.20
  -1  -7   5    1.10    4.20
  -1  -7   5   -2.00    4.70
  -1  -7   5   -7.20    5.20
   1   7  -4   46.50    6.60
   1   7  -4   44.60    7.90
   1   7  -4   45.40    7.00
  -1   7   4   39.70    6.30
   1   7  -4   49.10    6.70
  -1   7   4   34.10    7.60
  -1   7   4   31.40    7.30
  -1  -7   4   46.10    6.30
   1  -7  -4   45.20    6.90
   1  -7  -4   37.60    6.90
  -1  -7   4   52.99    6.50
  -1  -7   4   58.99    8.30
  -1  -7   4   55.89    6.20
   1   7  -3  -10.20    5.30
  -1   7   3   -5.80    4.80
  -1   7   3  -11.70    5.60
   1   7  -3   -1.20    4.50
   1   7  -3  -16.00    6.30
   1   7  -3    0.50    4.80
  -1   7   3   -1.10    4.40
  -1  -7   3   -0.30    8.00
   1  -7  -3   -9.90    4.70
  -1  -7   3    4.20    4.20
   1  -7  -3   -3.20    4.90
  -1  -7   3    1.60    4.80
   1  -7  -3  -12.30    5.10
   1  -7  -3  -11.00    4.80
  -1  -7   3   -5.90    4.70
  -1   7   2  102.79   11.80
   1   7  -2  108.29   12.10
  -1   7   2  105.89   11.50
  -1   7   2  106.79   11.00
  -1   7   2  103.59   12.40
   1   7  -2  123.39   14.00
   1   7  -2  121.69   12.90
   1   7  -2  125.39   12.20
  -1   7   2   92.89   12.20
   1  -7  -2  109.09   12.40
   1  -7  -2   99.89   12.90
   1  -7  -2  114.69   11.90
  -1  -7   2  128.59   12.10
  -1  -7   2  134.59   12.30
   1  -7  -2  120.19   12.40
  -1  -7   2  135.59   11.90
   1  -7  -2  116.89   12.70
  -1   7   1  817.62   56.09
  -1   7   1  818.32   55.59
   1   7  -1  821.32   55.49
  -1   7   1  640.14   55.19
   1   7  -1  803.92   55.89
  -1  -7   1  775.12   55.19
  -1  -7   1  758.72   55.19
   1  -7  -1  744.83   55.09
  -1  -7   1  758.42   55.09
   1  -7  -1  757.72   55.29
   1  -7  -1  769.22   54.99
  -1  -7   1  783.42   54.99
   1  -7  -1  742.83   55.29
  -1   7   0  116.09   11.80
   1   7   0   94.89   12.00
   1   7   0  102.69   12.80
   1   7   0  104.39   10.70
  -1   7   0   87.49   10.30
   1   7   0  101.59   11.90
  -1   7   0  113.89   13.70
  -1   7   0  100.69   11.80
  -1   7   0  114.19   12.80
   1   7   0   90.59   13.60
  -1  -7   0   95.89   11.80
  -1  -7   0  102.99   11.80
   1  -7   0  118.49   12.10
  -1  -7   0  116.39   11.60
  -1  -7   0  112.49   11.40
  -1  -7   0  105.09   12.00
   1  -7   0  134.09   11.70
   1  -7   0  120.39   12.00
   1   7   1   17.90    4.80
  -1   7  -1   11.80    5.10
   1   7   1    6.30    5.20
   1   7   1   -1.30    6.70
   1   7   1   12.10    5.80
  -1   7  -1   11.90    5.20
  -1   7  -1    3.10    6.00
   1   7   1    1.90    6.30
  -1   7  -1   -2.10    6.80
   1  -7   1    1.90    5.00
  -1  -7  -1   15.50    5.10
   1  -7   1    7.50    4.90
  -1  -7  -1   10.50    5.60
  -1  -7  -1    9.70    5.40
   1  -7   1   11.60    5.40
  -1  -7  -1    8.70    5.40
  -1  -7  -1   14.90    5.40
   1  -7   1   17.10    4.70
   1   7   2   23.60    5.20
  -1   7  -2   25.30    5.30
  -1   7  -2   22.80    5.40
   1   7   2   15.70    7.10
   1   7   2   15.20    5.50
   1   7   2    3.00    6.60
  -1   7  -2   15.60    6.90
  -1   7  -2   17.70    6.00
  -1  -7  -2   13.90    5.60
   1  -7   2   29.70    8.20
  -1  -7  -2   26.30    6.20
   1  -7   2   22.40    5.40
   1  -7   2   28.90    5.50
  -1  -7  -2    7.80    5.90
   1  -7   2   34.00    5.10
  -1  -7  -2   19.80    5.50
  -1  -7  -2   18.80    5.90
   1   7   3  530.45   39.10
   1   7   3  512.25   39.40
   1   7   3  476.85   38.80
  -1   7  -3  461.75   38.20
  -1   7  -3  472.55   38.20
  -1  -7  -3  532.75   38.70
   1  -7   3  563.44   37.90
  -1  -7  -3  524.85   38.40
   1  -7   3  563.34   38.20
  -1  -7  -3  559.54   38.80
   1  -7   3  563.54   38.30
  -1  -7  -3  498.35   38.60
   1   7   4  636.64   46.30
   1   7   4  615.24   46.40
  -1   7  -4  568.64   45.30
  -1   7  -4  627.24   45.50
   1   7   4  556.94   45.90
  -1  -7  -4  603.64   45.90
   1  -7   4  659.93   45.40
   1  -7   4  682.83   44.90
   1  -7   4  660.03   46.00
  -1  -7  -4  625.44   45.90
  -1  -7  -4  626.34   45.60
  -1  -7  -4  644.84   45.80
   1   7   5  -11.20    5.60
  -1   7  -5  -11.20    6.10
  -1   7  -5    3.90    5.00
  -1   7  -5   -3.70    5.10
   1   7   5    1.80    5.60
  -1   7  -5    3.70    4.70
   1  -7   5   -1.90    4.50
   1  -7   5    7.10    4.00
   1  -7   5    2.90    4.80
   1  -7   5    4.90    3.90
  -1  -7  -5   -6.30    5.50
   1   7   6   -3.30    5.90
  -1   7  -6   13.60    5.50
  -1   7  -6   20.40    5.60
  -1   7  -6   17.50    5.40
   1   7   6   -4.40   10.70
  -1   7  -6    5.10    6.50
   1   7   6    5.20    6.60
  -1  -7  -6   -1.90    6.20
   1  -7   6   19.50    5.00
  -1  -7  -6   10.90    6.50
   1  -7   6   10.10    4.70
  -1  -7  -6    5.00    5.60
   1  -7   6   10.60    5.00
  -1  -7  -6   -6.10    6.00
  -1  -7  -6    2.70    5.40
   1  -7   6   16.10    4.00
   1   7   7  233.48   22.50
   1   7   7  227.88   22.10
  -1   7  -7  267.07   21.40
  -1   7  -7  292.27   22.50
  -1   7  -7  274.87   21.60
  -1   7  -7  307.17   21.50
   1   7   7  263.27   23.20
   1   7   7  277.87   22.60
   1   7   7  290.17   23.10
  -1  -7  -7  286.87   22.80
   1  -7   7  287.67   21.00
  -1  -7  -7  268.97   22.40
  -1  -7  -7  291.07   22.50
  -1  -7  -7  228.98   21.80
  -1  -7  -7  269.07   22.00
   1  -7   7  255.47   21.10
  -1   7  -8  130.19   12.40
  -1   7  -8   98.79   11.80
  -1   7  -8  137.29   12.10
   1   7   8  123.39   15.00
  -1   7  -8  133.59   13.80
   1   7   8  139.79   14.20
   1   7   8  100.79   13.40
   1   7   8  100.89   14.00
   1   7   8  110.59   14.70
  -1  -7  -8  113.39   13.80
   1  -7   8  113.99   11.40
  -1  -7  -8  128.19   13.30
  -1  -7  -8  116.69   13.90
  -1  -7  -8  101.49   12.90
   1  -7   8  119.59   11.80
  -1   7  -9  193.98   18.00
   1   7   9  191.98   20.10
  -1   7  -9  201.58   21.80
   1   7   9  191.18   19.20
  -1   7  -9  242.98   19.60
   1   7   9  258.67   20.90
   1   7   9  251.97   20.30
  -1   7  -9  246.58   18.10
   1   7   9  235.98   20.70
  -1  -7  -9  245.48   20.00
  -1  -7  -9  194.28   19.00
   1  -7   9  213.18   17.60
   1  -7   9  209.18   17.90
  -1  -7  -9  234.58   19.50
  -1  -7  -9  237.18   20.00
  -1  -7  -9  249.08   20.30
   1   7  10  104.09   14.60
   1   7  10  150.38   14.40
   1   7  10  121.39   13.70
   1   7  10  130.49   15.20
  -1   7 -10  117.29   13.60
  -1   7 -10  116.09   16.50
  -1   7 -10  122.99   11.70
   1   7  10  144.39   15.40
   1  -7  10  106.99   11.20
  -1  -7 -10  110.89   14.70
  -1  -7 -10  131.89   14.40
   1  -7  10  104.99   11.50
  -1  -7 -10  110.99   13.10
  -1  -7 -10  128.19   14.10
   1   7  11   84.29   11.60
  -1   7 -11  116.59   10.30
  -1   7 -11   98.59   12.30
  -1   7 -11  102.49   10.80
   1   7  11   99.39   13.40
   1   7  11   84.99   12.70
   1   7  11   74.59   11.50
   1   7  11   82.69   11.30
   1  -7  11   98.19    9.60
   1  -7  11   91.09   10.10
  -1  -7 -11  100.89   12.60
  -1  -7 -11  101.59   12.70
  -1  -7 -11   95.49   14.10
  -1  -7 -11   78.29   12.00
  -1  -7 -11   80.99   12.40
  -1   7 -12   35.00    5.60
   1   7  12   17.40    7.40
   1   7  12   24.10    7.70
   1   7  12   23.00    8.00
   1   7  12   -0.90    8.50
  -1   7 -12   34.00    6.90
  -1  -7 -12   18.20    7.10
  -1  -7 -12   12.00    7.50
   1  -7  12   29.10    5.10
  -1  -7 -12   21.60    7.20
  -1  -7 -12   33.30    8.20
  -1  -7 -12   20.70    7.00
   1   7  13  537.95   45.30
  -1   7 -13  539.85   40.30
   1   7  13  597.84   42.10
  -1   7 -13  528.45   39.80
   1   7  13  564.54   41.60
   1   7  13  463.55   41.00
  -1  -7 -13  478.35   41.50
  -1  -7 -13  549.85   41.20
   1  -7  13  579.14   39.30
   1  -7  13  531.15   39.30
  -1  -7 -13  600.94   42.00
  -1  -7 -13  588.04   41.40
  -1   7 -14    6.40    4.40
   1   7  14   -3.30    7.20
  -1   7 -14    0.90    5.40
   1   7  14   -0.40    7.60
  -1  -7 -14    7.00    9.90
  -1  -7 -14  -19.10    6.70
  -1  -7 -14  -12.70   11.00
  -1  -7 -14   -3.90    6.30
  -1  -7 -14  -12.70    6.60
   1   7  15  419.86   32.20
   1   7  15  384.26   31.80
   1   7  15  414.66   32.50
   1   7  15  396.86   31.70
  -1   7 -15  350.56   29.50
  -1  -7 -15  374.46   31.40
  -1  -7 -15  433.86   32.70
  -1  -7 -15  411.76   31.60
  -1  -7 -15  418.16   32.10
   1   7  16  114.19   14.80
  -1   7 -16  112.89   11.20
   1   7  16   96.89   13.00
   1   7  16   90.79   12.60
   1   7  16  134.99   15.70
  -1  -7 -16  138.19   17.00
  -1  -7 -16  131.29   15.70
  -1  -7 -16  100.19   13.70
  -1  -7 -16   97.69   14.50
  -1  -7 -16  117.39   14.70
   1   7  17   -1.60    9.00
   1   7  17   19.90    9.70
  -1   7 -17   20.40    5.00
   1   7  17   12.50    8.60
  -1  -7 -17   11.20    7.70
  -1  -7 -17    8.20    7.30
  -1  -7 -17   18.50    9.10
  -1  -7 -17   25.40    9.30
  -1  -7 -17   11.80    7.10
  -1  -7 -18   -2.40    8.90
  -1  -7 -18  -12.70    8.80
  -1  -7 -18   -6.00    6.70
  -1  -7 -18  -19.40    7.10
   1   7  19   86.19   12.90
   1   7  19   68.89   11.40
   1   7  19   62.39   12.00
  -1  -7 -19   59.99   10.30
  -1  -7 -19  101.39   16.50
  -1  -7 -19   84.49   10.90
  -1  -7 -19   66.89   10.30
   1   7  20   86.49   11.50
   1   7  20   77.19   12.30
   1   7  20   56.39   11.10
  -1  -7 -20   55.79   10.10
  -1  -7 -20   73.29   12.30
  -1  -7 -20   64.69    9.90
  -1  -7 -20   54.99   10.30
   1   7  21   65.79   12.20
   1   7  21   49.60   11.60
   1   7  21   80.99   11.40
  -1  -7 -21   67.69   10.70
  -1  -7 -21   64.69   10.60
  -1  -7 -21   75.99   10.80
  -1  -7 -21   81.29   12.80
   1   7  22   -2.30    9.40
   1   7  22   11.50    9.10
   1   7  22   -9.50   11.20
  -1  -7 -22   18.70   10.90
  -1  -7 -22    4.80    7.90
  -1  -7 -22    2.50    8.40
  -1  -7 -22   -9.50    8.20
   1   7  23  -10.20    9.00
   1   7  23  -22.90    9.00
   1   7  23  -32.40   13.20
  -1  -7 -23  -10.00   10.60
  -1  -7 -23   -7.50    8.20
  -1  -7 -23  -18.80    8.20
   1   7  24   39.70   10.60
   1   7  24   58.79   10.30
  -1  -7 -24   37.10    9.50
  -1  -7 -24   39.30   15.60
  -1  -7 -24   35.30    9.80
   1   7  25   36.90   10.10
   1   7  25   21.30   10.80
  -1  -7 -25   12.30    9.40
  -1  -7 -25   22.20    9.30
  -1  -7 -25   15.30    9.80
  -1  -7 -25   27.80   12.00
  -1   8  23    3.10   11.60
  -1   8  23    2.80   10.00
   1   8 -23    5.90    7.00
   1  -8 -23   -1.30    9.40
   1  -8 -23   -8.90    8.90
   1  -8 -23   -4.80    8.60
   1   8 -22   10.30    5.70
  -1   8  22    3.90   11.50
  -1   8  22    7.60   10.70
   1   8 -22    8.80    6.70
   1  -8 -22   13.70   10.30
   1  -8 -22   10.30    9.40
   1  -8 -22    5.10    9.10
   1  -8 -22    3.10    8.60
   1   8 -21   29.80    6.40
  -1   8  21   30.80   11.90
  -1   8  21   15.70   11.00
   1   8 -21   33.70    7.90
   1  -8 -21   39.30   11.20
   1  -8 -21   25.70   13.30
   1  -8 -21   20.50   13.30
   1  -8 -21   27.20    9.80
  -1   8  20   13.20   10.30
  -1   8  20    9.70   10.50
   1   8 -20   16.70    5.90
   1   8 -20   17.30    7.00
   1  -8 -20   12.20    8.20
   1  -8 -20    6.10    8.50
   1  -8 -20    6.00    9.80
   1  -8 -20   16.80    8.80
  -1   8  19   64.09   11.40
   1   8 -19   47.00    7.40
  -1   8  19   59.19   11.70
   1   8 -19   44.20    8.30
   1  -8 -19   52.79    9.70
   1  -8 -19   63.39   11.40
   1  -8 -19   50.19    9.80
   1  -8 -19   47.60   10.30
   1   8 -18    9.40    7.60
   1   8 -18   12.00    5.90
  -1   8  18   25.80   10.60
  -1   8  18   24.10    9.90
   1  -8 -18   18.70    8.30
   1  -8 -18   32.30   10.00
   1  -8 -18   22.80    8.30
   1  -8 -18   29.40   11.20
  -1   8  17   65.59   11.80
   1   8 -17   78.29   10.70
  -1   8  17   91.29   11.60
  -1   8  17   65.59   11.50
   1   8 -17   77.69    9.80
   1  -8 -17   66.09   10.20
   1  -8 -17   72.59   11.70
   1  -8 -17   58.79   10.40
  -1   8  16   85.09   12.80
   1   8 -16  106.29   13.10
  -1   8  16   67.19   12.10
  -1   8  16   78.79   11.50
   1   8 -16   87.49   11.20
   1   8 -16  107.69   10.30
  -1  -8  16   92.89    9.90
   1  -8 -16   85.09   12.00
   1  -8 -16   74.39   14.30
   1  -8 -16   74.59   11.20
   1  -8 -16   65.69   10.50
  -1   8  15   89.99   13.20
  -1   8  15   99.49   14.10
   1   8 -15  137.49   11.80
  -1   8  15  131.09   15.70
   1   8 -15  102.59   12.20
   1   8 -15  129.69   14.40
   1  -8 -15  116.69   15.20
   1  -8 -15  112.09   16.50
  -1  -8  15  103.19   11.00
   1  -8 -15  112.19   14.70
  -1  -8  15   96.89   11.30
   1  -8 -15  110.49   15.30
   1   8 -14   77.19   10.20
  -1   8  14   54.59   11.10
  -1   8  14   60.49   11.30
   1   8 -14   57.39    8.10
   1   8 -14   84.19    9.70
  -1   8  14   77.59   10.60
   1  -8 -14   63.09   10.20
  -1  -8  14   78.79    9.10
   1  -8 -14   69.59   11.10
   1  -8 -14   76.99   11.00
   1  -8 -14   61.29    9.60
   1  -8 -14   65.69   10.20
  -1  -8  14   71.09    9.50
  -1   8  13   -2.40    9.20
   1   8 -13   10.90    5.00
   1   8 -13    8.50    5.50
   1   8 -13    4.80    5.40
   1   8 -13    5.90    7.80
  -1   8  13  -13.30    8.90
  -1   8  13   21.00    8.30
   1  -8 -13   14.50    6.80
   1  -8 -13   18.60    8.00
  -1  -8  13    9.00    5.40
   1  -8 -13   -1.10    6.80
   1  -8 -13   -5.80    7.60
  -1  -8  13   12.20    4.70
   1  -8 -13    4.90    7.60
   1   8 -12   45.70    7.20
   1   8 -12   50.09    7.40
   1   8 -12   67.39    9.40
  -1   8  12   48.80   10.20
  -1   8  12   49.20   10.60
  -1   8  12   62.69    9.50
  -1  -8  12   72.19    8.90
   1  -8 -12   50.09    9.10
   1  -8 -12   50.59    8.90
  -1  -8  12   49.60    7.20
   1  -8 -12   48.20    9.20
   1  -8 -12   62.79    9.40
   1  -8 -12   58.09    9.30
  -1   8  11  435.26   35.40
   1   8 -11  464.05   34.10
   1   8 -11  504.55   35.50
  -1   8  11  480.25   35.90
  -1   8  11  489.35   36.30
   1  -8 -11  392.76   34.80
   1  -8 -11  458.55   35.70
   1  -8 -11  468.95   35.70
  -1  -8  11  424.26   34.00
  -1  -8  11  422.36   33.70
   1  -8 -11  469.55   35.20
   1  -8 -11  491.25   35.80
   1   8 -10  151.88   16.90
  -1   8  10  183.98   17.20
  -1   8  10  123.59   16.00
  -1   8  10  162.38   18.30
  -1   8  10  155.38   16.20
   1   8 -10  164.38   14.60
  -1   8  10  166.08   18.00
   1  -8 -10  170.58   17.10
   1  -8 -10  157.18   16.80
   1  -8 -10  157.08   16.80
   1  -8 -10  134.39   15.40
  -1  -8  10  141.29   13.80
   1  -8 -10  162.38   16.10
  -1  -8  10  125.29   14.30
  -1   8   9  453.25   37.70
  -1   8   9  528.95   38.80
   1   8  -9  442.86   36.70
   1   8  -9  441.46   36.80
  -1   8   9  552.94   38.80
  -1   8   9  523.85   43.70
   1  -8  -9  519.45   40.00
  -1  -8   9  515.05   36.40
   1  -8  -9  523.35   37.60
  -1  -8   9  493.25   36.60
   1  -8  -9  488.35   37.80
   1   8  -8  374.96   27.20
   1   8  -8  277.97   25.40
  -1   8   8  380.66   28.00
  -1   8   8  326.67   28.20
  -1   8   8  338.07   27.90
   1   8  -8  294.07   25.70
  -1   8   8  282.77   26.30
  -1  -8   8  327.07   25.40
  -1  -8   8  344.17   28.40
   1  -8  -8  340.17   26.30
   1  -8  -8  317.57   26.70
   1  -8  -8  331.07   26.60
   1  -8  -8  356.26   27.00
  -1   8   7   57.69    8.00
   1   8  -7   46.20    7.10
   1   8  -7   39.60    7.10
  -1   8   7   52.99    7.90
  -1   8   7   43.10    7.60
   1   8  -7   43.30    7.20
  -1   8   7   39.30    9.20
  -1   8   7   48.80    9.00
   1   8  -7   39.00    8.80
  -1  -8   7   44.30    6.90
   1  -8  -7   47.90    8.00
   1  -8  -7   44.40    8.20
  -1  -8   7   41.80    6.00
   1  -8  -7   45.60    7.70
  -1  -8   7   37.30    6.40
  -1  -8   7   42.80    5.90
   1  -8  -7   43.60    8.00
   1  -8  -7   43.90    8.30
  -1   8   6  207.98   19.10
   1   8  -6  183.78   17.20
  -1   8   6  175.18   17.60
   1   8  -6  210.88   17.10
   1   8  -6  164.78   17.00
   1   8  -6  212.18   19.10
  -1   8   6  180.58   17.90
  -1   8   6  205.38   19.30
   1  -8  -6  201.48   18.00
  -1  -8   6  193.98   16.10
   1  -8  -6  190.88   17.80
   1  -8  -6  204.28   18.10
  -1  -8   6  184.28   16.40
   1  -8  -6  198.18   17.90
   1  -8  -6  178.88   17.20
  -1  -8   6  194.88   16.10
  -1  -8   6  185.28   16.80
   1   8  -5  724.43   49.80
  -1   8   5  747.73   50.79
  -1   8   5  631.24   49.90
   1   8  -5  632.04   49.50
  -1  -8   5  685.53   48.90
   1  -8  -5  693.73   49.70
   1  -8  -5  679.73   49.80
   1  -8  -5  715.83   49.90
  -1  -8   5  615.64   49.10
  -1  -8   5  673.93   49.10
   1  -8  -5  683.33   49.50
  -1  -8   5  662.23   49.00
  -1   8   4  504.95   41.00
  -1   8   4  545.45   41.30
   1   8  -4  601.54   41.40
   1   8  -4  516.15   40.90
   1   8  -4  613.74   42.10
  -1   8   4  590.44   42.10
   1  -8  -4  554.94   41.00
   1  -8  -4  492.75   40.80
   1  -8  -4  587.74   41.20
  -1  -8   4  561.94   40.20
  -1  -8   4  549.15   40.30
  -1  -8   4  552.94   40.50
   1  -8  -4  554.14   41.10
   1  -8  -4  565.14   40.70
  -1  -8   4  494.05   40.60
  -1   8   3  179.68   15.90
  -1   8   3  148.29   15.00
  -1   8   3  174.88   18.90
   1   8  -3  144.59   15.30
   1   8  -3  149.09   15.90
   1   8  -3  134.89   16.80
   1   8  -3  119.29   14.70
  -1  -8   3  145.59   14.40
  -1  -8   3  138.99   14.20
   1  -8  -3  143.69   14.90
   1  -8  -3  168.48   15.50
   1  -8  -3  137.69   14.50
  -1  -8   3  156.08   14.10
   1  -8  -3  180.48   14.80
  -1  -8   3  131.69   14.70
   1  -8  -3  164.98   15.20
  -1   8   2   44.00    7.40
   1   8  -2   28.60    7.20
  -1   8   2   33.50    7.90
  -1   8   2   30.50    6.40
   1   8  -2   10.80    8.20
  -1   8   2   10.50    5.90
   1   8  -2   19.40    6.40
   1   8  -2   21.70    7.70
  -1  -8   2   21.50    6.40
   1  -8  -2   40.30    6.80
  -1  -8   2   27.90    5.90
  -1  -8   2   22.70    6.10
   1  -8  -2   35.20    6.50
   1  -8  -2   28.30    6.00
  -1  -8   2   21.70    6.30
   1  -8  -2   38.50    6.10
   1  -8  -2   19.00    6.20
   1   8  -1  553.24   40.30
  -1   8   1  514.05   39.60
  -1   8   1  557.14   40.40
   1   8  -1  565.64   40.10
   1   8  -1  511.15   39.90
  -1   8   1  451.35   39.10
   1  -8  -1  545.95   39.00
   1  -8  -1  524.55   39.10
  -1  -8   1  545.65   39.00
   1  -8  -1  547.55   39.30
  -1  -8   1  529.95   39.20
  -1  -8   1  530.65   39.10
   1  -8  -1  525.55   38.80
  -1  -8   1  510.75   39.30
  -1   8   0  101.79   14.60
   1   8   0  121.59   14.30
  -1   8   0  111.69   13.40
   1   8   0  104.89   13.60
  -1   8   0   93.39   12.50
   1   8   0  109.49   13.10
  -1   8   0  106.39   13.80
   1   8   0   93.89   12.40
   1  -8   0  106.69   12.90
   1  -8   0  112.89   11.80
  -1  -8   0  116.79   12.40
  -1  -8   0   88.79   11.70
   1  -8   0   94.79   12.40
   1  -8   0  113.49   12.30
  -1  -8   0  110.39   12.30
  -1  -8   0  126.69   12.00
  -1  -8   0   87.59   12.10
  -1   8  -1  409.16   29.10
  -1   8  -1  355.36   28.20
   1   8   1  382.66   29.10
  -1   8  -1  307.47   27.80
   1   8   1  319.67   27.80
   1   8   1  348.77   28.30
  -1   8  -1  377.66   29.30
   1  -8   1  345.87   27.70
  -1  -8  -1  369.66   27.80
  -1  -8  -1  362.76   27.50
   1  -8   1  389.66   27.50
   1  -8   1  366.56   27.50
   1  -8   1  357.86   27.80
  -1  -8  -1  385.26   27.80
  -1  -8  -1  315.47   27.70
  -1   8  -2    2.40    5.60
   1   8   2   13.90    5.60
  -1   8  -2  -11.80    7.60
  -1   8  -2    4.50    6.30
  -1   8  -2    2.10    6.80
   1   8   2    6.00    7.50
   1   8   2    9.30    8.80
   1   8   2   14.00    6.70
  -1  -8  -2    9.90    5.20
   1  -8   2    6.60    5.80
  -1  -8  -2   14.10    5.30
   1  -8   2    8.10    5.10
   1  -8   2    4.30    5.30
  -1  -8  -2   10.20    5.80
  -1  -8  -2   -5.00    5.90
  -1  -8  -2   15.40    6.10
   1  -8   2   -0.30    5.50
  -1   8  -3    1.30    6.10
  -1   8  -3  -13.60    7.50
   1   8   3   12.90    5.90
   1   8   3    5.50    7.50
   1   8   3   21.00    6.60
   1   8   3   16.30    7.60
  -1   8  -3    5.20    6.90
  -1   8  -3    6.50    5.70
  -1  -8  -3    4.80    5.70
  -1  -8  -3   13.90    5.80
  -1  -8  -3   16.50    5.40
   1  -8   3    0.00    5.10
   1  -8   3   -2.80    5.70
  -1  -8  -3   -3.30    5.90
  -1  -8  -3   21.00    6.40
   1  -8   3    0.60    5.30
   1  -8   3    8.60    4.80
   1   8   4  117.59   13.80
   1   8   4   98.19   12.90
  -1   8  -4   90.29   12.30
   1   8   4  134.69   14.20
  -1   8  -4   98.09   12.70
   1   8   4  101.09   12.20
  -1   8  -4  133.99   13.70
  -1   8  -4  105.09   15.10
  -1  -8  -4   95.09   12.50
   1  -8   4  116.59   12.10
  -1  -8  -4  113.69   13.40
   1  -8   4  104.39   12.50
  -1  -8  -4  114.39   12.60
   1  -8   4   98.29   12.00
  -1  -8  -4  111.09   13.40
  -1  -8  -4   97.79   13.50
   1  -8   4  128.39   11.60
   1   8   5   -9.20    7.60
  -1   8  -5  -13.30    7.20
   1   8   5   -2.80    7.60
  -1   8  -5   -2.30    6.30
   1   8   5   -1.30    5.80
  -1   8  -5   -5.40    5.30
   1   8   5   10.40    6.40
  -1   8  -5    3.40    5.50
   1   8   5    7.60    6.00
  -1  -8  -5    4.40    5.70
  -1  -8  -5    3.10    5.80
   1  -8   5    1.90    4.40
  -1  -8  -5   -3.40    6.00
  -1  -8  -5  -12.00    6.00
  -1  -8  -5    2.60    6.30
   1  -8   5   -4.90    5.20
   1  -8   5   -3.50    4.50
  -1   8  -6   -6.10    6.20
  -1   8  -6  -13.80    7.20
   1   8   6  -11.00    7.60
  -1   8  -6    2.40    5.30
   1   8   6   -3.10    7.30
  -1   8  -6    2.40    5.40
   1   8   6    0.40    6.00
   1   8   6    6.60    6.10
   1   8   6   -4.00    5.80
   1  -8   6    0.70    4.20
   1  -8   6   -3.00    4.90
  -1  -8  -6   -5.90    6.20
  -1  -8  -6    3.90    6.80
  -1  -8  -6    9.30    6.00
  -1  -8  -6    4.10    6.40
   1  -8   6   -1.00    4.20
  -1  -8  -6   -0.90    6.20
   1  -8   6   -3.00    5.10
   1   8   7   32.40    7.30
  -1   8  -7   29.80    6.90
  -1   8  -7   19.40    6.10
   1   8   7   24.40    8.50
   1   8   7   14.20    7.00
   1   8   7   43.70    8.10
  -1   8  -7   25.10    8.40
  -1   8  -7   27.80    6.50
   1   8   7   14.00    8.40
  -1  -8  -7   30.50    7.40
   1  -8   7   20.50    6.00
  -1  -8  -7   30.70    6.90
   1  -8   7   26.10    7.00
  -1  -8  -7   33.00    7.70
  -1  -8  -7   24.70    6.90
  -1  -8  -7   21.70    7.50
   1   8   8  109.49   16.10
  -1   8  -8  117.59   13.40
  -1   8  -8  125.99   13.00
  -1   8  -8  153.38   13.30
   1   8   8  123.89   16.60
  -1   8  -8  141.49   15.80
   1   8   8  110.29   18.60
   1   8   8  116.89   14.80
  -1  -8  -8  110.39   14.00
  -1  -8  -8  125.19   15.90
   1  -8   8  125.99   12.50
  -1  -8  -8  117.09   15.50
  -1  -8  -8  127.19   14.40
  -1  -8  -8  116.69   15.40
   1  -8   8  128.39   12.80
   1   8   9  -10.30    8.10
   1   8   9   10.30    8.30
   1   8   9  -13.50    8.10
  -1   8  -9   -3.90    5.50
   1   8   9    5.60    6.60
  -1   8  -9   -9.30    5.50
  -1  -8  -9    1.20    9.40
  -1  -8  -9    6.30    6.10
  -1  -8  -9    1.40    7.00
  -1  -8  -9    0.50    7.40
   1  -8   9   -5.40    5.30
   1  -8   9   -7.50    4.70
  -1  -8  -9    5.00    6.00
   1   8  10    5.60    6.90
  -1   8 -10    2.60    5.60
   1   8  10    1.80    7.40
   1   8  10   11.60    7.40
  -1   8 -10    5.00    5.70
   1   8  10   -7.70    8.30
  -1   8 -10  -10.70    7.60
   1   8  10   -8.40    8.40
   1  -8  10   -7.60    5.30
   1  -8  10   -2.60    4.90
  -1  -8 -10   -7.00    6.90
  -1  -8 -10    9.50    6.80
  -1  -8 -10   -3.10    7.20
  -1  -8 -10    0.80    7.30
  -1  -8 -10   -2.20    6.30
   1   8  11   17.10   11.00
   1   8  11    2.10    8.80
   1   8  11   12.80    7.50
   1   8  11   20.50    8.10
  -1   8 -11    3.90    7.70
  -1   8 -11    8.30    5.50
  -1   8 -11   13.10    5.70
  -1  -8 -11    3.80    7.30
  -1  -8 -11    0.20    7.20
   1  -8  11   12.30    4.80
   1  -8  11    8.90    5.40
  -1  -8 -11   13.40    7.80
  -1  -8 -11   14.30    6.70
  -1  -8 -11    6.70    6.90
   1   8  12    2.60    7.70
   1   8  12   -0.40    8.90
   1   8  12   10.30    7.70
   1   8  12  -10.50    8.40
  -1   8 -12    8.30    5.20
  -1   8 -12   11.90    5.80
  -1   8 -12   -1.00    7.60
   1   8  12   10.50    7.60
  -1  -8 -12   -2.60    6.80
   1  -8  12    3.40    4.60
  -1  -8 -12    0.60    7.20
   1  -8  12    5.20    5.20
  -1  -8 -12   12.50    8.40
  -1  -8 -12    8.20    6.80
  -1  -8 -12    3.60    7.90
   1   8  13  182.58   20.50
   1   8  13  200.28   21.60
   1   8  13  221.38   21.10
  -1   8 -13  236.78   17.40
   1   8  13  259.07   21.50
   1   8  13  203.18   21.10
  -1   8 -13  183.68   18.00
   1  -8  13  207.28   17.00
   1  -8  13  198.18   17.30
  -1  -8 -13  238.08   21.10
  -1  -8 -13  204.88   19.80
  -1  -8 -13  212.08   20.10
  -1  -8 -13  220.78   20.90
  -1  -8 -13  202.28   20.00
  -1   8 -14    1.40    5.30
   1   8  14    5.70    8.40
   1   8  14    0.20    8.20
   1   8  14  -19.30    8.80
   1   8  14   -0.80    8.20
  -1   8 -14    6.50    5.00
  -1   8 -14   -7.60    4.40
  -1   8 -14  -11.50    7.20
  -1  -8 -14   -3.30    6.90
   1  -8  14   -5.30    4.80
   1  -8  14    0.10    4.10
  -1  -8 -14  -13.10    7.10
  -1  -8 -14    5.90    6.70
  -1  -8 -14    4.20   10.60
  -1  -8 -14    2.80    7.70
  -1   8 -15   80.39   10.00
  -1   8 -15   85.19   11.00
   1   8  15   56.59   11.60
   1   8  15   83.49   11.30
   1   8  15   70.39   12.70
  -1   8 -15   71.79   10.30
  -1  -8 -15   64.69   10.00
  -1  -8 -15   77.99   11.10
   1  -8  15   79.29    9.30
  -1  -8 -15   64.49   10.00
  -1  -8 -15   65.89   10.70
  -1   8 -16   74.19   10.60
   1   8  16   87.29   11.30
   1   8  16   76.99   11.80
  -1   8 -16   83.69   12.30
   1   8  16   73.49   12.10
  -1  -8 -16   56.29   10.20
  -1  -8 -16   57.99   10.20
  -1  -8 -16   79.69   11.50
  -1  -8 -16   78.79   14.90
  -1   8 -17   17.90    6.00
   1   8  17   27.50    9.20
   1   8  17   14.20    9.80
  -1   8 -17   13.90    7.30
   1   8  17   13.60    9.30
  -1  -8 -17   15.60    8.00
  -1  -8 -17   22.00    9.50
  -1  -8 -17   11.50    7.90
  -1   8 -18    3.00    5.50
  -1   8 -18   -2.80    6.60
   1   8  18  -11.00    9.20
   1   8  18    6.20   10.00
  -1  -8 -18   -2.90    8.80
  -1  -8 -18    3.20    9.50
  -1  -8 -18   -0.30    7.80
  -1  -8 -18    2.20    7.50
  -1   8 -19   48.90    8.20
   1   8  19   58.29   10.90
  -1   8 -19   40.00    7.10
   1   8  19   48.50   11.50
  -1  -8 -19   50.19    9.70
  -1  -8 -19   47.80   11.30
  -1  -8 -19   40.10    9.30
  -1  -8 -19   48.50    9.60
   1   8  20   11.00   10.60
  -1   8 -20   19.80    7.20
  -1   8 -20   19.50    6.10
   1   8  20   15.10   11.70
  -1  -8 -20   15.20   11.40
  -1  -8 -20   13.30    9.00
  -1  -8 -20   18.10   10.20
  -1  -8 -20   22.00   10.50
   1   8  21  -19.50   11.20
   1   8  21  -18.40   10.20
  -1   8 -21    9.60    6.80
  -1  -8 -21   -3.10    8.90
  -1  -8 -21    3.70   10.10
  -1  -8 -21   -7.20    8.80
  -1  -8 -21   -7.80    9.10
  -1   8 -22    9.50    6.90
   1   8  22    0.30   11.90
   1   8  22  -18.20   10.00
  -1  -8 -22  -14.30    8.40
  -1  -8 -22   -2.60    9.00
  -1  -8 -22    7.20   17.70
  -1  -8 -22   -8.70    8.60
   1   8  23   -6.00   10.00
   1   8  23  -19.00   11.80
  -1  -8 -23   -3.00    9.60
  -1   9  20   -8.50   11.90
   1   9 -20   -9.50    8.00
  -1   9  20   -5.60   11.20
   1   9 -20   -6.00    6.20
   1  -9 -20   -3.60    9.40
   1  -9 -20   -7.30    8.30
   1  -9 -20    4.80   10.10
  -1   9  19    1.10   11.10
   1   9 -19   -0.30    6.10
   1   9 -19    1.60    7.60
  -1   9  19  -13.80   11.60
   1  -9 -19  -10.60    8.10
   1  -9 -19   -3.60    9.20
   1  -9 -19   -1.20    9.10
   1   9 -18   59.09    7.70
   1   9 -18   90.59   11.40
  -1   9  18   76.59   13.60
  -1   9  18   95.09   14.40
   1  -9 -18   71.09   11.60
  -1   9  17   82.39   13.60
   1   9 -17   71.19    9.40
   1   9 -17   71.69   10.00
   1   9 -17  104.89   14.30
  -1   9  17   73.69   12.90
   1   9 -17   69.09   10.10
   1  -9 -17   62.69   13.40
   1  -9 -17   73.69   11.60
   1  -9 -17   73.59   11.30
  -1  -9  17   81.39   10.30
  -1   9  16   47.90   12.10
   1   9 -16   51.49    7.10
   1   9 -16   50.99    7.00
   1   9 -16   48.40    8.00
  -1   9  16   53.89   12.20
   1   9 -16   50.09    9.40
  -1  -9  16   53.99    7.40
   1  -9 -16   49.90    9.60
  -1  -9  16   49.10    6.80
   1  -9 -16   52.59   10.10
   1  -9 -16   52.09   10.30
   1   9 -15   19.40    6.10
   1   9 -15    5.80    8.40
  -1   9  15    3.10   10.40
   1   9 -15   15.50    6.80
  -1   9  15    1.70   11.10
  -1  -9  15   15.00    6.00
   1  -9 -15   13.80    8.50
   1  -9 -15    0.00    8.60
   1  -9 -15   17.80    8.00
   1  -9 -15   18.20   12.00
  -1  -9  15   12.40    5.20
   1   9 -14    6.50    6.50
  -1   9  14  -10.90    9.50
   1   9 -14   -2.50    8.30
   1   9 -14    3.10    5.40
  -1   9  14   -2.50    9.60
   1  -9 -14   -5.50    7.70
   1  -9 -14   -6.00    6.90
  -1  -9  14    4.60    5.70
  -1  -9  14    5.40    4.90
   1  -9 -14   -5.10    7.80
   1  -9 -14   10.40    8.90
   1   9 -13    0.70    8.50
  -1   9  13   -6.10    9.90
   1   9 -13   -0.60    6.10
  -1   9  13   -6.10    9.70
   1   9 -13    3.50    5.50
   1  -9 -13   -0.80    7.00
  -1  -9  13    1.90    5.00
  -1  -9  13    0.90    5.80
   1  -9 -13   -3.20    8.00
   1  -9 -13    6.80    7.80
   1  -9 -13   16.80    8.70
  -1   9  12   22.50   10.60
   1   9 -12   29.00    6.70
  -1   9  12   15.90   10.20
   1   9 -12   31.10    9.70
   1   9 -12   25.80    7.00
   1  -9 -12   29.20   10.20
  -1  -9  12   24.80    6.40
   1  -9 -12   39.10    9.70
   1  -9 -12   28.50    8.50
   1  -9 -12   18.80    7.90
  -1  -9  12   26.80    5.70
  -1   9  11    5.20   10.30
   1   9 -11   14.40    6.30
   1   9 -11   14.00    9.00
  -1   9  11    0.80    9.40
   1   9 -11   10.20    6.60
   1   9 -11   17.00    6.60
   1  -9 -11    3.30    7.80
  -1  -9  11   16.70    6.40
  -1  -9  11   14.10    5.40
   1  -9 -11   17.20    8.20
   1  -9 -11   13.50    8.30
   1  -9 -11    3.90    7.20
   1   9 -10   17.70    6.60
  -1   9  10   18.00    9.60
   1   9 -10   17.60    9.20
   1   9 -10   22.10    6.60
  -1   9  10   24.40   10.20
   1   9 -10   13.50    6.90
   1  -9 -10   27.60    8.30
   1  -9 -10   13.20    7.70
  -1  -9  10   14.30    6.50
   1  -9 -10   18.10    7.80
   1  -9 -10   21.30    7.10
  -1   9   9   61.39   11.10
   1   9  -9   57.49    9.00
   1   9  -9   88.59   11.60
   1   9  -9   69.49    9.20
   1   9  -9   80.39   11.60
  -1   9   9   58.29   11.60
  -1  -9   9   61.29    8.00
   1  -9  -9   69.79   10.00
   1  -9  -9   58.69    9.60
   1  -9  -9   59.59    9.10
  -1  -9   9   59.69    8.70
   1  -9  -9   70.49   10.50
   1  -9  -9   65.79    9.80
   1   9  -8   84.79   13.00
  -1   9   8  118.29   16.20
  -1   9   8   99.49   13.20
   1   9  -8  110.29   16.30
  -1   9   8  129.09   15.40
  -1   9   8  124.09   16.60
   1   9  -8   86.29   12.90
   1   9  -8   85.29   12.80
   1  -9  -8   87.49   14.00
   1  -9  -8  106.29   13.60
  -1  -9   8   83.69   11.80
   1  -9  -8  115.59   14.90
   1  -9  -8  105.89   14.20
  -1  -9   8   88.39   12.40
   1   9  -7   -1.40    6.00
  -1   9   7    8.50    7.40
   1   9  -7  -11.10    8.20
  -1   9   7   -9.60    8.30
  -1   9   7   -2.40    9.00
   1   9  -7   -2.10    6.50
   1   9  -7    5.00    6.20
  -1   9   7   15.60    7.50
  -1   9   7   11.10    6.50
   1  -9  -7    4.10    7.60
  -1  -9   7    4.30    5.60
   1  -9  -7   -0.10    6.30
   1  -9  -7   -5.40    7.00
   1  -9  -7   -9.90    6.60
  -1  -9   7    6.60    6.00
   1  -9  -7   15.40    7.40
  -1  -9   7    0.70    4.60
   1   9  -6   -7.80    6.50
   1   9  -6   -0.60    6.10
  -1   9   6   -2.10    7.40
  -1   9   6   -2.00    6.80
   1   9  -6   -1.20    6.10
   1   9  -6  -10.80    8.10
  -1   9   6   -2.90    6.20
   1  -9  -6  -13.40    5.90
   1  -9  -6   -6.10    7.20
  -1  -9   6    4.50    4.90
  -1  -9   6    3.30    6.10
   1  -9  -6  -10.30    6.30
   1  -9  -6   -8.60    7.00
   1  -9  -6  -21.50    8.90
  -1  -9   6   -3.60    5.30
  -1  -9   6   -1.30    5.20
   1   9  -5    3.40    6.20
  -1   9   5    5.00    5.80
   1   9  -5   -6.00    6.70
  -1   9   5  -19.10    8.60
  -1   9   5    8.50    7.70
  -1   9   5   -0.30    6.50
   1   9  -5    5.70    6.60
  -1   9   5  -13.30    7.70
   1   9  -5  -11.40    8.20
   1  -9  -5  -17.40    6.40
  -1  -9   5   -2.50    5.50
   1  -9  -5   -6.60    5.90
   1  -9  -5   -4.10    6.20
   1  -9  -5   -5.60    6.60
  -1  -9   5    3.00    5.20
  -1  -9   5   -1.20    5.30
   1  -9  -5   -5.10    8.30
  -1  -9   5   -0.70    6.00
  -1   9   4   21.40    8.80
  -1   9   4   44.20    8.40
   1   9  -4   23.90    7.90
   1   9  -4   18.80    9.20
  -1   9   4   13.50    7.90
  -1   9   4   16.20    9.40
   1   9  -4   22.80    7.40
  -1   9   4   30.90    7.90
   1   9  -4   29.40    7.30
   1  -9  -4   29.30    8.10
   1  -9  -4   31.40    7.10
  -1  -9   4   24.70    6.40
   1  -9  -4   21.70    7.50
  -1  -9   4   39.50    6.40
   1  -9  -4   29.40    8.00
  -1  -9   4   24.10    6.90
  -1  -9   4   31.20    6.60
   1  -9  -4   20.70    6.70
  -1   9   3   58.09    9.30
  -1   9   3   40.60   10.50
   1   9  -3   33.60    8.00
  -1   9   3   38.90    9.20
  -1   9   3   41.20    8.60
   1   9  -3   40.90    8.70
   1   9  -3   27.20    9.80
   1   9  -3   43.40    8.70
  -1  -9   3   51.69    7.10
   1  -9  -3   51.29    7.60
   1  -9  -3   50.29    8.30
   1  -9  -3   40.40    8.20
  -1  -9   3   41.70    7.70
  -1  -9   3   43.20    7.80
   1  -9  -3   48.90    9.10
   1  -9  -3   42.10    8.10
  -1  -9   3   33.40    7.40
  -1   9   2  542.05   38.20
  -1   9   2  444.46   37.60
   1   9  -2  527.55   37.80
  -1   9   2  424.46   37.40
  -1   9   2  534.55   39.10
  -1  -9   2  501.55   36.60
  -1  -9   2  492.65   37.10
   1  -9  -2  494.75   36.90
  -1  -9   2  488.05   36.90
   1  -9  -2  494.65   37.30
   1  -9  -2  476.15   37.20
  -1  -9   2  472.65   37.20
   1  -9  -2  493.25   37.20
   1   9  -1  -15.80    8.60
  -1   9   1    0.60    6.30
   1   9  -1   -9.00    7.50
   1   9  -1   -2.80    6.20
  -1   9   1   -1.60    6.30
  -1   9   1  -17.00    8.70
   1   9  -1    0.00   10.00
  -1   9   1   -4.30    7.60
   1  -9  -1   -3.60    6.40
  -1  -9   1   -6.40    6.00
   1  -9  -1   -5.30    5.40
  -1  -9   1   -3.10    6.20
   1  -9  -1  -12.20    5.70
   1  -9  -1   -2.10    6.40
  -1  -9   1    2.10    5.50
  -1  -9   1  -12.10    5.90
   1   9   0   -1.80    6.10
  -1   9   0   -9.20    5.90
   1   9   0  -11.10    6.20
  -1   9   0   -7.70    9.60
   1   9   0  -18.10    7.10
  -1  -9   0   -5.60    5.40
   1  -9   0   -6.00    5.30
  -1  -9   0  -15.10    5.70
   1  -9   0  -10.50    6.10
  -1  -9   0   -5.80    6.20
  -1  -9   0   -9.70    5.20
  -1  -9   0   -0.20    6.50
   1  -9   0  -11.50    5.90
   1   9   1    3.30    6.80
   1   9   1  -16.10    8.30
  -1   9  -1   -2.40    6.40
   1   9   1  -14.80    7.90
   1   9   1    0.30    6.30
  -1   9  -1  -12.70    7.40
  -1   9  -1  -19.20    8.30
  -1  -9  -1   -8.00    6.10
  -1  -9  -1    0.40    6.30
  -1  -9  -1   -4.60    5.60
  -1  -9  -1    3.30    5.50
   1  -9   1   -0.50    5.40
  -1  -9  -1   -1.30    6.70
   1  -9   1   -1.60    6.10
   1  -9   1  -13.30    5.80
   1  -9   1   -5.90    6.20
  -1   9  -2  639.34   43.90
   1   9   2  496.95   42.60
   1   9   2  620.74   43.20
  -1   9  -2  480.25   42.40
   1   9   2  568.44   42.80
  -1   9  -2  630.44   42.80
   1   9   2  628.94   43.90
  -1  -9  -2  542.75   42.60
  -1  -9  -2  548.45   43.10
   1  -9   2  521.35   42.10
   1  -9   2  560.54   41.70
  -1  -9  -2  598.64   42.40
  -1  -9  -2  573.04   42.00
   1  -9   2  565.74   41.80
   1  -9   2  569.34   41.90
  -1  -9  -2  527.45   42.50
   1   9   3  -13.30    8.40
   1   9   3   -1.40    7.40
  -1   9  -3    1.60    6.20
   1   9   3    3.70    5.60
   1   9   3   -1.20    6.50
  -1   9  -3  -13.60    8.50
   1   9   3   -6.10    7.90
  -1   9  -3   -4.70    6.40
  -1   9  -3   -9.70    7.00
   1  -9   3   -0.80    5.10
  -1  -9  -3    2.50    6.70
   1  -9   3  -10.10    5.50
  -1  -9  -3   -6.40    5.70
  -1  -9  -3    7.00    7.40
   1  -9   3    0.40    5.80
  -1  -9  -3   -3.50    5.80
   1  -9   3    0.40    6.10
   1   9   4  111.39   17.70
  -1   9  -4  125.39   14.70
  -1   9  -4  142.59   15.80
  -1   9  -4  142.59   17.30
   1   9   4  132.29   15.70
  -1   9  -4  128.99   14.50
   1   9   4  158.58   16.70
   1   9   4  114.59   14.20
   1   9   4  141.09   17.20
  -1  -9  -4  140.59   15.90
   1  -9   4  147.99   13.40
  -1  -9  -4  139.39   15.30
  -1  -9  -4  142.39   18.00
   1  -9   4  142.79   13.90
  -1  -9  -4  137.89   15.40
   1  -9   4  145.79   13.40
  -1  -9  -4  131.79   14.70
   1  -9   4  133.49   14.30
   1   9   5    5.40    7.40
  -1   9  -5   -3.90    6.80
   1   9   5    5.20    6.40
   1   9   5  -12.20    8.90
   1   9   5   -7.30    8.30
  -1   9  -5    3.40    6.00
  -1   9  -5   -2.90    8.50
   1   9   5    7.20    7.30
  -1  -9  -5    2.70    7.10
   1  -9   5   -0.10    5.10
  -1  -9  -5   -5.60    7.00
   1  -9   5   -1.40    5.50
  -1  -9  -5  -11.80   10.10
   1  -9   5    6.20    4.80
   1  -9   5    3.50    5.90
  -1  -9  -5    1.30    6.10
  -1  -9  -5   -6.50    6.70
  -1   9  -6    4.10    8.70
  -1   9  -6    5.20    6.90
  -1   9  -6   11.20    6.40
   1   9   6   12.50    7.60
   1   9   6   -2.80    8.60
   1   9   6   -9.90    8.70
   1   9   6   15.40    7.50
   1   9   6    9.50    6.80
   1  -9   6    1.20    5.60
  -1  -9  -6    1.00    7.10
  -1  -9  -6   -5.40    7.20
  -1  -9  -6    1.00    6.20
   1  -9   6    7.80    6.00
   1  -9   6    5.00    4.80
  -1  -9  -6    5.60    7.30
  -1  -9  -6   15.30    7.40
   1   9   7   -1.60    7.80
   1   9   7    2.20    7.00
   1   9   7  -15.20    8.30
   1   9   7   10.00    7.80
  -1   9  -7   -5.70    6.10
   1   9   7   -4.80    9.30
  -1   9  -7  -18.20    6.60
   1  -9   7  -10.50    5.50
   1  -9   7  -12.20    5.90
  -1  -9  -7  -11.80    5.90
  -1  -9  -7   -6.80    6.60
  -1  -9  -7    2.40    7.30
  -1  -9  -7    0.60    7.50
   1   9   8   -8.40    7.30
   1   9   8    5.90    7.50
   1   9   8  -13.50    8.80
   1   9   8    2.60    9.70
   1   9   8   -0.60    8.90
  -1   9  -8   -7.50    6.20
  -1  -9  -8    2.70    6.50
  -1  -9  -8  -13.30    7.20
  -1  -9  -8    6.10    7.60
  -1  -9  -8   -3.30    7.10
  -1  -9  -8    3.20    7.90
   1   9   9   39.30   10.10
   1   9   9   21.70    8.40
   1   9   9   43.30   10.70
  -1   9  -9   15.60    9.70
  -1   9  -9   24.20    7.20
   1   9   9   44.30    9.60
  -1   9  -9   20.00    7.20
  -1  -9  -9   34.50   11.50
   1  -9   9   21.40    6.70
  -1  -9  -9   30.80    8.90
  -1  -9  -9   39.50    8.00
  -1  -9  -9   34.70    8.50
  -1   9 -10  479.65   41.80
   1   9  10  584.94   43.90
   1   9  10  594.94   44.00
   1   9  10  631.24   43.50
  -1   9 -10  607.64   41.30
  -1  -9 -10  543.65   42.10
  -1  -9 -10  571.74   43.10
  -1  -9 -10  543.85   42.50
   1  -9  10  521.65   41.10
   1  -9  10  530.05   40.80
  -1  -9 -10  546.15   43.20
  -1   9 -11   12.60    9.00
   1   9  11   11.80    8.80
  -1   9 -11    2.90    5.60
   1   9  11   33.90    9.30
   1   9  11   24.30   10.60
  -1   9 -11   13.40    6.20
  -1   9 -11   14.40    6.60
   1   9  11    8.70   10.00
   1  -9  11   17.80    5.40
  -1  -9 -11   31.50    8.60
  -1  -9 -11   24.30    8.70
  -1  -9 -11   12.20    8.10
   1  -9  11   11.50    6.00
  -1  -9 -11   15.60    7.30
  -1   9 -12   25.50    9.70
  -1   9 -12   27.10    6.00
   1   9  12   16.60   10.20
  -1   9 -12   34.30    6.40
  -1   9 -12   24.60    6.80
   1   9  12   15.10   10.20
   1   9  12   35.00    9.40
  -1  -9 -12   17.10    7.90
  -1  -9 -12   22.60    8.90
   1  -9  12   23.90    6.20
  -1  -9 -12   29.20    8.90
   1  -9  12   19.80    5.50
  -1  -9 -12   16.70    8.30
  -1   9 -13   -1.90    8.20
   1   9  13    2.70    9.80
   1   9  13    0.30    9.70
  -1   9 -13    1.30    5.10
  -1   9 -13   12.00    5.40
  -1   9 -13    7.90    6.30
  -1  -9 -13   10.00    8.40
   1  -9  13    5.60    4.80
  -1  -9 -13   -2.00    6.90
  -1  -9 -13    7.90    7.90
  -1  -9 -13   26.20    8.80
   1  -9  13    4.00    5.70
   1   9  14   40.10   11.60
   1   9  14   44.50   11.80
  -1   9 -14   58.79    7.60
  -1   9 -14   62.79   10.60
  -1   9 -14   51.99    8.30
  -1   9 -14   47.90    8.00
   1  -9  14   58.89    7.50
  -1  -9 -14   53.79   10.30
  -1  -9 -14   62.09   11.40
  -1  -9 -14   49.80    9.80
  -1  -9 -14   41.30    9.20
   1  -9  14   51.09    6.70
  -1   9 -15   68.09    9.90
  -1   9 -15   80.99    9.90
   1   9  15   91.19   13.40
  -1   9 -15   82.49   11.70
  -1   9 -15   98.89   13.50
   1   9  15   73.89   13.10
  -1  -9 -15   58.09   10.70
  -1  -9 -15   75.29   11.30
   1  -9  15   82.29   10.40
   1  -9  15   74.79    9.50
  -1  -9 -15   67.69   11.50
  -1   9 -16   -1.40    5.30
  -1   9 -16    0.20    8.60
  -1   9 -16   -3.40    6.10
   1   9  16  -15.90   10.40
   1   9  16   -3.30   11.30
  -1  -9 -16   -5.80    8.60
  -1  -9 -16    9.40    8.90
  -1  -9 -16    4.70    8.10
   1   9  17   19.20   11.00
  -1   9 -17   23.40    6.80
  -1   9 -17   11.70    5.10
   1   9  17   18.70   11.90
  -1   9 -17   44.90    9.70
  -1  -9 -17   19.50   14.10
  -1  -9 -17    7.50    9.80
  -1  -9 -17   27.90    9.80
   1   9  18    0.50   10.80
   1   9  18    0.30   11.80
  -1   9 -18   22.00    6.80
  -1  -9 -18   14.40    9.50
  -1  -9 -18    5.90    8.80
  -1  -9 -18    8.80    9.10
   1   9  19  -24.10   11.30
  -1   9 -19   -5.50    8.60
   1   9  19  -27.60   10.80
  -1   9 -19  -15.70    5.90
  -1  -9 -19  -20.20    7.80
  -1  -9 -19  -13.10    8.40
  -1  -9 -19  -12.30    9.10
  -1  10  16  171.68   22.10
   1  10 -16  159.28   17.40
   1  10 -16  112.19   14.50
   1  10 -16  125.69   13.90
   1  10 -16  155.68   17.50
  -1  10  16  147.59   20.60
   1 -10 -16  152.38   18.50
   1 -10 -16  128.89   17.60
   1 -10 -16  139.59   18.40
   1  10 -15    9.00    7.90
   1  10 -15    3.60    6.40
  -1  10  15    0.30   11.70
  -1  10  15    7.80   12.20
   1  10 -15    6.80    5.80
   1  10 -15   12.50    9.40
   1 -10 -15    7.20   11.30
  -1 -10  15    0.70    4.00
   1 -10 -15    0.00    7.90
   1 -10 -15   11.00    8.90
   1  10 -14   17.20    9.10
   1  10 -14   27.10    6.40
   1  10 -14   10.60    6.30
   1  10 -14    9.70    8.00
  -1  10  14   -3.40   11.10
   1 -10 -14   10.50    9.10
   1 -10 -14    1.30    8.10
  -1 -10  14    9.30    5.60
   1 -10 -14    6.00    8.50
   1  10 -13   -0.30    6.50
  -1  10  13  -10.10   13.80
   1  10 -13   -2.20    7.80
   1  10 -13   -9.90    9.10
  -1  10  13   -3.90   10.70
   1 -10 -13   -6.00    8.10
   1 -10 -13  -12.10   11.20
   1 -10 -13    4.00    8.10
  -1 -10  13    1.40    5.40
  -1  10  12   -2.40   11.20
   1  10 -12    1.90    8.10
   1  10 -12   -7.10    8.90
   1  10 -12   -5.60    6.60
  -1  10  12    1.30   10.90
   1 -10 -12   -5.30    7.60
   1 -10 -12    8.40    8.00
   1 -10 -12   -4.90    8.20
   1  10 -11  -11.50    9.70
   1  10 -11   -8.70    6.40
  -1  10  11  -14.50   10.10
   1  10 -11    1.00    8.00
  -1  10  11   -6.70   10.80
   1 -10 -11   -8.80    7.20
   1 -10 -11   -8.70    8.10
   1 -10 -11   -2.80    7.50
  -1 -10  11   -1.20    5.90
  -1  10  10   89.09   14.80
  -1  10  10  104.89   14.60
   1  10 -10  127.79   15.70
   1  10 -10  132.89   14.00
   1 -10 -10   86.69   12.70
   1 -10 -10   89.29   11.90
  -1 -10  10  117.79   12.80
   1 -10 -10   91.19   16.30
   1  10  -9    5.60    8.00
  -1  10   9  -13.00   10.20
   1  10  -9   -3.80   10.00
   1  10  -9    0.80    7.00
  -1  10   9  -20.60   10.90
   1 -10  -9   -0.30    8.10
   1 -10  -9    1.20    7.50
   1 -10  -9   -1.50    7.10
  -1 -10   9   -4.80    5.90
   1  10  -8   -1.00    7.80
   1  10  -8   -1.60    7.40
  -1  10   8  -12.40    9.90
   1  10  -8   -8.00    9.80
   1  10  -8    0.40    6.90
  -1  10   8  -19.20   10.70
   1 -10  -8   -7.80    7.50
   1 -10  -8   -4.30    6.90
  -1 -10   8    3.80    6.10
   1 -10  -8    1.30    7.60
   1  10  -7    0.90    7.60
   1  10  -7    4.70    8.40
   1  10  -7   11.80    9.00
   1  10  -7   -3.40   10.30
  -1  10   7    6.70   10.50
  -1  10   7    4.30   10.40
  -1 -10   7    8.00    6.40
  -1 -10   7    7.60    5.50
   1 -10  -7    1.80    6.90
   1 -10  -7    6.60    7.50
   1 -10  -7    4.10    7.90
   1  10  -6   54.59    9.70
   1  10  -6   50.49    8.90
   1  10  -6   58.19   11.70
   1  10  -6   54.49    9.20
  -1  10   6   42.90   10.80
  -1  10   6   31.50   11.70
  -1 -10   6   49.00    7.30
  -1 -10   6   47.10    7.90
   1 -10  -6   43.30    8.90
  -1 -10   6   55.19    7.70
   1 -10  -6   37.10    8.10
   1 -10  -6   37.40    8.90
   1  10  -5   97.19   13.20
   1  10  -5  114.69   15.00
  -1  10   5   96.39   12.90
   1  10  -5   78.99   11.00
   1  10  -5  103.59   14.70
  -1  10   5   92.29   13.90
  -1 -10   5   95.79   11.70
   1 -10  -5   86.49   13.20
  -1 -10   5  106.99   12.40
   1 -10  -5   81.39   11.30
  -1 -10   5   85.39   12.40
   1 -10  -5   83.59   13.10
   1 -10  -5   76.19   10.50
  -1  10   4   28.50   10.30
   1  10  -4   29.70    9.00
   1  10  -4   48.70   10.10
  -1  10   4   35.90   11.00
   1  10  -4   37.30   10.90
   1  10  -4   38.60    8.90
   1 -10  -4   42.30    9.00
  -1 -10   4   34.90    6.90
   1 -10  -4   36.80    7.80
   1 -10  -4   34.60    8.30
   1 -10  -4   29.90    7.60
  -1 -10   4   42.00    7.50
  -1 -10   4   29.10    7.40
   1  10  -3  -16.80    9.40
   1  10  -3  -13.90    7.70
  -1  10   3  -18.40    8.80
   1  10  -3   -1.60    7.20
  -1  10   3  -20.70    9.50
  -1 -10   3  -10.20    6.70
   1 -10  -3  -13.90    6.70
  -1 -10   3   -6.30    5.70
  -1 -10   3   -8.10    6.00
   1 -10  -3  -10.00    6.10
   1 -10  -3  -10.40    7.30
   1  10  -2   27.90   10.60
  -1  10   2   19.50   10.70
   1  10  -2   39.40    8.30
   1  10  -2   45.20    9.40
  -1  10   2   24.10    9.60
   1 -10  -2   33.50    7.50
   1 -10  -2   36.10    8.30
  -1 -10   2   37.20    7.10
  -1 -10   2   26.30    7.30
  -1 -10   2   40.50    7.80
   1 -10  -2   24.40   10.50
  -1  10   1  345.57   29.40
   1  10  -1  327.67   27.80
   1  10  -1  284.27   27.00
  -1  10   1  338.87   28.60
   1  10  -1  363.76   29.10
   1 -10  -1  308.17   25.80
   1 -10  -1  299.47   28.30
  -1 -10   1  309.57   27.50
  -1 -10   1  315.97   26.30
   1 -10  -1  306.37   26.20
  -1 -10   1  344.57   26.70
   1  10   0    1.10    7.40
  -1  10   0   -7.10    8.60
  -1  10   0   -6.80    9.70
   1  10   0   -4.20   10.10
   1  10   0  -12.20    8.20
   1 -10   0    1.90    7.10
  -1 -10   0   -4.50    6.60
   1 -10   0    1.20    6.60
  -1 -10   0   -5.90    8.40
  -1 -10   0    0.70    6.10
   1 -10   0   -1.40    7.10
   1  10   1   -6.50    9.10
  -1  10  -1    1.50    8.30
   1  10   1   -6.70    9.80
  -1  10  -1   -1.30    9.50
   1  10   1    6.30    7.60
   1 -10   1    9.30    6.70
  -1 -10  -1    3.00    8.50
   1 -10   1   10.70    6.00
   1 -10   1   -2.70    6.30
  -1 -10  -1    5.20    7.50
  -1 -10  -1    5.40    6.40
  -1  10  -2  176.48   19.20
  -1  10  -2  214.68   23.40
   1  10   2  176.78   18.70
   1  10   2  205.38   21.60
   1  10   2  193.58   20.20
   1  10   2  147.79   16.50
  -1  10  -2  195.58   21.00
   1 -10   2  170.78   16.60
   1 -10   2  156.18   16.90
  -1 -10  -2  172.18   17.20
  -1 -10  -2  183.48   18.10
  -1 -10  -2  174.78   16.90
  -1 -10  -2  183.08   18.30
   1 -10   2  181.58   16.90
   1  10   3   -8.10    8.90
   1  10   3    5.80    8.10
   1  10   3   -4.90    6.60
   1  10   3  -17.30   10.20
  -1  10  -3  -20.40    9.60
  -1  10  -3  -12.60    8.20
  -1  10  -3   -5.00    7.90
   1 -10   3   -4.60    5.50
  -1 -10  -3   -3.40    6.70
   1 -10   3   -0.10    6.40
  -1 -10  -3   -6.70    6.70
  -1 -10  -3   -3.50    7.60
  -1 -10  -3    4.20    6.50
   1 -10   3   -8.60    6.30
   1  10   4   -7.10    9.20
   1  10   4    2.50    6.90
  -1  10  -4   -1.80    7.90
   1  10   4  -14.00   10.20
  -1  10  -4   -0.40    7.60
  -1  10  -4  -11.10    9.60
   1 -10   4   -5.80    6.20
  -1 -10  -4   -7.30    7.00
   1 -10   4    4.80    5.50
   1 -10   4   -4.80    6.20
  -1 -10  -4   -9.90    6.80
  -1 -10  -4  -12.20    8.20
  -1 -10  -4   -4.00    6.40
   1  10   5   19.20   11.00
   1  10   5   29.60   10.60
  -1  10  -5   23.20   10.70
  -1  10  -5   29.40    8.60
   1  10   5   22.80    7.80
   1  10   5   33.20    9.60
  -1  10  -5   28.40    8.80
   1 -10   5   25.30    6.90
  -1 -10  -5   23.10    7.50
   1 -10   5   26.70    6.10
   1 -10   5   26.50    6.60
  -1 -10  -5   18.10    7.70
  -1 -10  -5   33.00    8.20
  -1  10  -6  420.36   32.70
  -1  10  -6  384.66   30.70
   1  10   6  412.36   32.80
  -1  10  -6  390.26   29.80
   1  10   6  410.46   31.90
   1  10   6  420.86   31.60
   1 -10   6  324.27   27.90
  -1 -10  -6  357.06   30.00
  -1 -10  -6  324.87   29.90
   1 -10   6  322.67   28.60
  -1 -10  -6  339.77   29.40
   1  10   7  105.89   15.30
  -1  10  -7  124.49   16.20
  -1  10  -7  128.49   15.00
   1  10   7  114.19   14.80
   1  10   7   86.69   15.40
   1  10   7  144.39   17.90
  -1  10  -7  146.59   18.50
   1 -10   7   99.89   13.40
  -1 -10  -7  111.59   14.80
  -1 -10  -7  108.99   15.80
  -1 -10  -7  127.19   15.90
   1  10   8   -3.80   10.90
  -1  10  -8    3.70   10.10
   1  10   8    6.10   10.70
  -1  10  -8    8.80    6.40
   1  10   8    6.10    8.50
  -1  10  -8   14.60    8.40
  -1  10  -8    6.10    7.40
  -1 -10  -8    4.60    7.00
   1 -10   8   17.00    6.40
  -1 -10  -8    9.00    8.40
  -1 -10  -8    4.00    8.10
  -1  10  -9   19.10    7.50
   1  10   9    4.70   11.20
  -1  10  -9   10.30    8.00
   1  10   9    9.00    8.40
  -1  10  -9    6.20    6.50
  -1  10  -9    3.60    9.60
   1  10   9  -11.10   10.90
  -1 -10  -9    4.60    8.40
  -1 -10  -9    1.30    7.10
  -1 -10  -9   11.10    8.70
   1 -10   9    9.30    6.00
   1  10  10   -3.20   10.80
  -1  10 -10   -4.60    6.10
   1  10  10   -8.80   10.30
  -1  10 -10   -1.40    9.70
  -1  10 -10    2.50    7.60
  -1  10 -10    1.50    7.00
  -1 -10 -10   -7.50    7.70
  -1 -10 -10   -2.80    7.00
  -1 -10 -10   -1.60    7.90
   1 -10  10   -4.70    5.40
  -1  10 -11  -21.30    8.40
   1  10  11  -19.30   10.20
   1  10  11  -19.60   10.40
  -1  10 -11   -2.30    5.70
  -1  10 -11  -14.80    7.30
  -1 -10 -11  -12.90    7.10
  -1 -10 -11   -8.10    7.70
  -1 -10 -11   -1.80    7.50
  -1  10 -12    5.30    5.80
  -1  10 -12    7.50    9.40
  -1  10 -12   12.80    7.40
   1  10  12   -6.90   11.30
  -1  10 -12    7.50    6.30
   1  10  12    0.90   11.70
  -1 -10 -12    5.50    7.90
  -1 -10 -12    8.50    9.40
  -1 -10 -12    5.60    8.50
   1 -10  12    8.70    5.50
  -1  10 -13   12.70    6.30
   1  10  13    2.60   11.80
  -1  10 -13   14.70    6.00
  -1  10 -13   14.30    9.10
  -1  10 -13   14.00    7.50
  -1 -10 -13    5.90    9.10
  -1 -10 -13   17.90    9.30
   1 -10  13   11.50    5.60
  -1 -10 -13    0.50    8.80
   1  10  14   -8.70   14.20
  -1  10 -14    5.10   10.30
  -1  10 -14   -7.90    5.80
   1  10  14  -16.20   11.30
  -1  10 -14   -9.70    5.40
  -1  10 -14   -7.20    7.20
  -1 -10 -14    0.30    8.40
   1 -10  14   -3.50    3.90
  -1 -10 -14   -0.20    8.00
  -1 -10 -14    0.50   12.80
  -1  10 -15   35.40    8.30
   1  10  15   37.70   13.20
   1  10  15   61.39   13.60
  -1  10 -15   67.39   11.40
  -1  10 -15   44.70    7.40
  -1  10 -15   61.09    9.80
  -1 -10 -15   50.59   10.10
  -1 -10 -15   59.09   10.90
  -1 -10 -15   50.59   10.70
   1  11 -10   -7.70   11.30
  -1  11  10  -15.80   12.30
   1  11 -10   -6.00    7.40
  -1  11  10   -7.30   11.30
   1 -11 -10   -5.10    7.60
  -1 -11  10   -5.60    6.00
   1 -11 -10  -14.30    7.30
   1 -11 -10   -8.50    8.10
   1  11  -9   -2.60    7.80
   1  11  -9    2.50   11.40
  -1  11   9   -3.80   11.50
  -1  11   9    3.20   11.90
  -1 -11   9   -0.80    6.40
   1 -11  -9   -6.40    8.10
   1 -11  -9    3.70    7.90
  -1  11   8   -4.30   11.20
  -1  11   8   -6.00   11.10
   1  11  -8   -6.50    8.20
   1  11  -8   -9.00   11.00
   1 -11  -8   -2.70    7.90
   1 -11  -8   -1.60    7.30
   1 -11  -8    2.20    7.80
  -1 -11   8   -4.00    6.30
  -1  11   7  197.88   23.30
  -1  11   7  196.68   22.70
   1  11  -7  174.88   18.00
   1  11  -7  182.78   22.50
   1 -11  -7  149.19   17.60
  -1 -11   7  145.79   16.50
   1 -11  -7  140.79   17.50
   1 -11  -7  173.68   18.40
  -1 -11   7  162.38   15.50
   1  11  -6   67.99   11.30
  -1  11   6   91.39   13.70
   1  11  -6   99.79   14.10
  -1  11   6   90.09   14.60
   1 -11  -6   60.49   10.60
   1 -11  -6   79.09   13.30
  -1 -11   6   80.49   11.30
  -1 -11   6   60.59    9.30
  -1 -11   6   72.39    9.40
   1 -11  -6   54.19    9.80
  -1  11   5   -3.80   11.60
   1  11  -5  -16.00    8.40
  -1  11   5   -2.90   10.60
   1  11  -5   -7.10   11.00
  -1 -11   5  -13.80    6.70
   1 -11  -5    2.20    7.60
  -1 -11   5   -7.30    6.70
   1 -11  -5   -0.60    7.10
   1 -11  -5   -3.70    6.80
  -1 -11   5   -1.70    5.90
   1  11  -4   -9.90    9.10
  -1  11   4  -19.60   10.20
  -1  11   4   -8.60   11.40
   1  11  -4   -9.80   11.30
   1 -11  -4   -9.50    6.70
  -1 -11   4   -0.10    5.90
   1 -11  -4  -13.00    7.10
  -1 -11   4   -6.40    6.80
  -1 -11   4   -6.20    6.70
  -1  11   3  -21.50   11.20
   1  11  -3   -6.40   11.80
  -1  11   3  -14.40   10.10
   1  11  -3   -5.00    9.10
  -1 -11   3    3.70    6.30
   1 -11  -3    4.20    7.30
   1 -11  -3  -11.40    6.70
  -1 -11   3   -0.60    6.90
   1  11  -2   16.50   10.20
   1  11  -2   30.80    9.00
   1  11  -2   25.80   16.50
  -1  11   2   13.00   14.50
  -1  11   2   16.80   11.10
  -1 -11   2   21.20    9.10
  -1 -11   2   33.40    8.20
   1 -11  -2    4.80    7.10
  -1 -11   2   31.10    7.40
   1 -11  -2   18.80    8.10
   1  11  -1  123.19   16.60
  -1  11   1  106.79   14.60
   1  11  -1   93.89   13.90
  -1 -11   1  131.99   15.30
  -1 -11   1  116.19   13.90
  -1 -11   1  101.29   14.60
   1 -11  -1   94.69   12.40
   1 -11  -1   91.59   14.10
   1 -11  -1  124.69   16.90
  -1  11   0   51.79   11.70
   1  11   0   32.00   11.10
  -1 -11   0   36.60    8.40
   1 -11   0   49.30    8.20
  -1 -11   0   43.20    9.80
  -1 -11   0   31.70    8.70
   1 -11   0   39.30    8.70
   1 -11   0   47.70    9.30
  -1  11  -1   -4.40    9.30
   1  11   1    0.20    8.70
   1  11   1   -9.40   13.50
   1  11   1  -14.10    9.90
  -1  11  -1   15.90   14.70
  -1 -11  -1   -4.60    6.70
  -1 -11  -1   -5.00    7.20
   1 -11   1    7.60    6.40
   1 -11   1    7.60    7.70
   1 -11   1    6.80    8.60
   1  11   2   68.39   12.50
  -1  11  -2   97.09   14.90
  -1  11  -2   78.69   12.00
   1  11   2   95.29   13.10
   1  11   2   76.09   15.20
  -1 -11  -2   62.69   10.00
   1 -11   2   67.79    9.90
   1 -11   2   69.99    9.60
  -1 -11  -2   63.99    9.80
   1  11   3   31.70   11.30
   1  11   3   50.19   10.90
  -1  11  -3   34.90   12.30
   1  11   3   29.20    8.00
   1  11   3   39.10   12.70
  -1  11  -3   30.90    8.30
  -1  11  -3   33.90   10.20
  -1 -11  -3   28.80    7.70
   1 -11   3   21.70    8.00
   1 -11   3   31.50    7.00
  -1 -11  -3   34.90    8.10
  -1 -11  -3   23.80    8.20
   1  11   4   -1.10   11.60
  -1  11  -4   -1.20    6.70
   1  11   4    1.80   12.50
   1  11   4  -10.30   10.10
  -1  11  -4  -14.40   10.80
  -1  11  -4  -20.50    8.50
   1 -11   4   -9.90    6.80
   1 -11   4  -10.40    6.40
  -1 -11  -4   -5.50    6.90
  -1 -11  -4   -0.30    6.90
  -1 -11  -4   -2.90    7.20
   1 -11   4   -7.60    5.50
   1  11   5    9.70   11.10
  -1  11  -5    9.20    9.20
  -1  11  -5   16.50   11.50
   1  11   5   20.00   12.20
  -1  11  -5   12.70    7.40
   1 -11   5    5.50    6.70
  -1 -11  -5   10.30    7.50
  -1 -11  -5    9.90    7.30
   1 -11   5   14.60    6.10
  -1 -11  -5    8.70    7.90
   1 -11   5    8.70    7.10
  -1  11  -6   26.70    8.20
   1  11   6   42.90   13.00
  -1  11  -6   23.90   11.70
   1  11   6   36.10   12.00
  -1  11  -6   35.20    9.40
  -1 -11  -6   42.10    8.90
  -1 -11  -6   30.60    8.40
   1 -11   6   27.50    7.80
  -1 -11  -6   42.70    9.40
   1  11   7   21.20   12.50
   1  11   7   18.90   11.80
  -1  11  -7   24.60   11.90
  -1  11  -7   29.20    7.50
  -1  11  -7   26.80    8.90
  -1 -11  -7   16.40    8.40
  -1 -11  -7   20.50    9.80
   1 -11   7   22.40    7.20
  -1 -11  -7   17.60    7.90
  -1  11  -8    7.90    6.80
   1  11   8    5.90   11.70
  -1  11  -8   13.00   11.00
  -1  11  -8   12.10    8.30
   1  11   8   12.50   12.20
  -1 -11  -8    3.10   11.80
  -1 -11  -8    4.10    8.20
   1 -11   8    5.20    6.30
  -1 -11  -8    6.80    8.00
  -1  11  -9   62.69    9.70
  -1  11  -9   59.59   10.40
  -1  11  -9   65.89   13.20
   1  11   9   60.79   14.10
   1  11   9   54.79   13.90
   1 -11   9   56.29    8.90
  -1 -11  -9   48.10   10.00
  -1 -11  -9   51.39   10.70
  -1 -11  -9   50.59    9.80
   2   0 -33   -6.00    6.90
   2   0 -32   96.49   13.10
   2   0 -32   99.89   13.50
   2   0 -31   -3.30    6.30
   2   0 -31   -0.80    6.90
   2   0 -31   -8.10   12.30
   2   0 -30   19.70   12.30
   2   0 -30   12.50    7.10
   2   0 -30   12.10    6.20
   2   0 -29    1.60   11.20
   2   0 -29   -8.40    5.70
   2   0 -28   43.40    7.50
   2   0 -28   40.20    7.40
   2   0 -28   53.29   12.40
   2   0 -27    7.50    5.80
   2   0 -27  -10.50   10.20
   2   0 -27    4.90    5.70
   2   0 -26  164.98   20.80
   2   0 -26  166.48   14.60
   2   0 -26  145.09   14.40
   2   0 -25   -6.70    9.60
   2   0 -25    1.30    4.90
   2   0 -25   -0.90    4.80
   2   0 -24   15.90    4.80
   2   0 -24   13.60    5.10
   2   0 -24   17.20   10.70
   2   0 -23  -11.70    9.10
   2   0 -23   -2.90    4.30
   2   0 -23   -2.30    4.10
   2   0 -22   17.50    4.70
   2   0 -22   12.70    9.10
   2   0 -22   24.40    4.60
   2   0 -21    5.30    4.10
   2   0 -20 1272.17   93.79
   2   0 -20 1381.36   95.09
   2   0 -19    2.80    3.50
   2   0 -19    5.30    3.90
   2   0 -19   15.80    7.30
   2   0 -17   15.60    6.50
   2   0 -17   13.90    3.60
   2   0 -17   17.40    3.60
  -2   0  16  576.84   43.90
   2   0 -16  663.73   44.10
   2   0 -16  649.04   44.20
   2   0 -16  633.34   45.90
   2   0 -16  592.14   44.10
   2   0 -15    4.50    2.70
   2   0 -15   -2.30    2.80
   2   0 -15    1.40    2.60
  -2   0  15    1.20    1.60
   2   0 -15   -0.40    2.90
  -2   0  15    1.10    2.30
   2   0 -15   -0.40    5.30
  -2   0  14   87.39    7.90
   2   0 -14  103.99    8.30
   2   0 -14   83.09   11.50
   2   0 -14  105.19    8.40
   2   0 -13   -3.30    5.20
  -2   0  13   -0.10    2.20
   2   0 -13    7.30    2.70
   2   0 -13    0.80    2.60
  -2   0  13   -0.40    1.30
   2   0 -11    0.90    2.10
   2   0 -11    0.30    2.30
  -2   0  11   -0.70    1.50
   2   0 -11   -0.70    2.30
  -2   0  11    1.10    1.80
  -2   0  10 1443.46  106.69
   2   0 -10 1622.74  106.79
   2   0 -10 1610.94  106.69
   2   0 -10 1434.26  106.69
   2   0  -9   -0.60    1.80
   2   0  -9   -2.00    2.20
   2   0  -9    2.60    1.90
  -2   0   9    0.00    1.50
  -2   0   9   -1.50    1.40
  -2   0   7    6.30    1.70
   2   0  -7    6.80    1.90
   2   0  -7    5.10    1.80
   2   0  -7    2.20    2.20
   2   0  -7    5.50    1.90
  -2   0   7    6.60    1.70
   2   0  -6  503.55   33.80
   2   0  -6  474.35   33.80
   2   0  -6  472.65   33.80
  -2   0   6  472.75   33.70
  -2   0   5    0.50    1.00
  -2   0   5    2.20    1.10
  -2   0   5    1.00    1.00
   2   0  -5   -0.10    1.10
  -2   0   5    1.50    1.10
   2   0  -5    0.70    1.10
   2   0  -5    1.70    1.20
   2   0  -5    2.00    1.30
  -2   0   3    1.90    0.60
  -2   0   3    0.90    0.60
  -2   0   3    1.10    0.60
   2   0  -3    3.90    0.90
  -2   0   3    1.90    0.60
   2   0   1   -0.40    0.30
   2   0   1    0.40    0.40
   2   0   1   -0.10    0.60
   2   0   1   -0.30    0.30
   2   0   1    0.10    0.40
  -2   0  -3    2.10    0.80
   2   0   3    0.60    2.60
   2   0   3    2.20    0.80
  -2   0  -3    2.70    0.80
  -2   0  -3    2.10    1.60
   2   0   5   -1.90    1.40
   2   0   5    0.30    2.60
  -2   0  -5   -2.60    1.40
  -2   0  -5    0.60    2.80
   2   0   6  255.17   17.80
  -2   0  -6  255.67   18.80
   2   0   6  239.38   18.70
  -2   0  -7   -6.50    2.90
   2   0   7   -3.10    3.00
  -2   0  -9   -5.50    3.40
  -2   0 -10  210.28   17.20
  -2   0 -11   -5.40    4.60
  -2   0 -13   16.40    5.50
  -2   0 -14  182.68   16.60
  -2   0 -15   -6.80    5.50
  -2   0 -16 2080.99  146.79
  -2   0 -17    6.50    6.90
  -2   0 -18  513.15   39.30
  -2   0 -19    3.70    8.00
  -2   0 -20  155.88   18.10
  -2   0 -21    2.40    8.40
  -2   0 -22  180.08   20.40
  -2   0 -23    4.60   11.30
  -2   0 -24  170.98   14.80
  -2   0 -25   -3.90    5.20
  -2   0 -25   -2.20   10.20
  -2   0 -26   48.90   12.40
  -2   0 -26   36.80    6.80
  -2   0 -27   26.60   11.50
  -2   0 -27   -6.40    6.40
  -2   0 -28  602.04   44.50
  -2   0 -29    9.90   12.10
  -2   0 -30  201.28   25.30
  -2   0 -31   -7.00   18.90
   2   1 -32  -12.90   12.80
   2  -1 -32  -12.40   13.80
   2  -1 -32  -15.10    7.10
   2   1 -31    3.10   12.50
   2  -1 -31    6.70   13.40
   2  -1 -31    5.50    7.50
   2  -1 -31   -1.20    8.30
   2   1 -30   11.00   12.20
   2  -1 -30   10.60   11.90
   2  -1 -30    1.50    7.00
   2  -1 -30    5.80    7.40
   2  -1 -29  338.37   28.20
   2  -1 -29  324.17   28.80
   2  -1 -29  436.16   34.10
   2   1 -28   67.29   13.00
   2  -1 -28   44.80   12.90
   2  -1 -28   36.80    8.10
   2  -1 -28   39.40    7.70
  -2   1  27   66.69    9.70
   2   1 -27  110.19   17.80
   2  -1 -27   80.89   14.10
   2  -1 -27   77.39   11.50
   2  -1 -27   66.69    9.20
   2  -1 -27   68.39    9.10
  -2   1  26    6.50    5.00
  -2   1  26   20.40    5.10
   2   1 -26   12.60   10.40
   2  -1 -26   10.50    5.90
   2  -1 -26   14.70    6.70
   2  -1 -26   14.40    4.90
   2  -1 -26   12.90   11.60
   2  -1 -26   14.60    5.70
   2   1 -25   52.99   12.10
  -2   1  25   56.49    6.70
  -2   1  25   54.59    7.00
   2  -1 -25   54.99    8.20
   2  -1 -25   49.90    7.30
   2  -1 -25   63.69    8.20
   2  -1 -25   52.79   12.30
   2  -1 -25   54.39    7.30
  -2   1  24    4.90    4.10
   2   1 -24  -10.70    9.00
  -2   1  24   -2.20    4.70
   2  -1 -24   10.00    4.20
   2  -1 -24    5.10    5.20
   2  -1 -24    3.90    5.10
   2  -1 -24    7.60    5.50
   2  -1 -24   -5.10    9.30
   2   1 -23  390.76   30.70
  -2   1  23  367.36   26.70
  -2   1  23  340.67   26.60
   2  -1 -23  355.16   27.20
   2  -1 -23  353.06   27.20
   2   1 -22    2.50    8.20
  -2   1  22   -0.40    4.50
  -2   1  22    4.30    4.00
   2  -1 -22    6.50    4.10
   2  -1 -22    2.50    4.80
   2  -1 -22    6.10    4.90
   2  -1 -22   -3.00    4.90
   2  -1 -22  -10.00    8.50
   2   1 -21   51.79   10.20
  -2   1  21   55.09    7.30
  -2   1  21   47.50    6.20
   2  -1 -21   47.00    6.40
   2  -1 -21   53.69    7.30
   2  -1 -21   50.79    6.40
   2  -1 -21   46.20    6.40
   2  -1 -21   52.59   10.60
  -2   1  20  190.58   16.40
   2   1 -20  215.78   20.50
  -2   1  20  203.18   16.20
   2  -1 -20  207.68   16.40
   2  -1 -20  214.18   17.10
   2  -1 -20  217.08   20.60
   2  -1 -20  210.58   16.90
   2   1 -19  341.17   28.00
  -2   1  19  319.37   24.80
  -2   1  19  313.57   25.10
   2  -1 -19  338.27   25.30
   2  -1 -19  359.36   25.50
   2  -1 -19  371.46   28.00
   2  -1 -19  338.07   25.00
   2   1 -18  425.86   31.10
  -2   1  18  380.66   28.60
  -2   1  18  344.67   28.50
   2  -1 -18  402.26   28.80
   2  -1 -18  407.56   28.70
   2  -1 -18  400.46   28.90
  -2   1  17 2408.56  173.78
   2   1 -17 2545.05  174.88
  -2   1  17 2361.76  173.68
   2  -1 -17 2504.25  173.78
   2  -1 -17 2508.55  173.88
   2  -1 -17 2534.95  173.88
   2  -1 -17 2537.85  174.98
  -2   1  16  968.80   71.59
   2   1 -16  967.10   72.79
  -2   1  16  980.40   71.49
   2  -1 -16 1065.19   72.99
   2  -1 -16 1101.69   73.09
   2  -1 -16 1023.60   71.99
   2  -1 -16 1021.70   71.69
  -2   1  15    8.50    3.20
  -2   1  15    4.10    3.30
   2   1 -15   12.50    5.60
   2  -1 -15    1.30    3.80
   2  -1 -15    4.00    3.40
   2  -1 -15    6.90    3.60
   2  -1 -15   11.40    6.10
   2  -1 -15   12.90    4.10
  -2   1  14    9.80    3.60
  -2   1  14   26.10    3.40
   2  -1 -14   19.20    4.20
   2  -1 -14   19.20    3.70
   2  -1 -14   25.00    6.00
   2  -1 -14   16.00    3.50
   2  -1 -14   13.30    3.80
  -2   1  13   -5.30    3.00
  -2   1  13    2.20    2.60
   2  -1 -13    9.60    5.10
   2  -1 -13    2.10    3.20
   2  -1 -13    1.50    3.00
   2  -1 -13   -1.70    4.50
   2  -1 -13    1.80    3.10
  -2   1  12 2569.14  184.08
  -2   1  12 2613.34  184.08
  -2   1  12 2652.63  184.18
   2  -1 -12 2503.75  184.68
   2  -1 -12 2732.43  184.18
   2  -1 -12 2672.33  184.18
   2  -1 -12 2782.62  184.98
   2  -1 -12 2571.34  184.18
  -2   1  11 4116.59  286.37
   2  -1 -11 4099.09  286.57
  -2   1  10  307.97   24.20
  -2   1  10  296.27   24.10
  -2   1  10  292.77   23.90
  -2   1  10  376.66   24.10
   2  -1 -10  376.26   24.30
   2  -1 -10  383.16   25.40
   2  -1 -10  324.47   24.20
   2  -1 -10  350.96   25.30
   2  -1 -10  318.37   24.20
  -2   1   9 3009.40  210.48
   2  -1  -9 3026.20  210.58
  -2   1   8 2665.53  186.78
   2  -1  -8 2688.13  186.78
  -2   1   7  840.62   55.89
  -2   1   7  801.92   55.89
  -2   1   7  754.62   55.79
  -2   1   7  753.62   55.79
   2  -1  -7  805.42   55.89
   2  -1  -7  809.02   56.39
   2  -1  -7  764.22   55.89
   2  -1  -7  834.32   56.49
   2  -1  -7  800.42   55.89
  -2   1   5 1010.40   68.29
  -2   1   5 1013.10   68.29
  -2   1   5  924.81   68.29
   2  -1  -5  977.10   68.29
   2  -1  -5  988.20   68.49
   2  -1  -5  986.10   68.29
   2  -1  -5  928.21   68.29
  -2   1   4  134.19   10.20
   2   1  -4  147.89    9.90
  -2   1   4  125.69   10.20
  -2   1   4  129.99   10.20
  -2   1   4  130.09   10.10
   2   1  -4  159.88    9.90
   2  -1  -4  125.19   10.40
   2  -1  -4  130.79   10.20
  -2  -1   4  153.58    9.90
   2  -1  -4  134.79   10.20
  -2   1   3  248.68   16.90
  -2   1   3  247.38   16.90
   2   1  -3  239.98   16.80
   2   1  -3  234.18   16.70
   2   1  -3  238.38   16.70
  -2   1   3  231.08   16.80
  -2   1   3  222.28   16.80
   2   1  -3  239.78   16.70
  -2  -1   3  222.98   16.70
  -2  -1   3  239.18   16.80
  -2  -1   3  255.27   16.70
  -2  -1   3  220.88   16.70
   2  -1  -3  232.28   16.90
   2  -1  -3  229.88   16.80
   2  -1  -3  246.88   17.10
  -2   1   2  740.33   49.90
  -2   1   2  725.43   49.90
  -2   1   2  732.53   49.90
   2   1  -2  716.43   49.80
   2   1  -2  742.83   49.90
   2   1  -2  710.63   49.80
   2   1  -2  696.73   49.80
  -2   1   2  685.63   50.09
   2  -1  -2  661.93   49.99
   2   1   0 1053.99   71.69
   2   1   0 1053.49   71.69
  -2  -1   0  973.10   71.69
   2   1   2   27.20    2.80
   2   1   2   21.80    2.80
  -2   1  -2   21.90    2.30
   2   1   2   21.30    3.50
  -2  -1  -2   23.00    2.80
  -2  -1  -2   27.70    2.80
  -2  -1  -2   21.00    2.90
   2  -1   2   15.80    2.50
  -2  -1  -2   24.20    2.80
   2   1   5 2306.07  165.48
   2   1   5 2449.35  165.58
  -2  -1  -5 2363.26  165.48
  -2   1  -6 1093.29   74.89
   2   1   6 1034.80   74.99
   2   1   6  940.91   74.59
   2   1   6 1052.19   74.69
   2   1   6 1050.79   74.59
   2   1   6 1064.09   74.69
  -2  -1  -6 1085.69   75.09
  -2  -1  -6 1122.59   74.69
  -2  -1  -6 1099.69   74.69
  -2  -1  -6 1087.49   74.69
  -2  -1  -6 1099.29   74.69
  -2   1  -7  222.18   15.20
   2   1   7  202.98   14.50
   2   1   7  176.38   14.70
   2   1   7  191.98   15.50
   2   1   7  185.78   14.60
  -2  -1  -7  200.08   14.70
  -2  -1  -7  195.58   14.70
  -2  -1  -7  193.38   14.70
  -2  -1  -7  217.28   15.70
  -2  -1  -7  201.68   14.70
   2   1   8   69.49    6.90
   2   1   8   59.29    6.70
  -2  -1  -8   81.69    6.90
  -2  -1  -8   79.39    6.90
   2   1   9 1527.25  111.09
   2   1   9 1519.15  111.69
  -2   1  -9 1603.84  111.59
   2   1   9 1572.44  111.09
  -2  -1  -9 1611.24  111.19
  -2  -1  -9 1611.64  111.19
  -2  -1  -9 1612.54  111.19
  -2  -1  -9 1607.94  112.29
  -2  -1  -9 1637.54  111.19
   2   1  10 4115.79  295.47
   2   1  10 4153.08  294.87
   2   1  10 4255.67  294.87
  -2  -1 -10 4388.56  294.87
  -2   1 -11   86.09    9.60
   2   1  11   62.89    9.90
   2   1  12 1100.99   81.29
  -2   1 -12 1181.48   82.09
   2   1  12 1093.39   81.29
   2   1  12 1135.89   82.29
  -2  -1 -12 1164.68   81.39
  -2  -1 -12 1159.28   81.39
  -2  -1 -12 1165.58   81.39
  -2  -1 -12 1275.97   82.39
   2   1  13   21.80    3.90
  -2  -1 -13   25.90    4.00
  -2   1 -14   27.70    6.10
  -2  -1 -14   20.70    4.10
  -2  -1 -14   11.30    3.90
  -2  -1 -14   16.10    3.90
  -2  -1 -14   22.50    3.80
  -2   1 -15  365.66   26.60
   2   1  15  311.67   24.60
  -2  -1 -15  363.66   27.10
  -2  -1 -15  347.67   24.90
  -2  -1 -15  328.57   24.80
  -2  -1 -15  361.96   24.70
  -2  -1 -15  299.37   24.70
   2   1  16    4.40    3.40
  -2  -1 -16   -7.70    6.00
  -2  -1 -16    4.10    7.10
  -2  -1 -16    1.20    3.60
  -2  -1 -16    3.80    3.60
   2   1  17   40.00    5.30
  -2   1 -17   37.70    8.20
   2   1  17   42.80    5.40
  -2  -1 -17   53.29    6.00
  -2  -1 -17   52.99    6.90
  -2  -1 -17   50.79    5.60
  -2  -1 -17   48.60    5.70
  -2  -1 -17   50.49    8.90
   2   1  18    5.40    4.10
  -2   1 -18    4.50    7.40
   2   1  18    0.10    4.60
  -2  -1 -18    4.00    4.60
  -2  -1 -18   14.50    4.00
  -2  -1 -18   15.10    7.70
  -2  -1 -18    5.80    4.20
  -2  -1 -18    3.80    4.20
   2   1  19    4.10    3.80
  -2   1 -19   -3.10    7.40
   2   1  19  -11.00    4.10
  -2  -1 -19    5.80    4.30
  -2  -1 -19    1.50    7.80
  -2  -1 -19    2.00    3.90
  -2  -1 -19   -4.60    4.10
  -2  -1 -19   -0.90    4.30
  -2   1 -20   -0.40    8.10
   2   1  20   -9.60    4.20
   2   1  20   -8.00    3.90
  -2  -1 -20   -8.90    4.30
  -2  -1 -20   -4.20    4.40
  -2  -1 -20    0.00    4.60
  -2  -1 -20    1.70    3.60
  -2  -1 -20   -1.60    8.40
   2   1  21  188.08   15.10
  -2  -1 -21  224.18   15.50
  -2  -1 -21  186.38   14.90
  -2  -1 -21  173.58   15.60
  -2  -1 -21  161.18   15.50
  -2   1 -22   15.30    9.00
  -2  -1 -22   15.30    5.50
  -2  -1 -22   14.80   14.40
  -2  -1 -22   15.30    4.10
  -2  -1 -22    8.00    4.70
  -2  -1 -22    3.80    4.70
  -2   1 -23   22.40    9.70
  -2  -1 -23   11.60    5.70
  -2  -1 -23   18.10    9.40
  -2  -1 -23    9.50    5.20
  -2   1 -24   35.00   11.10
  -2  -1 -24   16.50    6.10
  -2  -1 -24   27.10   10.70
  -2  -1 -24   23.70    6.40
  -2  -1 -25  303.47   27.10
  -2  -1 -25  243.98   21.70
  -2  -1 -26  133.99   14.30
  -2  -1 -26  137.99   15.10
  -2   1 -27    7.90   11.20
  -2  -1 -27   12.90   11.70
  -2  -1 -27   -5.80    6.10
  -2  -1 -27    4.90    6.90
  -2   1 -28   12.70   12.10
  -2  -1 -28   -6.60    6.50
  -2  -1 -28    6.90    7.30
  -2  -1 -28    5.10   12.00
  -2   1 -29   24.10   12.20
  -2  -1 -29   30.70   12.80
  -2  -1 -29   12.80    8.00
  -2  -1 -29    8.40    7.00
  -2   1 -30  107.59   16.00
  -2  -1 -30   75.49   10.90
  -2  -1 -30   83.49   16.50
  -2  -1 -30   62.69    9.80
  -2   1 -31   43.00   14.00
  -2  -1 -31   57.19   14.30
  -2  -1 -31   26.20    8.80
   2   2 -32   74.99   15.10
   2  -2 -32   44.10   10.40
   2  -2 -32   43.80    9.60
   2  -2 -32   47.40    7.80
   2  -2 -32   70.39   15.60
   2   2 -31   48.50   13.50
   2  -2 -31   33.10    8.90
   2  -2 -31   41.30   16.40
   2  -2 -31   35.20    6.90
   2  -2 -31   38.90    9.70
   2  -2 -31   40.50    7.40
  -2   2  30   29.90    6.80
   2   2 -30   40.70   12.70
  -2   2  30   34.20    8.20
   2  -2 -30   38.20   13.90
   2  -2 -30   24.30    6.90
   2  -2 -30   29.40    9.00
   2  -2 -30   26.20    8.00
   2  -2 -30   26.60    6.60
  -2   2  29  100.99   12.10
   2   2 -29  119.59   19.50
  -2   2  29   90.39   12.00
   2  -2 -29  109.09   12.80
   2  -2 -29   81.19   11.50
   2  -2 -29  104.79   16.50
  -2   2  28   23.20    6.10
   2   2 -28    5.90   11.50
  -2   2  28   21.40    6.90
   2  -2 -28   23.90    6.30
   2  -2 -28   22.80    7.70
   2  -2 -28   18.90    6.90
   2  -2 -28   19.10   11.90
   2  -2 -28   18.40    7.30
   2   2 -27   37.60   11.30
  -2   2  27   23.80    7.80
  -2   2  27   23.70    7.10
   2  -2 -27   23.90    6.50
   2  -2 -27   42.90   12.70
   2  -2 -27   20.70    7.80
   2  -2 -27   22.80    8.10
   2  -2 -27   15.20    7.10
  -2   2  26   16.60    6.60
  -2   2  26   11.40    6.10
   2  -2 -26   19.00    6.90
   2  -2 -26   17.40    6.10
   2  -2 -26   25.40    7.90
   2  -2 -26   10.20    7.10
  -2   2  25  481.35   36.00
  -2   2  25  478.75   36.10
   2  -2 -25  454.95   35.90
   2  -2 -25  537.25   36.90
   2   2 -24   64.79   11.40
  -2   2  24   66.09    9.20
  -2   2  24   67.89    9.70
   2  -2 -24   60.59   12.20
   2  -2 -24   64.99    8.00
   2  -2 -24   50.19    7.90
   2  -2 -24   57.09    7.10
   2  -2 -24   65.89    8.40
  -2   2  23  137.09   12.90
   2   2 -23  149.69   18.30
  -2   2  23  142.49   13.50
   2  -2 -23  147.59   14.10
   2  -2 -23  136.09   13.80
   2  -2 -23  122.59   12.80
   2  -2 -23  144.09   19.30
   2  -2 -23  157.58   14.50
  -2   2  22   20.20    5.20
  -2   2  22   10.60    6.00
   2   2 -22   29.70    9.20
   2  -2 -22   22.90    9.30
   2  -2 -22   26.00    6.60
   2  -2 -22   17.50    6.20
   2  -2 -22   35.40   15.90
   2  -2 -22   24.20    5.60
   2   2 -21 1248.78   86.19
  -2   2  21 1112.29   84.39
  -2   2  21 1153.58   84.39
   2  -2 -21 1246.58   84.59
   2  -2 -21 1076.99   84.69
   2  -2 -21 1303.37   86.69
   2  -2 -21 1225.68   84.79
  -2   2  20  321.07   25.30
   2   2 -20  356.36   28.00
  -2   2  20  317.07   25.00
   2  -2 -20  334.37   25.30
   2  -2 -20  351.46   25.60
   2  -2 -20  299.27   25.40
   2  -2 -20  353.26   28.60
   2  -2 -20  345.97   25.80
  -2   2  19  310.57   24.20
  -2   2  19  280.17   23.80
   2   2 -19  325.77   26.70
   2  -2 -19  354.86   27.40
   2  -2 -19  353.56   24.50
   2  -2 -19  287.07   23.90
   2  -2 -19  337.17   24.60
  -2   2  18 1100.19   84.09
   2   2 -18 1208.58   85.39
  -2   2  18 1163.08   84.19
   2  -2 -18 1231.48   84.39
   2  -2 -18 1223.18   84.29
   2  -2 -18 1238.98   85.79
  -2   2  17   38.40    4.90
  -2   2  17   32.90    5.30
   2   2 -17   30.40    7.00
   2  -2 -17   40.70    5.60
   2  -2 -17   41.90    7.80
   2  -2 -17   32.20    5.50
   2  -2 -17   28.70    5.10
   2  -2 -17   35.00    5.00
  -2   2  16   -2.30    3.40
  -2   2  16    2.10    6.00
  -2   2  16   -5.50    4.10
   2  -2 -16    0.00    3.80
   2  -2 -16    1.90    3.60
   2  -2 -16    3.40    4.30
   2  -2 -16    2.80    6.40
  -2   2  15   -8.80    3.50
   2  -2 -15   -8.10    5.90
  -2   2  14   26.40    4.20
  -2   2  14   29.90    4.20
  -2   2  14   22.90    4.50
   2  -2 -14   31.80    4.20
   2  -2 -14   21.50    4.20
   2  -2 -14   29.70    6.40
   2  -2 -14   23.90    4.60
  -2   2  13    9.50    3.40
  -2   2  13   -3.40    3.50
  -2   2  13   -5.50    3.60
  -2   2  13    0.10    3.30
   2  -2 -13    1.00    3.50
   2  -2 -13    2.90    5.40
   2  -2 -13   -5.70    3.80
   2  -2 -13    1.50    3.20
   2  -2 -13    4.30    3.90
   2  -2 -12    6.30    5.20
   2  -2 -12   -4.40    3.20
   2  -2 -12   -6.10    3.20
   2  -2 -12   -9.60    3.70
   2  -2 -12   -6.40    3.70
  -2   2  11    1.20    3.10
  -2   2  11   -5.00    3.40
  -2   2  11    2.00    3.00
   2  -2 -11   -2.90    3.40
   2  -2 -11   -6.30    3.60
   2  -2 -11    4.10    4.10
   2  -2 -11    4.00    3.20
  -2   2   8 1549.74  110.69
  -2   2   8 1527.85  110.69
  -2   2   8 1644.24  110.79
   2  -2  -8 1691.03  110.79
   2  -2  -8 1538.25  110.79
   2  -2  -8 1578.04  110.79
   2  -2  -8 1577.34  110.79
   2  -2  -8 1549.24  111.09
   2   2  -7 1436.46   90.29
  -2   2   7 1332.37   90.69
  -2   2   7 1279.57   90.59
  -2   2   7 1226.28   90.59
  -2  -2   7 1252.37   90.29
   2  -2  -7 1256.27   90.89
   2  -2  -7 1285.97   90.69
   2  -2  -7 1277.87   90.69
   2  -2  -7 1312.17   90.69
   2  -2  -7 1268.77   90.59
   2   2  -6   71.99    5.40
   2   2  -6   55.49    7.40
  -2   2   6   49.10    6.30
   2   2  -6   67.79    5.50
  -2   2   6   56.19    6.50
   2  -2  -6   67.69    7.10
   2  -2  -6   59.39    6.60
   2  -2  -6   57.09    6.40
  -2  -2   6   66.89    5.20
   2  -2  -6   62.29    6.40
   2  -2  -6   54.89    6.50
  -2   2   5   23.10    3.40
  -2   2   5   18.50    3.40
   2   2  -5   29.40    3.90
  -2   2   5   23.90    3.60
  -2   2   5   25.30    3.50
   2   2  -5   30.90    3.80
   2  -2  -5   24.20    3.40
   2  -2  -5   20.20    3.30
   2  -2  -5   29.30    3.60
   2  -2  -5   22.90    3.70
  -2   2   3  310.17   24.10
   2   2  -3  356.96   23.90
  -2   2   3  306.07   24.10
   2   2  -3  366.76   23.90
  -2   2   3  321.07   24.20
  -2   2   3  333.07   24.20
   2   2  -3  353.46   24.00
   2   2  -3  362.96   23.90
  -2  -2   3  344.07   23.90
  -2  -2   3  368.46   23.90
  -2  -2   3  347.47   23.90
  -2  -2   3  365.26   23.90
   2  -2  -3  305.87   24.20
   2  -2  -3  300.97   24.10
   2  -2  -3  326.17   24.10
   2  -2  -3  318.97   24.10
   2  -2  -3  303.17   24.10
  -2   2   2   92.89    8.20
  -2   2   2  107.79    8.70
   2   2  -2  113.29    7.80
  -2   2   2   89.09    8.20
  -2   2   2   90.99    8.20
  -2   2   2   94.09    8.30
   2  -2  -2   84.39    8.00
   2  -2  -2   91.09    8.20
  -2  -2   2   83.99    7.80
   2  -2  -2  112.59    8.00
   2   2  -1   33.00    4.20
   2   2  -1   28.10    3.40
  -2   2   1   36.00    4.50
   2   2  -1   27.90    3.30
  -2   2   1   36.70    4.60
   2   2  -1   28.70    3.40
  -2   2   1   34.00    4.60
  -2   2   1   37.00    4.50
   2   2  -1   28.60    3.70
  -2  -2   1   29.70    4.40
   2  -2  -1   32.70    4.40
   2  -2  -1   35.60    4.60
  -2  -2   1   29.70    3.40
  -2  -2   1   32.60    4.20
   2  -2  -1   33.10    4.30
  -2  -2   1   37.90    3.80
   2  -2  -1   41.60    4.40
   2   2   1  657.43   43.70
  -2   2  -1  600.94   43.50
  -2   2  -1  595.84   43.50
  -2   2  -1  628.34   43.50
   2   2   1  602.04   43.80
  -2   2  -1  627.04   43.60
   2   2   1  677.63   43.70
   2   2   1  606.64   43.60
   2  -2   1  592.84   43.50
   2  -2   1  582.44   43.40
  -2  -2  -1  649.83   43.70
  -2  -2  -1  609.24   43.80
   2  -2   1  577.24   43.40
   2  -2   1  608.04   43.50
  -2  -2  -1  638.34   43.60
  -2  -2  -1  630.34   43.60
  -2  -2  -1  641.34   43.70
  -2   2  -2  685.63   47.10
  -2   2  -2  624.24   47.20
  -2   2  -2  676.63   47.20
   2   2   2  720.83   47.30
   2   2   2  692.53   47.30
   2   2   2  664.03   47.50
   2  -2   2  592.74   47.20
  -2  -2  -2  700.33   47.40
   2  -2   2  667.13   47.00
   2  -2   2  650.43   47.10
  -2  -2  -2  694.83   47.30
  -2  -2  -2  664.73   47.50
  -2  -2  -2  693.23   47.30
  -2  -2  -2  704.43   47.40
   2  -2   2  638.24   47.10
   2   2   4  995.70   74.29
  -2   2  -4 1067.79   73.79
   2   2   4 1092.29   74.09
   2   2   4 1076.69   74.09
   2   2   4 1035.80   74.09
   2   2   4 1073.29   74.09
  -2  -2  -4 1089.19   74.09
  -2  -2  -4 1048.00   74.09
  -2  -2  -4 1030.40   74.29
   2  -2   4 1006.20   73.79
  -2  -2  -4 1078.09   74.09
  -2  -2  -4 1082.89   74.09
   2   2   5  541.15   41.30
   2   2   5  579.54   41.00
   2   2   5  563.14   41.00
   2   2   5  616.44   41.00
   2   2   5  574.84   41.00
  -2  -2  -5  594.64   41.00
  -2  -2  -5  571.34   41.00
  -2  -2  -5  568.34   41.40
  -2  -2  -5  584.34   41.00
  -2  -2  -5  600.44   41.00
   2   2   6   85.39    7.40
   2   2   6   84.69    7.60
   2   2   6   82.79    7.60
   2   2   6   84.49    7.40
  -2   2  -6   74.29    7.30
  -2  -2  -6   84.49    7.60
  -2  -2  -6   84.09    7.60
  -2  -2  -6   83.89    7.50
  -2  -2  -6   84.49    7.50
   2   2   7  181.38   13.20
   2   2   7  172.98   13.30
   2   2   7  174.88   13.30
  -2   2  -7  159.08   13.30
   2   2   7  167.28   13.10
  -2  -2  -7  171.18   13.30
  -2  -2  -7  174.68   13.30
  -2  -2  -7  173.28   13.30
  -2  -2  -7  178.58   13.30
   2   2   8    2.50    2.80
   2   2   8    6.10    2.70
   2   2   8    3.20    2.70
   2   2   8   -0.20    2.90
   2   2   8   -3.10    3.70
  -2   2  -8    5.70    3.20
  -2  -2  -8    4.90    2.80
  -2  -2  -8   -7.50    5.00
  -2  -2  -8    5.80    3.00
  -2  -2  -8    3.30    2.80
   2   2   9  303.77   21.70
   2   2   9  310.97   21.90
   2   2   9  293.87   21.60
   2   2   9  268.57   22.70
   2   2   9  303.67   21.90
  -2  -2  -9  306.47   21.90
  -2  -2  -9  297.77   21.90
  -2  -2  -9  312.07   21.80
  -2  -2  -9  276.47   22.90
  -2  -2  -9  294.07   21.90
   2   2  10   35.10    4.60
   2   2  10   26.00    5.80
  -2   2 -10   29.80    5.40
  -2  -2 -10   34.20    4.70
  -2  -2 -10   35.50    4.60
  -2  -2 -10   45.30    6.40
  -2  -2 -10   42.10    5.90
   2   2  11  123.99   11.70
   2   2  11  151.98   11.60
   2   2  11  122.69   13.40
  -2  -2 -11  124.29   11.30
  -2  -2 -11  134.49   11.20
  -2  -2 -11  149.69   13.70
  -2  -2 -11  148.49   11.70
   2   2  12   42.20    6.30
   2   2  12   43.80    6.00
   2   2  12   31.50    4.40
   2   2  12   47.40    6.60
  -2   2 -12   33.20    6.20
   2   2  12   30.90    4.90
  -2  -2 -12   48.60    5.20
  -2  -2 -12   41.00    4.70
  -2  -2 -12   38.00    4.80
  -2  -2 -12   39.50    5.10
  -2  -2 -12   60.69    9.70
   2   2  13 1629.54  117.69
   2   2  13 1694.63  117.69
   2   2  13 1618.04  118.49
  -2   2 -13 1761.02  118.19
   2   2  13 1660.33  117.49
   2   2  13 1518.55  117.39
  -2  -2 -13 1750.72  117.69
  -2  -2 -13 1794.52  117.79
   2   2  14  400.56   31.40
   2   2  14  402.66   31.40
   2   2  14  438.86   33.40
  -2  -2 -14  452.55   31.50
  -2  -2 -14  459.35   31.70
   2   2  15   51.79    8.70
   2   2  15   48.30    8.20
   2   2  15   60.19    6.50
  -2  -2 -15   52.19    7.90
  -2  -2 -15   69.59    8.70
  -2  -2 -15   66.89    7.40
  -2  -2 -15   59.59    8.40
  -2   2 -16    2.00    6.10
  -2  -2 -16   -8.10    3.60
  -2  -2 -16    7.60    7.20
  -2   2 -17   17.30    7.20
  -2  -2 -17   20.80    5.00
  -2  -2 -17   33.60    8.20
  -2  -2 -17    9.40    5.70
   2   2  18  965.10   72.89
   2   2  18  965.90   72.89
  -2   2 -18 1086.99   74.39
  -2  -2 -18 1073.19   74.89
  -2  -2 -18 1072.29   73.09
  -2  -2 -18  992.60   72.99
  -2  -2 -18 1074.99   73.39
  -2   2 -19  102.99   15.00
  -2  -2 -19  107.59   10.70
  -2  -2 -19   92.79   11.60
   2   2  20  122.69   12.60
  -2   2 -20  125.09   17.00
  -2  -2 -20  132.09   13.70
  -2  -2 -20  129.09   12.10
  -2  -2 -20  118.09   13.30
  -2  -2 -20  126.09   12.80
  -2  -2 -20  164.18   18.10
   2   2  21  673.53   54.19
   2   2  21  731.33   54.29
  -2   2 -21  813.62   56.39
  -2  -2 -21  705.23   55.39
  -2  -2 -21  715.53   54.29
  -2  -2 -21  811.42   54.39
  -2  -2 -21  818.22   61.49
  -2  -2 -21  825.72   54.89
   2   2  22   78.29   10.80
   2   2  22   92.09   11.00
  -2  -2 -22  115.49   12.50
  -2  -2 -22   94.89   11.90
  -2  -2 -22  100.69   10.60
  -2  -2 -22  117.59   17.40
  -2  -2 -22  111.59   11.30
   2   2  23  294.37   23.00
  -2  -2 -23  270.57   22.60
  -2  -2 -23  336.37   23.20
  -2  -2 -23  320.27   23.80
  -2  -2 -23  253.97   23.40
   2   2  24   15.60    6.50
  -2   2 -24   17.30   10.70
  -2  -2 -24   18.00    6.60
  -2  -2 -24   11.30    8.50
  -2  -2 -24    8.70    6.60
  -2  -2 -24   23.60   10.30
   2   2  25   65.09    8.90
  -2  -2 -25   76.09   10.80
  -2  -2 -25   59.09    9.20
  -2  -2 -25   71.69    9.50
   2   2  26  104.79   11.90
   2   2  26   99.39   12.10
  -2  -2 -26  101.69   13.80
  -2  -2 -26  114.59   12.60
  -2  -2 -26   88.39   11.20
  -2  -2 -26   91.59   13.60
   2   2  27   64.99    9.40
   2   2  27   65.39    8.90
  -2   2 -27   94.99   14.10
  -2  -2 -27   68.29   10.00
  -2  -2 -27   61.09    9.80
  -2  -2 -27   60.09    8.00
  -2  -2 -27   93.39   11.80
  -2   2 -28    3.90   11.30
   2   2  28    1.70    6.00
  -2  -2 -28  -20.70   10.30
  -2  -2 -28    2.90   12.20
  -2  -2 -28    2.10    7.40
  -2  -2 -28   -5.50    5.10
  -2  -2 -28    1.40    6.10
   2   2  29    8.40    6.50
  -2   2 -29   13.60   11.80
  -2  -2 -29    9.30    6.10
  -2  -2 -29   10.00    8.40
  -2  -2 -29   16.90   12.20
  -2  -2 -29   13.80    5.80
  -2  -2 -29   12.20    8.10
  -2   2 -30   16.40   12.60
  -2  -2 -30   11.10   13.20
  -2  -2 -30   -3.70    7.60
  -2  -2 -30    5.60    8.00
  -2   2 -31   11.30   13.10
  -2  -2 -31    0.00    8.50
  -2  -2 -31   -9.30    7.80
  -2  -2 -31   -7.50   13.30
   2   3 -31   14.80   11.50
  -2   3  31    5.90    7.80
   2  -3 -31   -6.60    7.50
   2  -3 -31   -4.40   10.50
   2  -3 -31   -2.10    6.40
   2  -3 -31  -12.90    7.90
   2  -3 -31   -0.50   12.70
   2   3 -30    3.60   11.00
  -2   3  30  -15.90    7.60
   2  -3 -30   -9.00    7.30
   2  -3 -30   -9.10   14.50
   2  -3 -30  -10.70    9.30
   2  -3 -30  -12.20    7.80
   2  -3 -30   -9.10    6.20
   2   3 -29    7.20   11.10
  -2   3  29    9.50    7.90
   2  -3 -29    6.70    8.10
   2  -3 -29    6.90    7.50
   2  -3 -29   11.60   11.80
   2  -3 -29    7.60    9.00
   2  -3 -29    7.00    6.40
  -2   3  28  400.56   32.20
  -2   3  28  416.16   32.30
   2   3 -28  460.95   36.50
   2  -3 -28  401.56   33.70
   2  -3 -28  352.26   32.90
   2  -3 -28  442.46   32.70
   2  -3 -28  482.85   38.20
  -2   3  27   64.09    9.20
  -2   3  27   61.79    8.50
   2   3 -27   39.60   12.70
   2  -3 -27   44.50    7.70
   2  -3 -27   62.39    9.10
   2  -3 -27   58.09    9.70
   2  -3 -27   51.79    9.50
   2  -3 -27   65.99   13.20
  -2   3  26  369.06   30.60
  -2   3  26  433.26   31.10
   2  -3 -26  362.56   32.00
   2  -3 -26  435.16   31.20
  -2   3  25   35.40    8.10
   2   3 -25   67.79   11.50
   2  -3 -25   46.80    8.00
   2  -3 -25   40.70    8.70
   2  -3 -25   52.09   12.40
   2  -3 -25   51.89    9.00
   2  -3 -25   39.40    7.30
   2   3 -24    8.90    9.10
  -2   3  24  -12.40    6.50
  -2   3  24   -3.50    5.80
   2  -3 -24    4.90   10.00
   2  -3 -24   -0.10    6.80
   2  -3 -24   -7.40    6.50
   2  -3 -24    0.00    6.50
   2  -3 -24    1.20    5.80
   2   3 -23   98.49   15.60
  -2   3  23   66.09    9.00
  -2   3  23   79.19   10.10
   2  -3 -23   61.59    9.10
   2  -3 -23   91.79   12.00
   2  -3 -23   68.19   10.20
   2  -3 -23   85.29   12.30
  -2   3  22  353.66   28.00
   2   3 -22  384.96   30.30
  -2   3  22  330.57   27.40
   2  -3 -22  331.67   28.20
   2  -3 -22  369.96   28.50
   2  -3 -22  369.26   28.30
   2  -3 -22  411.36   31.80
  -2   3  21 1058.49   83.69
  -2   3  21 1162.28   83.89
   2   3 -21 1245.58   85.29
   2  -3 -21 1091.39   84.09
   2  -3 -21 1230.68   84.09
   2  -3 -21 1275.77   90.99
   2  -3 -21 1229.78   84.29
  -2   3  20  612.84   44.20
  -2   3  20  547.15   43.70
   2   3 -20  619.44   45.80
   2  -3 -20  553.54   44.30
   2  -3 -20  639.44   46.70
   2  -3 -20  641.04   44.30
   2  -3 -20  626.94   44.40
   2   3 -19  780.62   53.39
  -2   3  19  704.33   52.19
  -2   3  19  753.72   52.09
  -2   3  19  670.03   51.79
  -2   3  19  691.43   51.69
   2  -3 -19  638.74   52.09
   2  -3 -19  767.72   52.19
   2  -3 -19  743.93   52.29
   2  -3 -19  758.32   54.19
  -2   3  18  521.55   39.00
  -2   3  18  557.74   39.40
  -2   3  18  544.55   38.80
  -2   3  18  503.15   39.10
   2  -3 -18  470.65   39.60
   2  -3 -18  571.74   39.60
   2  -3 -18  598.34   41.50
  -2   3  17  608.44   45.80
  -2   3  17  650.93   46.10
  -2   3  17  598.34   45.80
  -2   3  17  619.14   45.70
   2  -3 -17  641.44   46.30
   2  -3 -17  678.23   47.80
   2  -3 -17  672.83   46.20
  -2   3  16   -7.50    5.10
  -2   3  16    1.20    4.30
  -2   3  16   -4.50    4.40
  -2   3  16   -8.80    4.50
   2  -3 -16    0.00    4.10
   2  -3 -16   13.70    6.70
   2  -3 -16   -5.50    5.00
   2  -3 -16   -3.00    4.50
   2  -3 -16   -7.90    4.90
  -2   3  15    0.40    4.70
  -2   3  15    6.90    4.30
  -2   3  15   -0.40    5.10
  -2   3  15   13.50    4.70
   2  -3 -15   11.60    4.20
   2  -3 -15   16.90    5.10
   2  -3 -15    5.30    4.50
   2  -3 -15    0.90    5.10
  -2   3  14   17.10    4.30
  -2   3  14    5.90    4.70
   2  -3 -14    9.30    4.30
   2  -3 -14   12.10    4.10
   2  -3 -14   15.70    6.10
   2  -3 -14   10.70    4.70
   2  -3 -14   -0.40    4.60
  -2   3  13  465.65   33.00
  -2   3  13  451.75   33.00
  -2   3  13  452.45   33.00
  -2   3  13  474.35   33.30
   2  -3 -13  486.65   34.40
   2  -3 -13  470.75   33.20
   2  -3 -13  416.46   32.90
   2  -3 -13  398.96   33.10
   2  -3 -13  466.05   33.30
  -2   3  12   -8.00    3.80
   2  -3 -12    0.00    5.30
   2  -3 -12   -3.10    3.70
   2  -3 -12   -4.90    4.20
   2  -3 -12   -8.50    4.30
   2  -3 -12   -7.40    4.30
  -2   3  11  155.38   12.70
  -2   3  11  139.09   13.20
  -2   3  11  132.49   12.90
   2  -3 -11  149.59   13.10
   2  -3 -11  173.38   14.40
   2  -3 -11  136.49   12.60
   2  -3 -11  153.38   13.30
   2  -3 -11  162.48   13.10
  -2   3  10  262.07   20.60
  -2   3  10  237.58   20.50
  -2   3  10  282.47   20.40
   2  -3 -10  277.97   20.60
   2  -3 -10  291.17   21.40
   2  -3 -10  261.17   20.60
   2  -3 -10  265.67   20.50
   2  -3 -10  284.87   20.60
  -2   3   9  575.44   41.90
  -2   3   9  565.64   42.10
  -2   3   9  558.14   42.20
   2   3  -9  653.93   41.40
  -2   3   9  585.44   42.00
   2   3  -9  616.54   41.50
   2  -3  -9  578.54   42.00
   2  -3  -9  577.64   42.00
  -2  -3   9  579.64   41.40
   2  -3  -9  595.84   42.50
   2  -3  -9  580.44   42.10
   2  -3  -9  572.34   42.10
   2   3  -8   54.79    6.50
   2   3  -8   70.19    6.10
   2   3  -8   71.99    6.30
  -2   3   8   70.89   10.50
   2   3  -8   63.29    6.50
  -2   3   8   53.49    8.90
  -2   3   8   69.69    7.80
  -2   3   8   60.49    8.00
   2  -3  -8   73.69    7.90
   2  -3  -8   58.39    8.00
  -2  -3   8   52.49    6.10
   2  -3  -8   68.99    7.80
   2  -3  -8   71.69    7.80
  -2   3   7 4787.82  335.67
  -2   3   7 4880.41  335.27
   2  -3  -7 4635.84  335.27
   2  -3  -7 4915.21  335.27
  -2   3   6  773.42   54.49
  -2   3   6  734.23   54.39
   2   3  -6  741.43   54.09
   2   3  -6  814.22   54.39
  -2   3   6  736.33   54.59
  -2   3   6  765.12   54.39
   2   3  -6  802.42   53.99
  -2   3   6  737.13   54.39
   2   3  -6  838.72   54.09
   2   3  -6  798.42   54.09
   2  -3  -6  720.43   54.39
   2  -3  -6  760.82   54.49
  -2  -3   6  783.72   53.99
   2  -3  -6  790.42   54.59
  -2  -3   6  751.62   53.99
   2  -3  -6  722.43   54.79
   2  -3  -6  787.12   54.39
   2   3  -5  528.65   36.50
  -2   3   5  520.05   36.80
   2   3  -5  570.94   36.40
   2   3  -5  514.05   36.30
  -2   3   5  496.75   36.70
   2   3  -5  555.54   36.60
  -2   3   5  484.55   36.80
  -2   3   5  508.75   36.80
  -2   3   5  484.75   36.90
  -2  -3   5  533.25   36.30
  -2  -3   5  541.15   36.30
  -2  -3   5  483.85   36.20
   2  -3  -5  492.75   36.70
  -2  -3   5  520.35   36.40
   2  -3  -5  482.15   36.70
   2  -3  -5  501.55   36.80
   2  -3  -5  513.45   36.80
   2  -3  -5  504.65   36.70
  -2   3   4   33.60    4.10
   2   3  -4   38.50    5.50
  -2   3   4   27.30    4.20
   2   3  -4   36.80    4.80
  -2   3   4   30.30    4.00
   2   3  -4   20.90    3.60
   2   3  -4   27.60    3.70
  -2   3   4   25.80    3.90
   2  -3  -4   23.40    3.70
   2  -3  -4   30.00    4.10
  -2  -3   4   27.70    3.50
   2  -3  -4   29.00    3.90
  -2  -3   4   24.40    3.30
  -2   3   3  233.58   17.20
   2   3  -3  204.48   17.00
  -2   3   3  230.68   17.10
   2   3  -3  222.18   17.10
  -2   3   3  218.88   17.20
   2   3  -3  240.98   16.90
   2   3  -3  239.58   16.80
   2   3  -3  216.98   17.00
   2  -3  -3  232.08   17.00
   2  -3  -3  228.08   17.20
  -2  -3   3  196.38   16.70
  -2  -3   3  257.07   16.80
   2  -3  -3  220.08   17.00
  -2  -3   3  219.18   16.80
   2  -3  -3  214.48   17.10
  -2  -3   3  246.58   16.80
   2  -3  -3  239.48   17.00
  -2  -3   3  241.88   16.80
   2   3  -2    4.20    2.90
   2   3  -2    9.80    2.50
  -2   3   2    5.20    2.90
  -2   3   2    7.10    3.00
   2   3  -2    4.20    2.70
  -2   3   2   13.10    2.80
   2   3  -2    7.30    2.90
   2   3  -2   13.80    3.00
  -2   3   2    8.90    3.10
   2  -3  -2   12.70    2.80
   2  -3  -2    6.60    2.80
  -2  -3   2    3.50    2.60
  -2  -3   2   12.80    2.80
   2  -3  -2    7.50    2.90
   2  -3  -2    5.00    2.70
  -2  -3   2    3.40    2.70
  -2  -3   2    8.50    2.70
   2  -3  -2   10.20    2.60
   2   3  -1 1729.53  119.29
  -2   3   1 1668.63  119.19
  -2   3   1 1725.43  119.19
  -2   3   1 1765.42  119.29
  -2   3   1 1701.53  119.19
  -2   3   1 1737.63  119.29
   2   3  -1 1707.83  119.29
   2   3  -1 1724.23  119.19
   2  -3  -1 1687.13  119.19
   2  -3  -1 1683.43  119.19
  -2  -3   1 1688.63  119.19
  -2  -3   1 1684.03  119.19
  -2  -3   1 1685.23  119.19
   2  -3  -1 1668.53  119.19
   2   3   0 2780.72  195.98
   2   3   0 2808.92  196.08
  -2   3   0 2930.71  195.98
  -2   3   0 2875.41  196.08
   2  -3   0 2694.53  195.98
  -2  -3   0 2822.62  195.98
  -2  -3   0 2824.42  196.08
   2  -3   0 2721.53  195.88
  -2   3  -1  938.61   63.49
   2   3   1  901.91   63.59
   2   3   1  919.61   63.59
   2   3   1  877.41   63.49
  -2   3  -1  949.60   63.49
  -2   3  -1  907.91   63.39
  -2   3  -1  900.81   63.39
   2   3   1  942.51   63.49
   2  -3   1  902.41   63.39
  -2  -3  -1  848.52   63.39
  -2  -3  -1  885.21   63.49
  -2  -3  -1  916.31   63.49
   2  -3   1  876.11   63.29
   2  -3   1  890.31   63.39
  -2  -3  -1  888.71   63.59
   2  -3   1  890.51   63.29
  -2  -3  -1  905.11   63.49
   2   3   2  287.07   22.10
   2   3   2  305.17   22.00
   2   3   2  304.97   21.90
  -2   3  -2  301.77   21.70
  -2   3  -2  299.07   22.10
  -2   3  -2  300.07   21.60
  -2   3  -2  309.37   21.70
   2   3   2  310.37   22.00
   2   3   2  294.77   22.00
  -2  -3  -2  298.37   21.90
   2  -3   2  310.07   21.40
   2  -3   2  282.67   21.60
   2  -3   2  290.27   21.40
  -2  -3  -2  299.27   21.90
  -2  -3  -2  301.57   21.90
   2  -3   2  290.77   21.70
  -2  -3  -2  308.27   22.10
  -2  -3  -2  298.87   21.80
  -2   3  -4  753.52   50.69
   2   3   4  747.83   50.99
  -2   3  -4  718.43   50.59
   2   3   4  721.33   50.99
  -2   3  -4  757.72   50.69
   2   3   4  663.73   51.09
   2   3   4  703.23   50.89
  -2   3  -4  743.03   50.59
   2   3   4  731.73   50.99
  -2  -3  -4  714.53   50.89
   2  -3   4  707.53   50.59
   2  -3   4  706.93   50.59
  -2  -3  -4  714.03   50.89
  -2  -3  -4  706.73   50.99
  -2  -3  -4  688.23   51.09
  -2  -3  -4  728.53   50.99
  -2   3  -5 1472.65   94.49
   2   3   5 1247.38   94.99
   2   3   5 1326.27   94.79
  -2   3  -5 1403.96   94.49
  -2   3  -5 1426.16   94.39
   2   3   5 1401.96   94.79
   2   3   5 1342.07   94.79
  -2   3  -5 1467.45   94.49
   2   3   5 1309.87   94.79
  -2  -3  -5 1311.27   95.09
  -2  -3  -5 1419.46   95.49
   2  -3   5 1214.48   94.39
  -2  -3  -5 1331.57   94.79
  -2  -3  -5 1342.57   94.79
   2  -3   5 1331.17   94.39
  -2  -3  -5 1254.47   94.99
   2   3   6   81.89    8.50
   2   3   6   86.99    8.10
   2   3   6   88.69    8.40
  -2   3  -6   77.79    7.00
   2   3   6   70.09    8.40
  -2  -3  -6   82.29    8.40
  -2  -3  -6   74.49    8.70
  -2  -3  -6   92.69    8.50
  -2  -3  -6   86.09    8.20
  -2  -3  -6   80.49    8.20
   2  -3   6   68.89    6.80
   2   3   7  449.56   31.40
   2   3   7  435.16   31.40
   2   3   7  427.96   31.20
   2   3   7  411.36   31.80
   2   3   7  430.06   32.60
  -2  -3  -7  400.46   31.80
  -2  -3  -7  427.96   31.30
  -2  -3  -7  439.46   31.40
  -2  -3  -7  449.16   31.40
  -2  -3  -7  451.95   31.30
   2   3   8  885.21   62.59
   2   3   8  911.91   62.59
   2   3   8  831.02   62.89
   2   3   8  894.01   62.49
   2   3   8  901.91   63.49
  -2  -3  -8  881.51   62.49
  -2  -3  -8  885.21   62.59
  -2  -3  -8  882.31   62.99
  -2  -3  -8  922.21   62.59
  -2  -3  -8  842.62   62.49
   2   3   9   61.69    9.60
   2   3   9   69.49    8.30
  -2   3  -9   49.20    7.80
   2   3   9   54.29    6.50
   2   3   9   47.10    7.10
   2   3   9   76.29    7.90
  -2  -3  -9   74.39    8.20
  -2  -3  -9   69.29    8.50
  -2  -3  -9   75.49    8.00
  -2  -3  -9   61.19    8.30
   2   3  10   23.90    4.70
   2   3  10   11.10    5.00
  -2   3 -10   34.40    4.90
   2   3  10   22.80    5.60
   2   3  10   25.80    4.60
  -2  -3 -10   27.70    5.00
  -2  -3 -10   19.50    4.90
  -2  -3 -10   25.50    5.10
  -2  -3 -10   18.80    4.20
  -2   3 -11  105.79   10.50
  -2  -3 -11   92.29    9.60
   2   3  12  365.76   27.70
   2   3  12  346.97   29.20
  -2   3 -12  396.06   28.10
   2   3  12  385.36   28.00
   2   3  12  373.26   27.70
   2   3  12  358.46   27.90
  -2  -3 -12  380.46   28.00
  -2  -3 -12  398.46   28.00
  -2  -3 -12  410.26   29.10
  -2  -3 -12  347.47   27.70
  -2   3 -13  125.99   15.30
   2   3  13  113.49   11.10
   2   3  13  115.19   10.40
   2   3  13  117.59   10.50
   2   3  13  106.39   13.00
   2   3  13   86.49   11.10
  -2  -3 -13  100.59   10.30
  -2  -3 -13   84.59   10.70
  -2  -3 -13  109.59   11.10
  -2  -3 -13   81.29   11.10
  -2   3 -14 1114.79   76.49
   2   3  14 1077.19   76.29
   2   3  14 1033.70   76.09
   2   3  14 1038.30   76.19
   2   3  14 1040.60   77.19
   2   3  14 1052.09   76.29
  -2  -3 -14 1127.89   76.29
  -2  -3 -14 1129.99   76.39
   2   3  15  -12.40    6.50
  -2   3 -15    9.30    5.30
   2   3  15   -6.30    4.70
  -2  -3 -15   -7.50    3.90
  -2  -3 -15  -13.60    6.40
  -2  -3 -15  -10.90    4.80
  -2  -3 -15  -10.60    4.40
   2   3  16  850.51   61.19
   2   3  16  787.42   62.69
   2   3  16  833.62   61.39
   2   3  16  871.31   61.39
  -2  -3 -16  919.01   61.49
  -2  -3 -16  909.81   61.69
  -2  -3 -16  860.51   62.99
  -2   3 -17   -4.00    6.20
   2   3  17  -10.00    4.60
   2   3  17  -10.80    4.00
  -2  -3 -17   -9.00    5.00
  -2  -3 -17   -3.00    4.20
  -2  -3 -17   -3.40    8.60
   2   3  18   79.99    9.20
  -2   3 -18  106.69   13.20
  -2  -3 -18   93.19   11.70
  -2  -3 -18   85.09   10.20
  -2  -3 -18  104.19   11.50
  -2  -3 -18   82.29   11.00
  -2  -3 -18   85.49   11.70
   2   3  19   18.10    6.40
  -2  -3 -19   18.20    6.60
  -2  -3 -19   12.90    6.00
  -2  -3 -19   22.10    6.70
  -2  -3 -19   25.60    9.20
  -2  -3 -19   31.70    5.80
   2   3  20 1139.69   82.39
   2   3  20 1032.40   82.29
  -2   3 -20 1269.97   83.69
  -2  -3 -20 1184.98   85.49
  -2  -3 -20 1048.90   82.69
  -2  -3 -20 1218.88   82.89
  -2  -3 -20 1247.78   82.59
   2   3  21   -0.20    5.10
   2   3  21   -5.70    6.10
  -2   3 -21    0.30    8.10
  -2  -3 -21   -6.10    6.30
  -2  -3 -21   -4.10    6.10
  -2  -3 -21    4.20    6.20
  -2  -3 -21   -3.90    8.50
  -2  -3 -21    4.10    5.10
   2   3  22  160.78   16.00
  -2   3 -22  200.88   19.20
  -2  -3 -22  202.78   21.20
  -2  -3 -22  143.79   15.10
  -2  -3 -22  153.18   16.20
  -2  -3 -22  172.58   17.00
  -2  -3 -22  187.98   16.20
   2   3  23  191.88   16.70
  -2  -3 -23  161.48   16.00
  -2  -3 -23  204.18   17.10
  -2  -3 -23  165.58   17.10
  -2  -3 -23  194.68   18.00
  -2   3 -24  199.58   20.60
   2   3  24  164.48   16.30
  -2  -3 -24  148.89   15.60
  -2  -3 -24  189.18   16.50
  -2  -3 -24  169.98   17.30
  -2  -3 -24  174.08   17.50
   2   3  25   73.59   10.20
  -2  -3 -25   87.99   14.20
  -2  -3 -25   78.79   10.70
  -2  -3 -25   75.39   11.10
  -2  -3 -25   96.69   12.30
   2   3  26   96.29   13.00
   2   3  26   87.99   12.50
  -2  -3 -26  100.89   15.10
  -2  -3 -26  103.99   13.10
  -2  -3 -26   85.59   12.00
  -2  -3 -26  108.89   15.00
  -2   3 -27   35.20   12.00
   2   3  27   21.00    8.20
   2   3  27   18.50    6.70
  -2  -3 -27   15.20    7.30
  -2  -3 -27   17.40    8.40
  -2  -3 -27   32.20   12.00
  -2  -3 -27   20.60    6.80
  -2  -3 -27   24.00    9.00
   2   3  28    7.10    8.20
  -2   3 -28   20.50   11.50
  -2  -3 -28   14.90    8.50
  -2  -3 -28   18.50    7.50
  -2  -3 -28   27.80   12.10
  -2  -3 -28   13.90    6.40
  -2  -3 -28   22.40    9.10
  -2   3 -29   65.49   12.70
   2   3  29   51.09    9.70
  -2  -3 -29   42.60    9.70
  -2  -3 -29   66.99   14.70
  -2  -3 -29   62.29    9.30
  -2  -3 -29   38.50    8.30
  -2   3 -30   28.70   11.90
  -2  -3 -30   19.60   13.80
  -2  -3 -30    4.70    6.90
  -2  -3 -30   -0.50    6.80
  -2  -3 -30    1.30    8.60
  -2  -3 -30    2.10   10.90
  -2   4  31  128.49   15.50
   2  -4 -31   88.39   12.90
   2   4 -30   23.60   11.70
  -2   4  30   25.80    9.70
   2  -4 -30   20.50    8.00
   2  -4 -30   20.50    8.10
   2  -4 -30   30.50   13.40
   2  -4 -30    7.20    8.70
   2   4 -29   29.10   11.40
  -2   4  29   36.70   10.00
   2  -4 -29   32.70   10.90
   2  -4 -29   21.90    7.90
   2  -4 -29   25.40    8.30
   2  -4 -29   25.00    9.20
   2   4 -28  -10.40   10.10
  -2   4  28  -10.50    8.10
   2  -4 -28  -17.10    8.20
   2  -4 -28  -11.30    7.30
   2  -4 -28   -3.30    6.50
   2  -4 -28    6.70   12.10
   2  -4 -28  -10.20    8.40
  -2   4  27   -8.20    8.30
   2   4 -27   -1.90   10.50
   2  -4 -27   -5.50    7.50
   2  -4 -27    5.20    6.90
   2  -4 -27   -0.20    8.30
   2  -4 -27   -2.50    8.00
   2  -4 -27    3.20   11.30
  -2   4  26  -19.30    8.00
   2   4 -26  -16.30   12.30
   2  -4 -26  -11.80    6.60
   2  -4 -26  -14.00    7.70
   2  -4 -26  -16.30    8.60
   2  -4 -26   -2.60   10.50
   2  -4 -26  -11.90    7.40
   2   4 -25    5.00    9.80
  -2   4  25   -6.20    7.90
  -2   4  25   -0.20    6.60
   2  -4 -25   -2.30    7.40
   2  -4 -25    4.40    7.90
   2  -4 -25   24.90   10.70
   2  -4 -25   -5.20    6.40
   2  -4 -25   -6.20    7.80
  -2   4  24  -13.30    7.80
  -2   4  24  -10.50    6.50
   2  -4 -24    0.60    7.60
   2  -4 -24   -2.20    7.80
   2  -4 -24    0.70    6.30
   2  -4 -24    0.10    7.40
  -2   4  23  147.59   15.90
  -2   4  23  154.58   14.90
  -2   4  23  163.58   16.60
   2  -4 -23  189.38   21.00
   2  -4 -23  152.38   16.20
   2  -4 -23  173.48   16.80
   2  -4 -23  140.99   15.20
  -2   4  22   22.40    6.50
  -2   4  22   24.80    7.70
   2   4 -22   37.70    9.50
  -2   4  22   33.90    6.70
  -2   4  22   23.50    6.40
   2  -4 -22   26.80    6.40
   2  -4 -22   19.80    7.10
   2  -4 -22   15.20    7.30
   2  -4 -22   28.30   10.00
   2  -4 -22   27.70    7.60
  -2   4  21  347.97   28.70
  -2   4  21  361.86   31.30
   2   4 -21  420.16   30.90
  -2   4  21  390.36   28.40
  -2   4  21  385.36   29.30
   2  -4 -21  319.87   28.50
   2  -4 -21  396.66   32.20
   2  -4 -21  397.86   29.70
   2  -4 -21  413.66   29.50
   2  -4 -21  321.77   29.00
  -2   4  20  210.38   18.30
  -2   4  20  199.28   17.50
   2   4 -20  220.18   20.00
  -2   4  20  203.98   17.20
   2  -4 -20  171.18   17.70
   2  -4 -20  196.98   21.30
   2  -4 -20  187.48   17.20
   2  -4 -20  224.18   18.50
  -2   4  19  241.28   20.20
  -2   4  19  251.07   21.00
  -2   4  19  224.58   20.30
   2  -4 -19  286.97   21.40
   2  -4 -19  222.38   20.00
   2  -4 -19  293.87   24.00
   2  -4 -19  279.07   21.30
   2  -4 -19  218.38   20.50
  -2   4  18   86.09   12.10
  -2   4  18  114.59   13.20
  -2   4  18  105.09   12.10
   2  -4 -18  138.39   16.70
   2  -4 -18   99.89   12.30
   2  -4 -18  106.29   11.60
   2  -4 -18  139.39   13.50
  -2   4  17   12.20    6.20
  -2   4  17    8.90    5.30
  -2   4  17   12.90    6.00
   2  -4 -17   18.50    6.10
   2  -4 -17   20.00    5.70
   2  -4 -17   14.80    6.00
   2  -4 -17   17.50    5.10
   2  -4 -17   17.70    8.10
  -2   4  16   21.90    6.20
  -2   4  16   20.90    5.70
  -2   4  16   43.20    7.80
  -2   4  16   26.40    6.50
   2  -4 -16   39.90    8.00
   2  -4 -16   37.50    6.40
   2  -4 -16   28.10    6.10
   2  -4 -16   29.00    6.30
   2  -4 -16   29.90    5.50
  -2   4  15  303.97   24.60
  -2   4  15  307.37   24.80
  -2   4  15  323.67   24.70
  -2   4  15  330.77   25.10
   2  -4 -15  358.76   25.20
   2  -4 -15  272.37   24.60
   2  -4 -15  356.76   25.10
  -2   4  14  127.59   13.90
  -2   4  14  139.09   13.40
  -2   4  14  147.79   13.10
   2  -4 -14  120.89   13.00
   2  -4 -14  140.99   13.70
   2  -4 -14  152.48   13.60
   2  -4 -14  131.79   12.60
  -2   4  13  866.61   64.19
  -2   4  13  913.81   64.49
  -2   4  13  852.41   64.19
   2  -4 -13  928.51   65.09
   2  -4 -13  923.61   64.39
   2  -4 -13  912.11   64.49
   2  -4 -13  923.61   64.99
  -2   4  12  162.98   14.90
  -2   4  12  175.58   14.80
  -2   4  12  167.48   15.60
   2  -4 -12  178.28   15.40
   2  -4 -12  178.58   15.20
   2  -4 -12  178.68   16.30
   2  -4 -12  152.08   14.50
   2  -4 -12  198.38   16.40
   2   4 -11  196.48   15.30
  -2   4  11  215.98   16.80
  -2   4  11  197.88   17.30
  -2   4  11  179.38   16.90
   2   4 -11  232.58   15.60
   2   4 -11  227.18   15.80
  -2  -4  11  208.78   15.30
   2  -4 -11  218.28   17.90
   2  -4 -11  176.38   17.20
   2  -4 -11  190.48   17.00
   2  -4 -11  199.98   17.10
  -2   4  10 1822.82  126.69
  -2   4  10 1794.52  126.69
   2   4 -10 1968.30  126.19
   2   4 -10 1572.84  126.39
  -2   4  10 1754.62  126.69
  -2   4  10 1918.31  126.89
  -2   4  10 1691.73  126.99
   2   4 -10 1940.91  126.29
  -2  -4  10 1693.93  126.09
  -2  -4  10 1791.12  126.09
   2  -4 -10 1883.01  126.79
   2  -4 -10 1793.02  126.69
   2  -4 -10 1824.02  127.09
   2  -4 -10 1812.02  126.79
  -2   4   9  538.95   36.80
  -2   4   9  452.35   36.90
   2   4  -9  457.15   36.20
   2   4  -9  454.35   35.70
  -2   4   9  508.55   36.50
   2   4  -9  548.85   36.00
  -2   4   9  481.45   36.60
  -2   4   9  510.65   36.60
  -2  -4   9  546.45   35.90
   2  -4  -9  489.45   36.50
  -2  -4   9  558.84   35.70
   2  -4  -9  498.05   36.60
   2  -4  -9  488.35   36.90
   2  -4  -9  513.95   36.70
   2   4  -8   95.39    9.70
  -2   4   8  128.49   10.80
  -2   4   8  122.19   10.90
   2   4  -8   99.79   10.10
  -2   4   8  111.19   11.40
   2   4  -8  120.09    9.30
  -2   4   8   99.09   11.00
   2   4  -8  103.29    9.10
  -2  -4   8  102.89    9.40
  -2  -4   8  122.09    9.20
   2  -4  -8  109.49   10.80
   2  -4  -8   99.99   11.20
   2  -4  -8  109.09   10.80
   2  -4  -8  114.09   10.70
  -2   4   7   23.90    5.10
   2   4  -7   37.20    4.60
   2   4  -7   38.90    4.70
   2   4  -7   43.40    6.90
  -2   4   7   22.80    4.80
  -2  -4   7   35.50    4.10
   2  -4  -7   29.80    5.10
   2  -4  -7   29.50    5.10
   2  -4  -7   26.20    5.10
  -2   4   6   69.29    8.20
   2   4  -6   56.99    7.60
   2   4  -6   59.49    7.00
  -2   4   6   48.10    6.30
   2   4  -6   63.79    7.40
  -2   4   6   51.49    6.60
  -2   4   6   52.99    6.60
  -2   4   6   58.69    8.40
   2  -4  -6   48.30    6.50
   2  -4  -6   68.09    8.30
  -2  -4   6   68.29    6.20
   2  -4  -6   66.59    8.10
   2  -4  -6   52.79    8.10
   2   4  -5  383.46   27.70
   2   4  -5  353.86   27.90
  -2   4   5  377.96   28.30
   2   4  -5  420.86   27.80
   2   4  -5  392.16   28.00
  -2   4   5  397.16   28.40
  -2   4   5  387.86   28.20
  -2   4   5  378.16   28.10
   2  -4  -5  380.76   28.10
   2  -4  -5  385.46   28.30
   2  -4  -5  392.86   28.20
  -2  -4   5  389.76   27.60
  -2  -4   5  358.46   27.50
  -2  -4   5  414.96   27.60
   2  -4  -5  361.86   28.00
   2  -4  -5  368.26   28.00
  -2  -4   5  372.36   27.70
   2   4  -4  781.72   62.29
  -2   4   4  884.11   62.59
  -2   4   4  870.11   62.69
   2   4  -4  938.51   62.29
   2   4  -4  940.31   62.49
  -2   4   4  857.21   62.49
   2   4  -4  845.62   62.39
  -2   4   4  926.81   62.69
  -2   4   4  810.22   62.49
   2   4  -4  974.50   62.39
   2  -4  -4  852.51   62.49
   2  -4  -4  845.32   62.49
  -2  -4   4  904.21   62.29
   2  -4  -4  853.61   62.39
  -2  -4   4  892.31   62.29
  -2  -4   4  955.10   62.29
  -2  -4   4  882.41   62.19
   2  -4  -4  881.51   63.09
   2  -4  -4  865.51   62.59
  -2  -4   4  918.61   62.19
  -2   4   3   24.50    4.40
   2   4  -3   22.90    3.90
   2   4  -3   29.70    3.80
  -2   4   3   26.40    4.20
  -2   4   3   18.00    4.30
  -2   4   3   17.10    4.20
   2   4  -3   16.30    5.80
   2   4  -3   18.70    3.80
  -2   4   3   25.30    3.90
   2   4  -3   17.90    3.90
  -2  -4   3   32.40    5.20
   2  -4  -3   25.40    4.00
  -2  -4   3   22.10    3.70
  -2  -4   3   22.10    3.70
  -2  -4   3   15.80    3.50
   2  -4  -3   22.20    3.90
   2  -4  -3   22.70    4.10
   2  -4  -3   17.40    4.20
  -2   4   2   58.79    7.50
   2   4  -2   51.09    6.90
   2   4  -2   63.29    7.20
  -2   4   2   67.69    7.40
  -2   4   2   54.29    7.70
   2   4  -2   67.59    7.50
  -2   4   2   50.69    7.80
   2   4  -2   54.89    6.90
   2   4  -2   71.59    7.00
   2  -4  -2   72.09    6.70
   2  -4  -2   61.79    7.30
  -2  -4   2   58.59    7.00
  -2  -4   2   55.19    6.80
   2  -4  -2   55.29    7.60
  -2  -4   2   69.89    6.70
  -2  -4   2   61.59    7.00
  -2  -4   2   61.69    7.10
   2  -4  -2   49.40    7.00
   2   4  -1 1035.70   78.09
   2   4  -1 1174.68   78.19
   2   4  -1 1181.68   78.29
  -2   4   1 1110.79   78.19
   2   4  -1 1137.09   78.39
   2   4  -1 1108.19   78.19
  -2   4   1 1127.19   78.29
  -2   4   1 1136.89   78.29
  -2   4   1 1148.69   78.39
   2  -4  -1 1088.59   78.29
  -2  -4   1 1096.89   78.19
  -2  -4   1 1102.69   78.09
  -2  -4   1 1125.29   78.29
  -2  -4   1 1112.39   78.19
   2  -4  -1 1052.99   78.09
   2  -4  -1 1077.99   78.09
  -2  -4   1 1104.89   78.19
   2  -4  -1 1087.89   78.19
   2   4   0   44.40    4.90
  -2   4   0   36.40    4.50
   2   4   0   50.09    6.20
   2   4   0   33.90    4.70
   2   4   0   34.20    4.60
  -2   4   0   28.90    4.60
  -2   4   0   24.80    6.40
  -2   4   0   25.80    4.40
   2   4   0   47.00    6.50
   2  -4   0   28.10    4.20
  -2  -4   0   37.90    4.50
  -2  -4   0   37.50    4.60
   2  -4   0   30.40    4.60
  -2  -4   0   48.80    6.10
  -2  -4   0   36.40    4.40
   2  -4   0   37.00    4.30
  -2  -4   0   41.40    5.00
   2  -4   0   28.20    4.30
   2   4   1   22.60    4.00
   2   4   1   11.60    3.90
  -2   4  -1   21.20    4.00
  -2   4  -1   20.10    4.20
   2   4   1   12.30    3.90
   2   4   1   13.80    4.00
  -2   4  -1   24.20    3.70
   2   4   1   19.90    4.10
  -2  -4  -1   18.20    3.80
  -2  -4  -1   20.80    3.70
  -2  -4  -1   15.00    3.80
   2  -4   1   22.00    3.30
   2  -4   1   16.40    3.70
   2  -4   1   16.90    3.50
   2  -4   1   23.70    3.40
  -2  -4  -1   19.60    4.00
  -2  -4  -1   16.20    3.80
  -2   4  -2 2098.49  140.49
  -2   4  -2 1825.92  140.29
   2   4   2 1859.61  140.49
   2   4   2 2085.19  140.59
  -2   4  -2 2138.99  140.39
   2   4   2 2126.99  140.59
   2   4   2 2005.50  140.59
  -2   4  -2 2043.40  140.39
   2   4   2 1993.50  140.49
   2  -4   2 2007.50  140.39
   2  -4   2 1970.80  140.29
  -2  -4  -2 2027.60  140.49
  -2  -4  -2 1997.20  140.49
   2  -4   2 1940.71  140.19
  -2  -4  -2 1969.90  140.49
   2   4   3  533.25   34.90
  -2   4  -3  450.15   34.50
   2   4   3  534.35   34.90
  -2   4  -3  425.36   34.40
   2   4   3  528.05   34.80
  -2   4  -3  454.25   34.50
   2   4   3  458.95   34.90
   2   4   3  510.75   34.80
   2  -4   3  420.56   34.10
   2  -4   3  461.25   34.10
  -2  -4  -3  491.75   34.90
   2  -4   3  424.06   34.40
  -2  -4  -3  522.75   34.90
  -2  -4  -3  519.85   34.80
  -2  -4  -3  519.65   34.60
   2  -4   3  425.76   34.30
  -2  -4  -3  521.25   34.80
  -2   4  -4  147.79   12.60
   2   4   4  158.48   13.60
  -2   4  -4  152.68   12.90
  -2   4  -4  153.68   13.00
   2  -4   4  156.68   12.00
   2  -4   4  157.28   12.10
   2  -4   4  148.79   12.60
  -2  -4  -4  199.28   13.50
   2  -4   4  143.69   12.70
  -2  -4  -4  173.98   14.00
  -2   4  -5 2019.00  140.89
   2   4   5 2087.49  141.19
   2   4   5 2071.99  141.19
  -2   4  -5 2094.29  140.79
  -2   4  -5 1809.82  140.69
   2   4   5 2074.49  141.19
   2   4   5 2207.08  141.29
   2   4   5 1766.12  141.19
   2  -4   5 1902.41  140.79
  -2  -4  -5 2017.00  141.29
  -2  -4  -5 2029.90  141.09
   2  -4   5 1829.02  140.69
  -2  -4  -5 2060.59  141.19
  -2  -4  -5 2163.28  141.19
  -2  -4  -5 2081.89  141.19
   2   4   6  583.44   39.60
   2   4   6  581.34   39.60
  -2   4  -6  574.54   38.80
   2   4   6  549.54   39.40
  -2   4  -6  552.64   39.00
   2   4   6  532.55   39.50
   2   4   6  534.75   39.70
  -2   4  -6  500.75   38.80
  -2  -4  -6  585.54   39.80
   2  -4   6  528.75   38.80
  -2  -4  -6  567.94   39.50
  -2  -4  -6  517.85   39.30
   2  -4   6  505.75   38.70
  -2  -4  -6  547.65   39.50
  -2  -4  -6  543.75   39.30
  -2   4  -7   21.00    3.70
   2   4   7   26.30    4.60
   2   4   7   17.80    4.40
   2   4   7   12.00    4.90
   2   4   7    8.30    4.50
   2   4   7   13.10    4.50
  -2  -4  -7   16.50    4.40
   2  -4   7   21.90    3.10
   2  -4   7   14.50    3.00
  -2  -4  -7   13.60    3.70
  -2  -4  -7   15.00    4.50
  -2   4  -8  491.85   34.10
   2   4   8  460.65   35.50
   2   4   8  497.65   35.20
   2   4   8  479.95   35.00
   2   4   8  462.75   35.10
   2   4   8  506.45   35.20
  -2   4  -8  479.35   34.40
  -2  -4  -8  514.95   35.60
  -2  -4  -8  488.35   35.10
  -2  -4  -8  492.25   35.00
  -2  -4  -8  489.85   35.20
   2  -4   8  410.56   34.10
   2   4   9 1094.39   78.99
   2   4   9 1038.80   79.49
   2   4   9 1160.78   79.19
   2   4   9 1157.68   79.19
   2   4   9 1114.89   79.09
  -2  -4  -9 1146.29   79.09
  -2  -4  -9 1102.79   79.19
  -2  -4  -9 1114.49   79.59
  -2  -4  -9 1138.39   79.09
   2   4  10  438.56   33.00
   2   4  10  454.35   33.20
   2   4  10  444.06   33.00
   2   4  10  449.66   35.30
   2   4  10  402.26   33.70
  -2  -4 -10  467.85   33.10
  -2  -4 -10  455.45   33.30
  -2  -4 -10  479.55   33.20
  -2  -4 -10  464.05   33.90
   2   4  11  127.69   12.90
   2   4  11  126.59   12.80
   2   4  11  125.19   13.30
   2   4  11  138.79   12.70
   2   4  11  148.79   15.90
  -2  -4 -11  144.59   13.90
  -2  -4 -11  138.99   12.90
  -2  -4 -11  126.09   13.00
   2   4  12  864.61   64.89
   2   4  12  883.41   63.99
   2   4  12  936.01   64.29
   2   4  12  883.61   64.09
   2   4  12  877.71   64.09
  -2  -4 -12  812.62   64.89
  -2  -4 -12  957.20   64.19
  -2  -4 -12  933.31   64.19
  -2  -4 -12  946.71   64.99
   2   4  13  103.19   13.50
   2   4  13   97.09   12.10
   2   4  13   90.79   11.40
  -2   4 -13  125.59   11.40
   2   4  13  112.49   11.40
   2   4  13   89.89   11.40
  -2  -4 -13   93.89   11.30
  -2  -4 -13  111.49   11.90
  -2  -4 -13  105.59   11.80
  -2  -4 -13  111.99   13.80
  -2  -4 -13   86.29   10.70
   2   4  14   -7.40    5.50
   2   4  14    6.10    7.10
   2   4  14   15.80    5.40
   2   4  14   -3.40    5.70
   2   4  14   10.20    5.40
  -2  -4 -14   13.30    4.70
  -2  -4 -14    8.00    5.30
  -2  -4 -14    3.80    5.30
  -2  -4 -14    2.10    7.00
  -2  -4 -14   15.40    5.50
   2   4  15  -15.30    6.70
   2   4  15   -9.70    5.00
  -2   4 -15    3.10    5.30
   2   4  15   -8.40    5.10
  -2  -4 -15  -11.70    5.20
  -2  -4 -15   -6.00    5.10
  -2  -4 -15   -2.40    4.50
   2   4  16   41.00    7.10
  -2   4 -16   37.20    7.40
   2   4  16   49.50    9.30
   2   4  16   71.79    9.50
   2   4  16   49.40    7.50
   2   4  16   48.60    7.30
  -2  -4 -16   61.69    7.60
  -2  -4 -16   55.99    7.10
  -2  -4 -16   47.30    7.00
  -2  -4 -16   51.79    9.70
  -2  -4 -16   51.69    6.50
   2   4  17  284.07   22.00
   2   4  17  236.28   21.50
   2   4  17  294.07   21.80
   2   4  17  296.77   22.10
  -2   4 -17  232.98   22.10
  -2  -4 -17  287.17   24.60
  -2  -4 -17  302.57   22.10
  -2  -4 -17  246.68   21.90
  -2  -4 -17  310.97   22.50
  -2  -4 -17  247.58   21.30
   2   4  18   53.69    8.40
  -2   4 -18   75.99   11.20
   2   4  18   70.69    8.30
  -2  -4 -18   62.59   10.70
  -2  -4 -18   73.69   10.80
  -2  -4 -18   75.09    9.50
  -2  -4 -18   58.89    8.50
  -2  -4 -18   61.99    8.10
  -2   4 -19   -3.30    6.50
   2   4  19  -10.50    5.60
  -2  -4 -19  -10.80    7.90
  -2  -4 -19  -13.10    6.20
  -2  -4 -19   -8.40    5.90
  -2  -4 -19   -4.70    5.00
   2   4  20  183.98   16.10
  -2   4 -20  182.48   18.10
   2   4  20  172.98   17.10
   2   4  20  194.08   16.80
  -2  -4 -20  173.78   17.10
  -2  -4 -20  194.98   18.00
  -2  -4 -20  194.58   17.30
  -2  -4 -20  220.68   20.90
  -2  -4 -20  170.68   16.30
   2   4  21   67.19    9.90
  -2   4 -21   87.59   13.90
   2   4  21   88.79   12.60
  -2  -4 -21   98.59   12.20
  -2  -4 -21   99.99   12.50
  -2  -4 -21   90.49   13.30
  -2  -4 -21  122.79   17.20
  -2  -4 -21   94.49   11.20
   2   4  22   18.00    8.00
  -2   4 -22   27.90    8.90
  -2  -4 -22   27.80   13.10
  -2  -4 -22   38.60   10.30
  -2  -4 -22   29.40    6.80
  -2  -4 -22   15.70    7.00
  -2  -4 -22   39.90    7.70
  -2   4 -23  225.88   20.80
   2   4  23  175.88   18.40
  -2  -4 -23  166.68   17.40
  -2  -4 -23  212.78   18.50
  -2  -4 -23  163.58   18.80
  -2  -4 -23  203.58   19.30
  -2  -4 -23  223.38   23.20
  -2   4 -24  209.88   20.40
   2   4  24  159.28   17.40
  -2  -4 -24  173.48   22.60
  -2  -4 -24  171.38   18.40
  -2  -4 -24  167.38   18.60
  -2  -4 -24  150.78   16.50
  -2  -4 -24  195.78   17.30
   2   4  25    4.60    8.30
  -2   4 -25   26.50   10.40
  -2  -4 -25   16.00    6.70
  -2  -4 -25   15.70    7.40
  -2  -4 -25   25.50   12.10
  -2  -4 -25   15.20    8.50
  -2  -4 -25   19.10    8.80
   2   4  26  111.79   14.20
  -2   4 -26  131.09   17.70
  -2  -4 -26   85.49   12.10
  -2  -4 -26   97.39   15.50
  -2  -4 -26  104.29   14.30
  -2  -4 -26   78.39   10.80
   2   4  27   53.79   11.10
  -2   4 -27   61.69   11.70
  -2  -4 -27   65.89   10.90
  -2  -4 -27   59.99   13.90
  -2  -4 -27   50.49    9.00
  -2  -4 -27   53.09    8.50
  -2  -4 -27   38.50    9.40
  -2   4 -28  105.89   17.10
  -2  -4 -28   68.99   10.00
  -2  -4 -28   98.59   13.20
  -2  -4 -28   81.49   15.00
  -2  -4 -28   57.99   10.80
  -2  -4 -28   75.09   10.20
  -2  -4 -29   80.79   11.80
  -2  -4 -29   79.89   11.20
  -2   5  29   13.70    9.70
   2   5 -29   10.00   10.90
   2  -5 -29    6.20    9.70
   2  -5 -29   11.80   10.30
   2  -5 -29   13.80   12.80
   2   5 -28   -1.20   10.20
  -2   5  28    4.20    9.40
   2  -5 -28   -3.80    8.60
   2  -5 -28    4.10    8.80
   2  -5 -28    0.00   14.40
   2  -5 -28    2.40    8.00
   2   5 -27   25.70   10.30
  -2   5  27   29.60    9.80
   2  -5 -27   28.50   12.50
   2  -5 -27   25.40    8.30
   2  -5 -27   20.00    9.00
   2  -5 -27   23.00    9.40
  -2   5  26   -6.30    8.60
   2  -5 -26    3.40    8.90
   2  -5 -26   -3.30    7.80
   2  -5 -26   -0.30    8.20
   2  -5 -26   -6.90    9.10
   2  -5 -26   -0.20   11.30
   2   5 -25   12.00    9.70
  -2   5  25   25.40    7.40
  -2   5  25    5.80    9.10
  -2   5  25    7.70    7.40
   2  -5 -25    6.20    7.90
   2  -5 -25   13.80    8.60
   2  -5 -25   19.00   10.10
   2  -5 -25   15.90   11.10
   2  -5 -25   15.80    9.00
   2   5 -24   78.49   11.70
  -2   5  24   73.59    9.70
  -2   5  24   65.59   11.20
  -2   5  24   76.39   10.00
   2  -5 -24   79.39   13.20
   2  -5 -24   62.89   10.20
   2  -5 -24   62.19   10.80
   2  -5 -24   63.79   10.70
  -2   5  23   -4.40    8.50
  -2   5  23    4.00    7.30
   2   5 -23   35.50    9.10
  -2   5  23   13.90    7.50
  -2   5  23   17.40    7.00
   2  -5 -23    5.60    8.00
   2  -5 -23   25.20   11.10
   2  -5 -23   -0.80    7.80
   2   5 -22  177.78   18.30
  -2   5  22  157.28   17.90
  -2   5  22  192.38   17.30
  -2   5  22  159.48   16.60
  -2   5  22  167.58   16.60
   2  -5 -22  146.69   17.20
   2  -5 -22  174.18   17.80
   2  -5 -22  168.78   17.90
   2  -5 -22  201.38   21.50
  -2   5  21   83.59    9.80
  -2   5  21   73.49    9.20
  -2   5  21   60.59    9.10
  -2   5  21   66.59   10.30
   2   5 -21   79.29   13.30
   2  -5 -21   65.19   12.70
   2  -5 -21   76.39   10.10
   2  -5 -21   65.19    9.80
   2  -5 -21   57.69    9.50
   2  -5 -21  107.89   16.80
   2   5 -20   80.89   12.60
  -2   5  20   68.09   10.20
  -2   5  20   66.89    9.10
  -2   5  20   90.39   12.30
  -2   5  20   62.69   11.20
   2  -5 -20   75.09    9.90
   2  -5 -20   73.39    9.80
   2  -5 -20   70.39   10.20
   2  -5 -20   61.49    9.70
  -2   5  19  135.79   14.90
  -2   5  19  139.69   14.80
  -2   5  19  150.58   16.30
  -2   5  19  163.48   15.60
   2  -5 -19  187.38   20.00
   2  -5 -19  152.28   16.40
   2  -5 -19  153.08   15.90
   2  -5 -19  135.89   20.10
   2  -5 -19  117.19   14.90
  -2   5  18  342.17   26.20
  -2   5  18  344.57   25.60
  -2   5  18  272.97   25.10
  -2   5  18  328.37   25.30
   2  -5 -18  342.57   25.90
   2  -5 -18  298.17   25.30
   2  -5 -18  311.17   28.10
   2  -5 -18  280.27   25.40
   2  -5 -18  349.27   27.80
  -2   5  17 1533.25  118.49
  -2   5  17 1691.63  118.49
  -2   5  17 1754.42  118.89
  -2   5  17 1635.34  118.49
   2  -5 -17 1783.32  119.69
   2  -5 -17 1745.93  118.79
   2  -5 -17 1466.05  118.39
   2  -5 -17 1812.22  118.79
  -2   5  16  186.68   16.40
  -2   5  16  175.08   16.20
  -2   5  16  158.88   17.00
   2  -5 -16  172.48   16.10
   2  -5 -16  155.48   18.60
   2  -5 -16  157.58   16.40
   2  -5 -16  165.98   17.00
  -2   5  15   33.50    6.90
   2  -5 -15   31.60    6.90
   2  -5 -15   38.10    8.40
   2   5 -14   60.69   10.10
  -2   5  14   56.39    8.20
  -2   5  14   82.09   10.70
  -2   5  14   56.79    8.60
   2  -5 -14   76.39   10.80
   2  -5 -14   65.29    8.40
   2  -5 -14   58.29    7.60
   2  -5 -14   53.99    7.90
   2  -5 -14   88.69   13.00
   2   5 -13   89.29   12.00
  -2   5  13  100.19   13.20
   2   5 -13   99.29    9.40
  -2   5  13  110.79   12.10
   2   5 -13  104.09    9.80
  -2   5  13   92.69   12.50
   2   5 -13  121.99   11.10
   2  -5 -13  109.59   13.00
   2  -5 -13  112.39   12.30
   2  -5 -13   96.39   12.20
   2  -5 -13   92.19   11.20
   2   5 -12 1078.19   73.59
  -2   5  12 1054.19   74.39
   2   5 -12 1000.30   74.09
  -2   5  12 1129.99   74.69
  -2   5  12 1027.70   74.29
   2  -5 -12 1048.00   74.49
   2  -5 -12 1086.19   74.59
  -2  -5  12  955.40   73.29
  -2  -5  12  989.40   73.39
   2  -5 -12 1058.39   74.79
   2  -5 -12 1076.39   74.49
   2   5 -11  726.93   47.70
   2   5 -11  677.23   47.40
  -2   5  11  692.13   48.50
  -2   5  11  652.03   48.20
  -2   5  11  682.73   48.20
  -2   5  11  655.03   48.20
   2   5 -11  695.53   47.30
  -2  -5  11  650.53   47.10
  -2  -5  11  611.14   47.20
   2  -5 -11  646.04   48.60
   2  -5 -11  668.63   48.40
   2  -5 -11  655.73   48.30
   2  -5 -11  645.74   48.20
  -2   5  10   59.99    8.70
  -2   5  10   92.89   10.50
  -2   5  10   58.09    8.20
   2   5 -10   72.99    9.30
   2   5 -10   78.59    8.60
   2   5 -10   75.09    7.70
   2   5 -10   95.49    8.00
  -2   5  10   82.69   10.10
  -2  -5  10   76.89    8.10
   2  -5 -10   85.39   10.40
  -2  -5  10   84.59    7.70
   2  -5 -10   96.29   11.20
   2  -5 -10   73.99   10.10
   2  -5 -10   70.89    9.40
   2  -5 -10   63.29    8.40
  -2   5   9  779.72   57.89
  -2   5   9  813.52   57.69
   2   5  -9  848.62   57.39
  -2   5   9  866.31   58.09
   2   5  -9  760.42   57.19
   2   5  -9  804.72   56.99
  -2   5   9  858.41   58.59
  -2  -5   9  755.32   56.99
   2  -5  -9  844.02   57.89
  -2  -5   9  751.52   56.89
   2  -5  -9  805.22   57.69
   2  -5  -9  816.02   57.89
   2  -5  -9  797.72   57.79
  -2   5   8  215.58   17.70
   2   5  -8  203.88   16.60
   2   5  -8  227.88   16.40
  -2   5   8  187.68   17.80
   2   5  -8  238.68   17.10
  -2   5   8  209.88   17.70
  -2   5   8  209.08   18.10
   2  -5  -8  207.98   17.50
   2  -5  -8  205.48   17.60
  -2  -5   8  205.58   16.20
   2  -5  -8  207.68   17.90
   2  -5  -8  222.98   17.90
   2  -5  -8  200.98   17.30
  -2  -5   8  217.78   16.50
  -2   5   7 2503.05  165.58
  -2   5   7 2345.17  165.38
  -2   5   7 2328.97  165.48
   2   5  -7 2510.55  165.18
   2   5  -7 2399.86  164.88
   2  -5  -7 2411.06  165.38
  -2  -5   7 2241.58  164.68
  -2  -5   7 2245.48  164.88
   2  -5  -7 2315.57  166.48
  -2  -5   7 2239.58  164.88
   2  -5  -7 2439.66  165.48
   2  -5  -7 2313.27  165.28
   2  -5  -7 2365.86  165.38
  -2   5   6  203.58   17.40
  -2   5   6  199.58   17.70
  -2   5   6  199.08   18.00
   2   5  -6  181.28   16.20
   2   5  -6  242.88   17.20
   2   5  -6  187.88   16.50
  -2   5   6  221.98   17.50
   2  -5  -6  208.58   17.80
   2  -5  -6  208.58   17.30
  -2  -5   6  224.38   16.20
   2  -5  -6  229.98   17.50
  -2  -5   6  222.88   16.40
  -2  -5   6  216.58   16.60
  -2  -5   6  222.98   16.10
   2  -5  -6  217.78   17.40
   2   5  -5   26.30    4.40
   2   5  -5   20.80    3.80
  -2   5   5   13.40    4.70
   2   5  -5   21.10    4.30
  -2   5   5   19.40    4.50
   2   5  -5   17.80    3.90
  -2   5   5    8.00    4.90
   2   5  -5   26.50    5.10
  -2  -5   5   22.10    3.80
   2  -5  -5   12.20    4.70
  -2  -5   5   30.80    4.30
   2  -5  -5   13.20    4.70
   2  -5  -5   22.90    4.80
  -2  -5   5   30.30    4.10
  -2   5   4   -1.20    4.10
   2   5  -4   -4.20    3.80
   2   5  -4    1.00    3.60
  -2   5   4   -5.00    3.90
   2   5  -4   -3.00    4.10
  -2   5   4   -2.00    4.20
   2   5  -4    1.70    3.40
   2  -5  -4    2.60    4.00
   2  -5  -4   -7.00    4.00
  -2  -5   4   -8.30    3.70
  -2  -5   4   -3.70    3.50
  -2  -5   4   -5.00    3.50
   2  -5  -4   -0.30    4.20
   2  -5  -4   -4.80    4.20
  -2  -5   4    6.50    3.50
   2   5  -3   42.80    5.90
  -2   5   3   61.99    8.30
  -2   5   3   54.39    5.80
  -2   5   3   52.29    6.60
   2   5  -3   39.40    5.40
  -2   5   3   55.89    6.70
  -2   5   3   55.59    6.10
   2   5  -3   50.19    7.50
  -2  -5   3   46.60    5.70
   2  -5  -3   55.99    6.10
  -2  -5   3   40.60    5.70
   2  -5  -3   55.09    7.70
  -2  -5   3   56.39    6.80
   2  -5  -3   46.90    7.30
  -2  -5   3   57.59    7.00
   2  -5  -3   56.39    6.60
   2  -5  -3   56.79    6.10
  -2  -5   3   41.30    5.50
  -2   5   2   66.19    8.90
  -2   5   2   79.49    9.90
  -2   5   2   66.09    8.00
  -2   5   2   64.69    9.90
   2   5  -2   72.09    8.80
  -2   5   2   92.59    9.40
   2   5  -2   76.59    9.70
   2   5  -2   86.79    9.20
  -2  -5   2   86.59    8.60
  -2  -5   2   75.39    8.70
  -2  -5   2   89.79    8.80
  -2  -5   2   71.69    8.70
   2  -5  -2   80.89    9.30
   2  -5  -2   73.69    9.00
   2  -5  -2   75.99    8.80
   2  -5  -2   88.69    8.10
  -2  -5   2   93.59    8.40
  -2   5   1  671.63   45.60
   2   5  -1  677.13   45.50
  -2   5   1  623.74   45.70
   2   5  -1  687.23   45.50
  -2   5   1  620.44   45.40
   2   5  -1  548.85   45.30
   2   5  -1  650.43   45.60
  -2  -5   1  640.84   45.30
   2  -5  -1  631.04   45.50
  -2  -5   1  632.04   45.30
   2  -5  -1  589.44   45.20
  -2  -5   1  632.24   45.40
   2  -5  -1  600.24   45.30
  -2  -5   1  636.94   45.30
   2  -5  -1  625.04   45.20
  -2  -5   1  671.63   45.20
   2   5   0 2017.90  141.29
  -2   5   0 2130.69  141.49
   2   5   0 2083.69  141.29
  -2   5   0 2164.78  141.39
  -2   5   0 2014.10  141.29
   2   5   0 2040.50  141.39
  -2  -5   0 1966.00  141.39
  -2  -5   0 1995.40  141.69
  -2  -5   0 1954.70  141.19
  -2  -5   0 1926.91  141.19
   2  -5   0 1961.00  141.09
   2  -5   0 1997.20  141.09
   2  -5   0 2055.29  141.29
  -2  -5   0 1938.41  141.29
   2  -5   0 1983.50  141.19
   2   5   1  487.25   35.80
  -2   5  -1  496.65   35.60
   2   5   1  499.55   35.80
  -2   5  -1  529.45   35.80
  -2   5  -1  505.15   35.80
   2   5   1  487.75   36.00
   2  -5   1  486.05   35.60
   2  -5   1  502.45   35.50
   2  -5   1  502.85   35.60
  -2  -5  -1  466.65   35.60
  -2  -5  -1  454.15   35.60
  -2  -5  -1  489.95   35.50
  -2  -5  -1  487.35   35.80
   2  -5   1  494.75   35.30
  -2  -5  -1  473.55   35.70
   2   5   2  599.14   41.40
   2   5   2  575.74   41.40
  -2   5  -2  527.55   40.80
   2   5   2  545.35   41.20
  -2  -5  -2  538.65   41.10
   2  -5   2  609.44   41.00
  -2  -5  -2  560.24   41.20
   2  -5   2  581.14   40.70
  -2  -5  -2  569.94   41.20
   2  -5   2  626.04   40.70
  -2  -5  -2  555.94   41.00
  -2  -5  -2  537.25   41.90
   2  -5   2  583.24   40.90
   2   5   3 5552.94  388.96
  -2   5  -3 6023.00  388.86
   2   5   3 5888.21  388.96
  -2   5  -3 5927.61  388.76
   2   5   3 5102.59  388.86
  -2  -5  -3 5468.45  388.86
  -2  -5  -3 5382.06  388.86
   2  -5   3 5393.16  388.46
   2  -5   3 5402.36  388.66
  -2   5  -4   35.40    4.80
   2   5   4   18.30    5.50
   2   5   4   30.30    5.20
   2   5   4   21.80    5.20
  -2   5  -4   30.40    4.20
   2   5   4   18.00    5.80
   2   5   4   24.10    5.40
  -2  -5  -4   20.60    5.00
  -2  -5  -4   36.40    5.60
  -2  -5  -4   24.90    5.30
  -2  -5  -4   32.10    5.10
   2  -5   4   28.90    4.40
  -2  -5  -4   25.90    5.20
   2   5   5 1124.79   82.29
   2   5   5 1205.68   82.49
   2   5   5 1181.18   82.39
  -2   5  -5 1236.48   81.89
   2   5   5 1152.78   82.59
  -2   5  -5 1209.38   82.09
  -2  -5  -5 1177.38   82.39
   2  -5   5 1070.69   81.79
  -2  -5  -5 1157.58   82.19
   2  -5   5 1123.09   81.79
  -2  -5  -5 1179.58   82.29
  -2  -5  -5 1129.89   82.49
  -2  -5  -5 1171.48   82.29
   2   5   6  410.86   30.10
  -2   5  -6  340.97   28.90
  -2   5  -6  437.26   29.40
   2   5   6  387.96   30.00
   2   5   6  396.56   32.00
   2   5   6  428.16   30.00
  -2   5  -6  431.26   29.10
   2  -5   6  364.76   28.90
  -2  -5  -6  416.66   29.90
  -2  -5  -6  416.16   30.00
   2  -5   6  372.56   28.90
  -2  -5  -6  393.36   29.70
  -2  -5  -6  402.26   29.60
  -2  -5  -6  405.56   31.70
   2   5   7  145.59   14.90
  -2   5  -7  162.58   15.80
  -2   5  -7  145.09   12.80
   2   5   7  129.59   14.80
   2   5   7  157.28   18.40
   2   5   7  165.28   14.60
  -2   5  -7  185.78   13.70
  -2   5  -7  184.58   13.10
  -2  -5  -7  164.88   14.20
  -2  -5  -7  175.38   14.90
   2  -5   7  157.08   12.90
   2  -5   7  163.38   12.80
  -2  -5  -7  170.58   14.50
  -2  -5  -7  151.98   14.50
  -2  -5  -7  129.29   13.70
  -2   5  -8    3.40    3.10
   2   5   8    2.00    4.80
   2   5   8    6.40    4.80
  -2   5  -8   -5.00    5.20
   2   5   8    6.00    5.20
  -2   5  -8    1.50    3.40
   2   5   8   -9.80    5.20
  -2  -5  -8    2.80    4.30
   2  -5   8   -2.30    3.20
  -2  -5  -8   -5.20    4.70
  -2  -5  -8    4.50    4.80
  -2  -5  -8   -1.10    4.30
  -2  -5  -8    8.10    5.40
   2  -5   8   -0.20    3.20
   2   5   9  417.46   31.80
   2   5   9  432.46   31.60
   2   5   9  423.96   31.50
  -2   5  -9  452.25   32.40
   2   5   9  406.06   31.60
  -2  -5  -9  439.06   31.70
   2  -5   9  381.76   30.30
  -2  -5  -9  447.36   31.70
  -2  -5  -9  420.16   32.10
   2  -5   9  417.46   30.30
  -2  -5  -9  425.76   31.50
  -2   5 -10   -6.60    3.10
   2   5  10   -7.30    5.20
   2   5  10   -7.10    5.30
   2   5  10   -3.80    4.70
   2   5  10   -1.20    5.00
  -2   5 -10   -5.90    3.00
  -2  -5 -10   -7.00    4.60
  -2  -5 -10   -1.80    5.70
  -2  -5 -10   -3.50    4.20
  -2  -5 -10   -0.90    5.10
   2   5  11 1131.09   80.49
   2   5  11 1120.09   80.39
   2   5  11 1194.78   80.69
   2   5  11 1104.39   80.39
  -2  -5 -11 1133.09   81.09
  -2  -5 -11 1040.30   80.49
  -2  -5 -11 1127.49   80.49
  -2  -5 -11 1213.78   80.59
   2   5  12  353.96   26.40
   2   5  12  338.07   26.40
   2   5  12  347.87   26.40
   2   5  12  342.27   26.80
  -2  -5 -12  360.96   26.50
  -2  -5 -12  347.57   26.50
  -2  -5 -12  286.27   26.10
  -2  -5 -12  342.97   27.50
   2   5  13   72.89   10.70
   2   5  13  118.79   11.80
   2   5  13   91.59   12.40
   2   5  13  113.19   11.60
   2   5  13   87.29   11.70
  -2  -5 -13   86.49   10.80
  -2  -5 -13   91.59   11.30
  -2  -5 -13   80.79   10.60
  -2  -5 -13   90.19   11.90
   2   5  14   -2.80    5.70
   2   5  14   -9.40    6.60
   2   5  14    8.50    5.80
   2   5  14    7.90    5.60
   2   5  14   -6.50    6.10
  -2  -5 -14   -0.50    5.50
  -2  -5 -14    0.80    5.50
  -2  -5 -14    8.30    5.30
  -2  -5 -14    4.80    5.50
   2   5  15  984.30   71.59
   2   5  15 1007.40   71.49
   2   5  15  980.50   71.69
   2   5  15 1028.50   71.69
  -2  -5 -15  994.90   72.89
  -2  -5 -15  905.21   71.49
  -2  -5 -15 1051.79   71.79
  -2  -5 -15 1053.09   71.69
   2   5  16   13.30    6.80
   2   5  16   -0.60    7.90
   2   5  16   15.50    6.40
   2   5  16   12.60    6.30
   2   5  16   13.40    6.10
  -2  -5 -16    9.50    5.90
  -2  -5 -16   -2.80    6.20
  -2  -5 -16    4.90    6.30
  -2  -5 -16   21.30    6.00
  -2  -5 -16    6.60    8.00
   2   5  17   87.99   12.40
   2   5  17   92.19   11.60
   2   5  17  110.39   12.30
   2   5  17   61.49   10.70
   2   5  17   87.99   12.00
  -2   5 -17   64.99   10.90
  -2  -5 -17   73.49    9.60
  -2  -5 -17   86.29   11.10
  -2  -5 -17   99.69   11.60
   2   5  18  172.88   15.40
   2   5  18  152.18   14.80
   2   5  18  159.28   15.40
  -2   5 -18  116.79   14.50
   2   5  18  151.88   15.60
  -2  -5 -18  127.79   15.00
  -2  -5 -18  136.19   20.90
  -2  -5 -18  163.58   15.30
  -2  -5 -18  161.18   18.90
  -2  -5 -18  134.69   14.30
   2   5  19  272.27   21.90
  -2   5 -19  237.08   21.40
   2   5  19  247.18   21.20
   2   5  19  261.27   21.90
  -2  -5 -19  226.68   21.50
  -2  -5 -19  218.48   20.70
  -2  -5 -19  274.57   22.10
  -2  -5 -19  280.27   24.90
  -2  -5 -19  259.67   21.60
   2   5  20   59.89    8.90
   2   5  20   71.99    9.10
   2   5  20   50.69    9.50
  -2   5 -20   78.79   12.40
  -2  -5 -20   69.59   11.90
  -2  -5 -20   59.49    9.00
  -2  -5 -20   64.19    8.60
  -2  -5 -20   58.79    9.20
  -2  -5 -20   60.49    9.50
   2   5  21   50.89    8.20
   2   5  21   47.60    9.70
   2   5  21   68.19    9.20
  -2  -5 -21   49.99    9.40
  -2  -5 -21   73.59   12.10
  -2  -5 -21   58.49    9.90
  -2  -5 -21   53.39    8.40
  -2  -5 -21   49.30    8.80
   2   5  22   -3.50    7.20
   2   5  22  -11.70    6.60
  -2   5 -22    5.70    7.70
  -2  -5 -22  -17.00    7.40
  -2  -5 -22   -8.90    7.10
  -2  -5 -22    2.40   10.30
  -2  -5 -22   -5.20    6.40
   2   5  23   19.20    7.20
  -2   5 -23   19.70    8.80
   2   5  23   -2.70    8.60
   2   5  23    4.50    7.10
  -2  -5 -23   13.00    8.30
  -2  -5 -23    4.80    8.10
  -2  -5 -23   -0.50    7.30
  -2  -5 -23   12.00   10.70
  -2  -5 -23   14.10    7.00
  -2   5 -24   60.99   10.80
   2   5  24   53.19   10.40
  -2  -5 -24   53.09    9.10
  -2  -5 -24   81.99   11.50
  -2  -5 -24   53.19   10.10
  -2  -5 -24   52.49    9.60
  -2  -5 -24   71.99   12.90
   2   5  25   27.20   10.00
  -2   5 -25   44.80   10.30
  -2  -5 -25   27.40    9.40
  -2  -5 -25   44.10   13.10
  -2  -5 -25   32.10    8.20
  -2  -5 -25   21.30    8.30
   2   5  26  -13.40    9.20
  -2   5 -26    1.80   10.10
  -2  -5 -26    4.50   14.30
  -2  -5 -26   -7.70    7.70
  -2  -5 -26    5.80    7.20
  -2  -5 -26   -5.70    8.70
  -2   5 -27   48.50   11.50
   2   5  27   38.00   10.90
  -2  -5 -27   37.50   10.50
  -2  -5 -27   52.39    9.90
  -2  -5 -27   65.79   13.90
  -2  -5 -27   47.20    9.30
  -2   5 -28   -1.10    9.70
   2   5  28  -26.50    9.70
  -2  -5 -28  -10.10    9.20
  -2  -5 -28   -7.70    7.40
  -2  -5 -28   -8.60    8.60
  -2  -5 -28    1.00   13.10
  -2   6  28   -4.10   10.10
   2   6 -28   -1.30    9.70
   2  -6 -28   -1.60    8.70
   2  -6 -28    1.10    7.60
   2  -6 -28   -3.10   12.30
   2   6 -27   -0.80    9.50
  -2   6  27   -0.50    9.80
  -2   6  27   12.50    7.30
  -2   6  27   -5.60    7.90
   2  -6 -27   -3.00    7.50
   2  -6 -27    5.90    8.60
   2  -6 -27   -8.40   12.00
   2  -6 -27   -3.00    9.00
  -2   6  26   45.30   11.10
  -2   6  26   50.29    9.60
  -2   6  26   59.39    9.50
   2   6 -26   43.00   10.50
   2  -6 -26   52.39    9.20
   2  -6 -26   45.80   13.20
   2  -6 -26   35.10   10.20
   2  -6 -26   43.70   10.70
  -2   6  25   34.50   11.00
  -2   6  25   36.40    9.20
  -2   6  25   55.49    9.20
   2   6 -25   45.20   10.30
   2  -6 -25   35.90    9.50
   2  -6 -25   38.20    9.20
   2  -6 -25   40.90   12.70
   2  -6 -25   30.40    9.60
  -2   6  24   25.50    8.90
  -2   6  24   14.00   10.30
  -2   6  24   32.50    8.80
   2   6 -24   38.40    9.80
   2  -6 -24   19.40    8.90
   2  -6 -24   17.40    9.50
   2  -6 -24   20.70    8.60
   2  -6 -24   45.00   11.60
  -2   6  23  -12.50    8.20
  -2   6  23  -14.30    9.20
  -2   6  23    1.50    8.00
   2   6 -23   10.50    8.50
   2  -6 -23    7.20   10.50
   2  -6 -23  -15.60    9.40
   2  -6 -23   -7.50    7.30
   2  -6 -23  -18.20    7.80
   2  -6 -23  -12.10    7.90
  -2   6  22   -2.60    7.50
  -2   6  22  -15.40    8.80
   2   6 -22   -4.30    7.90
   2  -6 -22   -2.30    9.30
   2  -6 -22    0.00    8.80
   2  -6 -22  -16.80    7.60
   2  -6 -22   -7.20    6.60
   2  -6 -22  -20.20    7.30
  -2   6  21  -17.00    8.40
  -2   6  21   -5.90    7.40
   2   6 -21   -2.30    7.50
  -2   6  21    2.40    6.80
   2  -6 -21  -15.40    7.40
   2  -6 -21  -20.10    7.10
   2  -6 -21   -3.10    8.30
   2  -6 -21   -7.50    6.80
   2  -6 -21    2.20    8.80
  -2   6  20   48.70   10.30
   2   6 -20   79.39   12.40
  -2   6  20   71.69    8.80
  -2   6  20   46.00    9.80
   2   6 -20   70.79    9.60
  -2   6  20   64.89    9.90
   2  -6 -20   67.09   11.20
   2  -6 -20   46.50    9.60
   2  -6 -20   56.79    9.90
   2  -6 -20   57.39    9.70
   2  -6 -20   52.99    8.60
   2   6 -19   54.29    8.40
  -2   6  19   31.80    8.60
  -2   6  19   36.50    9.90
  -2   6  19   59.49    8.90
  -2   6  19   49.70    8.20
   2  -6 -19   55.89   10.00
   2  -6 -19   37.90    8.60
   2  -6 -19   45.20    8.90
   2  -6 -19   43.40    8.00
   2   6 -18  356.86   28.90
  -2   6  18  342.67   29.40
  -2   6  18  363.86   29.30
  -2   6  18  363.66   29.20
  -2   6  18  387.16   29.90
   2  -6 -18  376.86   29.50
   2  -6 -18  412.36   30.90
   2  -6 -18  385.86   29.70
   2  -6 -18  312.07   28.90
   2   6 -17  112.69   12.70
  -2   6  17   87.19   10.40
  -2   6  17   76.89   10.70
   2   6 -17   93.99   10.00
  -2   6  17   79.49   11.10
  -2   6  17   93.49   11.40
   2   6 -17   87.69    8.80
   2  -6 -17   83.79   10.50
   2  -6 -17   63.79   10.00
   2  -6 -17   90.69   13.50
   2  -6 -17   69.19    9.70
   2   6 -16   51.49    7.70
  -2   6  16   37.20    6.60
   2   6 -16   46.60    6.40
  -2   6  16   23.80    9.00
  -2   6  16   49.10    8.20
   2   6 -16   50.89    7.00
  -2   6  16   28.00    8.40
   2  -6 -16   28.10    7.30
   2  -6 -16   41.40    7.60
   2  -6 -16   59.39    9.40
   2  -6 -16   39.70    8.30
   2  -6 -16   28.80    8.20
  -2   6  15   -0.20    6.40
   2   6 -15    7.10    3.70
   2   6 -15   -6.50    4.90
   2   6 -15   -0.30    5.40
   2  -6 -15    0.30    6.00
   2  -6 -15   -5.90    5.90
   2  -6 -15  -16.50    7.60
   2  -6 -15    3.00    7.20
  -2   6  14  325.67   26.00
  -2   6  14  305.57   25.40
  -2   6  14  319.67   25.00
   2   6 -14  295.67   22.90
   2   6 -14  276.87   22.90
   2   6 -14  298.07   23.50
   2  -6 -14  269.97   24.50
   2  -6 -14  331.27   25.60
  -2  -6  14  312.27   22.80
   2  -6 -14  332.57   25.20
   2  -6 -14  330.47   24.80
   2   6 -13  108.59   10.80
  -2   6  13  127.89   13.50
   2   6 -13  104.39   11.90
   2   6 -13   98.89   10.60
  -2   6  13  104.59   13.90
   2   6 -13  124.59   12.00
  -2   6  13  102.69   14.90
   2  -6 -13   98.29   12.80
  -2  -6  13  128.89   10.40
   2  -6 -13  130.89   13.10
   2  -6 -13  132.39   15.00
   2  -6 -13  118.59   13.50
   2  -6 -13  121.89   14.30
  -2  -6  13  108.29   10.70
   2   6 -12   24.50    5.70
  -2   6  12   32.20    6.70
  -2   6  12   16.30    7.50
   2   6 -12   42.80    5.70
   2   6 -12   42.50    5.00
   2   6 -12   30.00    6.20
  -2   6  12   14.30    7.00
   2   6 -12   33.60    4.80
   2  -6 -12   16.00    6.90
   2  -6 -12   39.10    7.70
   2  -6 -12   21.30    6.10
   2  -6 -12   29.70    6.90
   2  -6 -12   25.20    6.10
  -2  -6  12   31.00    5.00
  -2  -6  12   38.50    4.60
   2   6 -11   28.10    5.80
   2   6 -11   30.40    4.40
  -2   6  11   26.80    6.30
   2   6 -11   28.70    5.10
  -2   6  11    8.80    7.20
  -2   6  11   13.40    6.60
  -2   6  11   17.00    5.70
   2   6 -11   19.80    4.20
   2  -6 -11   21.50    6.30
   2  -6 -11   18.90    5.90
   2  -6 -11   30.00    6.80
  -2  -6  11   26.90    4.10
   2  -6 -11   20.90    5.40
   2  -6 -11    9.40    6.70
  -2  -6  11   21.60    4.60
   2   6 -10  634.74   45.30
  -2   6  10  603.44   46.20
  -2   6  10  681.53   46.50
  -2   6  10  606.94   46.00
   2  -6 -10  631.24   45.90
  -2  -6  10  619.34   45.00
  -2  -6  10  631.24   44.90
   2  -6 -10  663.73   46.30
   2  -6 -10  600.34   46.00
   2  -6 -10  624.74   46.20
  -2   6   9   28.70    7.20
   2   6  -9   30.30    6.60
   2   6  -9   30.90    5.20
  -2   6   9   29.70    7.10
   2   6  -9   44.40    5.40
  -2   6   9   31.90    6.60
  -2   6   9   46.70    6.60
  -2   6   9   35.90    6.10
   2   6  -9   30.30    5.70
   2  -6  -9   33.50    5.80
   2  -6  -9   31.00    6.90
  -2  -6   9   30.30    5.30
  -2  -6   9   33.60    4.90
   2  -6  -9   38.70    6.90
   2  -6  -9   45.10    6.70
   2  -6  -9   40.90    6.30
  -2   6   8    3.90    5.10
   2   6  -8   11.00    4.40
  -2   6   8   -1.70    5.40
   2   6  -8    3.40    3.90
  -2   6   8   -9.80    6.10
  -2   6   8   12.50    5.40
  -2   6   8  -12.50    6.10
   2   6  -8    0.30    4.30
   2   6  -8   -6.00    5.40
   2  -6  -8  -10.40    5.80
   2  -6  -8    2.60    5.60
  -2  -6   8    8.80    3.90
   2  -6  -8    3.40    4.70
   2  -6  -8    5.70    5.40
  -2  -6   8    4.50    4.20
   2  -6  -8   -0.40    5.30
   2   6  -7   49.90    7.00
  -2   6   7   52.89    8.40
  -2   6   7   82.89   10.50
   2   6  -7   50.79    7.80
   2   6  -7   69.49    7.10
  -2   6   7   49.30    7.70
   2   6  -7   54.49    7.90
  -2   6   7   60.79    7.70
   2   6  -7   60.39    6.90
  -2   6   7   59.69    8.50
  -2  -6   7   64.89    6.70
   2  -6  -7   62.39    8.30
   2  -6  -7   73.69    7.80
  -2  -6   7   67.49    7.00
   2  -6  -7   51.39    7.30
  -2  -6   7   63.09    7.60
   2  -6  -7   68.19   10.40
  -2  -6   7   60.29    8.00
   2  -6  -7   73.99    7.90
   2   6  -6   33.30    5.90
  -2   6   6   54.69    7.60
   2   6  -6   24.90    5.70
  -2   6   6   48.20    7.40
  -2   6   6   45.20    9.60
   2   6  -6   34.60    5.50
   2   6  -6   21.50    6.80
  -2   6   6   46.00    6.40
  -2  -6   6   50.19    5.60
  -2  -6   6   33.10    5.10
  -2  -6   6   31.90    5.60
  -2   6   5  568.74   40.90
   2   6  -5  570.24   40.20
  -2   6   5  584.94   40.60
   2   6  -5  548.65   40.70
   2  -6  -5  575.44   40.50
   2  -6  -5  569.34   40.30
  -2  -6   5  520.55   40.00
   2  -6  -5  544.05   40.30
   2  -6  -5  566.44   40.70
  -2  -6   5  511.85   40.00
   2  -6  -5  548.75   40.40
  -2  -6   5  567.14   39.90
  -2  -6   5  536.05   39.80
   2   6  -4   10.20    5.10
   2   6  -4   23.00    4.70
  -2   6   4   24.10    5.00
  -2   6   4   20.00    5.70
  -2   6   4   21.00    6.20
   2   6  -4   15.20    4.10
   2   6  -4    8.50    5.90
  -2   6   4   21.10    4.90
   2   6  -4   12.60    4.90
  -2  -6   4   16.70    4.70
   2  -6  -4   35.40    5.40
  -2  -6   4   26.80    4.20
   2  -6  -4   31.00    5.40
  -2  -6   4   19.80    4.50
   2  -6  -4   31.20    5.20
  -2  -6   4   14.30    4.70
  -2  -6   4   28.10    4.50
   2  -6  -4   22.10    5.60
  -2   6   3  315.77   24.60
   2   6  -3  323.67   24.10
   2   6  -3  313.07   24.60
   2   6  -3  262.97   23.90
  -2   6   3  329.17   24.30
  -2   6   3  324.27   24.60
  -2   6   3  266.77   23.90
  -2  -6   3  343.17   23.60
  -2  -6   3  286.37   25.70
   2  -6  -3  317.27   23.80
   2  -6  -3  318.77   24.10
  -2  -6   3  307.57   23.60
   2  -6  -3  327.27   23.90
  -2  -6   3  298.07   23.80
   2  -6  -3  330.77   24.00
  -2  -6   3  332.77   23.50
   2  -6  -3  324.87   24.30
  -2   6   2  568.84   38.80
   2   6  -2  529.95   38.40
  -2   6   2  552.74   38.40
  -2   6   2  566.84   38.70
   2   6  -2  502.45   38.70
   2  -6  -2  525.25   38.00
   2  -6  -2  539.85   39.60
  -2  -6   2  474.35   38.00
  -2  -6   2  522.95   38.00
   2  -6  -2  520.25   38.30
   2  -6  -2  558.74   38.50
  -2  -6   2  507.85   38.00
  -2  -6   2  490.45   38.10
   2  -6  -2  538.45   38.10
  -2  -6   2  490.15   38.10
  -2   6   1   84.69   10.80
  -2   6   1   93.19   12.00
  -2   6   1  118.69   11.30
   2   6  -1   85.99   10.00
  -2   6   1   87.39   11.90
   2   6  -1  116.09   11.10
   2   6  -1   94.59   12.10
   2   6  -1  101.79   11.50
   2   6  -1   92.39   10.90
  -2  -6   1   99.39   10.80
   2  -6  -1  104.19   11.00
   2  -6  -1  125.29   10.60
  -2  -6   1  110.49   11.00
   2  -6  -1   85.89   11.20
  -2  -6   1  117.49   10.50
  -2  -6   1  107.99   10.80
   2  -6  -1  107.59   10.60
  -2  -6   1  106.39   10.80
   2   6   0   10.90    4.50
   2   6   0   -4.30    3.80
  -2   6   0   -7.40    5.20
   2   6   0    2.10    5.00
   2   6   0   -4.80    5.20
   2   6   0    4.40    4.20
  -2   6   0   -0.30    4.30
   2  -6   0    4.40    4.40
  -2  -6   0    2.00    4.30
   2  -6   0    9.30    4.00
   2  -6   0   -5.40    4.70
  -2  -6   0    3.40    5.20
  -2  -6   0  -12.70    7.30
   2  -6   0    2.40    4.10
  -2  -6   0    2.80    4.30
  -2  -6   0    4.30    4.10
   2   6   1 1479.15  102.39
  -2   6  -1 1521.55  102.49
  -2   6  -1 1571.14  102.39
   2   6   1 1243.68  102.19
   2   6   1 1511.55  102.59
   2  -6   1 1536.25  103.59
   2  -6   1 1401.46  101.89
  -2  -6  -1 1450.65  102.09
  -2  -6  -1 1433.06  102.39
  -2  -6  -1 1449.55  102.29
   2  -6   1 1389.76  102.09
   2  -6   1 1369.66  101.99
  -2  -6  -1 1518.45  102.29
  -2  -6  -1 1438.66  102.39
   2   6   2  938.01   64.19
   2   6   2  776.02   63.99
  -2   6  -2  927.31   64.09
   2   6   2  963.60   64.39
  -2   6  -2  946.31   64.39
   2  -6   2  853.31   63.59
   2  -6   2  838.82   63.79
   2  -6   2  848.82   63.89
  -2  -6  -2  891.71   64.29
  -2  -6  -2  935.81   64.19
  -2  -6  -2  949.71   64.09
  -2  -6  -2  937.41   63.89
  -2  -6  -2  890.01   64.09
   2  -6   2  895.11   63.69
   2   6   3  399.96   27.10
  -2   6  -3  329.87   26.80
   2   6   3  315.07   26.40
  -2   6  -3  348.27   26.40
   2  -6   3  359.66   25.70
  -2  -6  -3  342.67   26.80
   2  -6   3  315.07   26.00
  -2  -6  -3  399.46   26.30
   2  -6   3  329.47   25.60
   2  -6   3  318.77   26.10
  -2  -6  -3  377.66   26.50
   2   6   4   76.19    8.60
  -2   6  -4   68.39    7.70
   2   6   4   74.39   11.10
  -2   6  -4   57.09    8.90
   2   6   4   70.29    8.50
  -2   6  -4   55.89    8.20
   2   6   4   60.49    8.00
  -2   6  -4   59.49    7.20
   2  -6   4   67.69    7.40
   2  -6   4   80.19    8.30
  -2  -6  -4   86.69    9.70
  -2  -6  -4   79.89   10.30
   2  -6   4   65.79    7.90
  -2  -6  -4   85.49   10.00
  -2  -6  -4   92.69   10.10
  -2  -6  -4   81.09    8.60
   2  -6   4   57.49    7.20
   2   6   5  218.18   17.50
  -2   6  -5  227.08   16.70
   2   6   5  199.48   17.90
  -2   6  -5  182.18   16.30
   2   6   5  169.18   17.10
  -2   6  -5  166.38   16.10
   2   6   5  178.18   18.00
  -2   6  -5  204.38   17.60
  -2  -6  -5  190.98   17.40
   2  -6   5  212.08   16.30
   2  -6   5  215.38   15.40
   2  -6   5  208.28   16.30
  -2  -6  -5  203.08   17.00
  -2  -6  -5  204.08   17.30
  -2  -6  -5  214.38   17.80
   2   6   6  695.73   50.89
   2   6   6  705.33   50.69
   2   6   6  749.23   50.89
  -2   6  -6  747.43   50.09
  -2  -6  -6  671.03   50.59
   2  -6   6  662.53   49.90
  -2  -6  -6  702.63   50.79
   2  -6   6  660.13   49.80
  -2  -6  -6  705.43   50.49
   2   6   7    9.50    5.20
  -2   6  -7   -0.90    5.30
  -2   6  -7    6.90    4.30
  -2   6  -7   11.30    4.10
   2   6   7    0.30    6.20
  -2   6  -7   11.00    4.60
   2   6   7    1.30    6.40
   2   6   7    2.00    6.50
   2   6   7   24.50    6.00
  -2  -6  -7   13.00    5.70
   2  -6   7    3.70    4.10
  -2  -6  -7   13.50    6.10
  -2  -6  -7   15.10    5.40
  -2  -6  -7   12.50    4.90
   2  -6   7    3.10    4.10
  -2  -6  -7   16.60    5.60
   2   6   8   95.79   12.50
  -2   6  -8  132.99   11.00
   2   6   8  112.89   12.40
  -2   6  -8  108.09   12.10
  -2   6  -8   95.59   10.70
   2   6   8  138.69   13.00
   2   6   8  108.79   13.70
   2   6   8  119.99   13.50
  -2  -6  -8  127.89   13.10
  -2  -6  -8  124.09   12.90
  -2  -6  -8  102.89   11.90
   2  -6   8  113.69   10.50
   2  -6   8  107.79   10.60
  -2  -6  -8  129.29   12.60
   2   6   9  -10.50    6.10
   2   6   9   -1.20    5.50
  -2   6  -9   -2.40    5.20
   2   6   9    7.60    5.80
   2   6   9   -0.70    5.80
  -2   6  -9    4.30    3.90
   2   6   9  -10.60    6.10
  -2   6  -9   11.80    4.10
  -2  -6  -9    9.70    6.10
   2  -6   9    5.20    3.60
  -2  -6  -9    4.90    5.40
  -2  -6  -9    4.80    5.70
   2  -6   9    8.00    3.90
  -2  -6  -9    0.40    5.10
  -2  -6  -9   -4.00    5.40
  -2   6 -10  100.29   10.10
   2   6  10   70.59   11.20
  -2   6 -10   80.49    8.60
   2   6  10   60.69    9.30
   2   6  10   86.89   11.70
   2   6  10   71.79    9.60
   2   6  10   59.89    8.80
  -2  -6 -10   82.19   11.30
  -2  -6 -10   97.49   12.60
   2  -6  10   90.59    8.20
  -2  -6 -10   64.99    8.70
  -2  -6 -10   81.79    9.20
   2  -6  10   86.09    8.50
  -2  -6 -10   68.49    8.80
  -2   6 -11  279.57   20.40
   2   6  11  246.58   21.70
  -2   6 -11  248.38   19.60
   2   6  11  272.87   21.70
   2   6  11  249.88   22.00
   2   6  11  219.48   21.00
   2   6  11  228.58   21.90
  -2  -6 -11  250.57   21.20
  -2  -6 -11  267.17   21.60
  -2  -6 -11  264.17   22.50
  -2  -6 -11  262.47   21.40
   2  -6  11  269.57   19.20
   2  -6  11  268.87   19.40
  -2   6 -12   54.69    7.40
   2   6  12   30.60    8.40
   2   6  12   54.09    8.80
  -2   6 -12   54.09    6.90
   2   6  12   42.80    8.70
   2   6  12   49.90    7.60
   2   6  12   62.49    8.40
  -2   6 -12   49.40    6.60
  -2  -6 -12   45.60    7.70
  -2  -6 -12   48.60    8.10
  -2  -6 -12   41.70    7.60
  -2  -6 -12   55.89    8.00
   2  -6  12   59.99    7.10
  -2  -6 -12   56.49    8.90
  -2   6 -13   25.40    4.40
  -2   6 -13   24.00    5.40
   2   6  13   15.20    7.50
   2   6  13   18.50    7.30
   2   6  13   20.50    6.90
  -2  -6 -13   20.60    7.80
  -2  -6 -13    8.40    6.90
  -2  -6 -13   12.40    6.70
  -2  -6 -13   17.90    6.50
  -2  -6 -13    9.30    6.70
   2   6  14    5.00    7.00
   2   6  14    5.70    7.50
   2   6  14   10.40    6.90
   2   6  14   -8.60    7.10
   2   6  14    1.50    6.20
  -2  -6 -14   12.00    6.50
  -2  -6 -14   17.60    8.10
  -2  -6 -14    6.00    7.50
  -2  -6 -14    7.70    6.10
   2   6  15   69.59    9.30
   2   6  15   97.79   12.80
   2   6  15   75.19   10.00
   2   6  15   76.29   10.40
  -2  -6 -15   83.19   12.00
  -2  -6 -15   67.59    9.70
  -2  -6 -15   77.99    9.60
  -2  -6 -15   77.89    9.90
  -2  -6 -15  112.79   16.70
   2   6  16   27.80    7.40
   2   6  16   10.90    8.40
   2   6  16   17.20    7.70
   2   6  16   18.40    8.30
   2   6  16   16.00    8.90
  -2  -6 -16   13.50    7.10
  -2  -6 -16   27.50    8.70
  -2  -6 -16   23.00    6.60
  -2  -6 -16   19.00    7.30
  -2  -6 -16   26.30    7.30
   2   6  17   32.20    8.40
   2   6  17   50.29    8.40
   2   6  17   47.10    8.20
   2   6  17   28.30    8.90
   2   6  17   32.60    9.80
  -2  -6 -17   44.70    9.60
  -2  -6 -17   28.60    7.60
  -2  -6 -17   35.80    8.00
  -2  -6 -17   36.70    7.00
  -2  -6 -17   32.80    7.80
   2   6  18  258.37   22.60
   2   6  18  254.47   22.60
   2   6  18  245.08   22.60
   2   6  18  216.68   21.90
  -2  -6 -18  290.57   24.90
  -2  -6 -18  258.37   22.20
  -2  -6 -18  246.18   22.30
   2   6  19  -17.50    8.20
   2   6  19    5.90    7.60
  -2  -6 -19   -7.40    7.00
  -2  -6 -19   -5.70    7.20
  -2  -6 -19   12.70    9.00
  -2  -6 -19    3.40    8.00
  -2  -6 -19    4.60    6.70
   2   6  20    8.40    7.80
   2   6  20  -12.30    8.60
   2   6  20  -19.10    7.40
  -2   6 -20   11.00    6.60
  -2  -6 -20    9.70    6.70
  -2  -6 -20   11.00    8.50
  -2  -6 -20   -5.80    7.30
  -2  -6 -20    6.20    9.60
  -2  -6 -20   -3.10    7.10
   2   6  21  183.68   19.40
  -2   6 -21  184.78   17.50
   2   6  21  170.48   18.70
   2   6  21  192.08   19.80
  -2  -6 -21  174.08   19.10
  -2  -6 -21  161.18   18.30
  -2  -6 -21  183.78   18.60
  -2  -6 -21  218.38   22.90
   2   6  22  216.48   21.10
   2   6  22  212.08   21.60
  -2   6 -22  220.18   20.10
   2   6  22  189.28   20.50
  -2  -6 -22  226.88   20.80
  -2  -6 -22  180.98   20.30
  -2  -6 -22  203.38   21.30
  -2  -6 -22  223.28   23.60
   2   6  23   13.10    8.20
   2   6  23   12.80    8.50
   2   6  23  -13.20    9.80
  -2   6 -23    7.20    7.90
  -2  -6 -23   -3.50    8.70
  -2  -6 -23   11.50    7.80
  -2  -6 -23   -4.60    8.20
  -2  -6 -23    7.00   11.50
   2   6  24   -9.10    7.40
   2   6  24   -1.60    7.80
  -2   6 -24   -4.20    8.10
  -2  -6 -24    3.80   11.50
  -2  -6 -24   -3.60    7.60
  -2  -6 -24  -21.60    7.70
   2   6  25   22.50    8.40
  -2   6 -25   12.10    9.10
   2   6  25    4.20    8.10
   2   6  25  -13.90   10.10
  -2  -6 -25    7.20   17.20
  -2  -6 -25    2.60    8.10
  -2  -6 -25   -2.80    8.90
   2   6  26   -5.50   10.30
  -2   6 -26    5.00    9.10
  -2  -6 -26    7.50   12.50
  -2  -6 -26    0.90    9.30
  -2  -6 -26   -8.10    8.10
  -2  -6 -26    3.40    7.50
   2   7 -26    9.30    9.30
   2   7 -26   -4.10    8.90
  -2   7  26   -6.80   11.10
  -2   7  26   -4.00    9.40
  -2   7  26   19.20    8.70
   2  -7 -26    7.00   12.20
   2  -7 -26  -10.40    8.80
   2  -7 -26   -1.00    8.50
   2  -7 -26   -5.50    9.30
  -2   7  25   10.40   11.60
  -2   7  25   16.40    9.80
  -2   7  25   24.20    9.20
   2   7 -25    8.60    9.20
   2   7 -25   18.40    9.00
   2  -7 -25   11.80    8.70
   2  -7 -25   13.00   12.10
   2  -7 -25    8.90    8.90
   2   7 -24   17.70    8.60
  -2   7  24   34.50   10.00
  -2   7  24    6.10    9.20
   2   7 -24   21.70    9.20
  -2   7  24   14.40   14.40
   2  -7 -24   17.60   11.10
   2  -7 -24   11.50   13.60
   2  -7 -24   12.20    9.10
   2  -7 -24   16.30    8.30
   2   7 -23  127.39   16.40
   2   7 -23  139.89   17.90
  -2   7  23  124.19   17.10
  -2   7  23  156.18   17.80
   2  -7 -23  135.09   17.80
   2  -7 -23  106.79   16.30
   2  -7 -23  154.18   20.80
   2  -7 -23  131.29   17.60
  -2   7  22  -10.70   12.50
   2   7 -22   11.90    7.90
  -2   7  22   -5.50    9.00
  -2   7  22   -9.60    9.10
   2   7 -22    9.80    7.90
   2   7 -22    7.20    6.00
   2  -7 -22   -0.50    8.10
   2  -7 -22    9.70   10.30
   2  -7 -22   -2.20    8.50
   2  -7 -22   -4.40    8.40
   2   7 -21   23.90    8.10
   2   7 -21   22.80    6.40
   2   7 -21   30.00    8.20
  -2   7  21   15.80   10.50
  -2   7  21   22.10    9.90
  -2   7  21   18.20    9.30
   2  -7 -21   17.10    8.10
   2  -7 -21   13.80    8.60
   2  -7 -21   29.80   10.40
   2  -7 -21   12.70    8.50
  -2   7  20   65.09   12.10
  -2   7  20   51.49   10.80
   2   7 -20   54.79    8.20
  -2   7  20   77.79   10.60
   2  -7 -20   65.89   11.50
   2  -7 -20   54.99    9.60
   2  -7 -20   46.80   10.00
   2  -7 -20   52.79    9.80
  -2   7  19   20.40    8.70
   2   7 -19    5.20    4.60
  -2   7  19   -5.00    9.10
   2   7 -19    8.70    6.20
  -2   7  19   -4.50    8.40
   2   7 -19   10.50    6.70
   2  -7 -19   11.80    9.40
   2  -7 -19    0.90    7.70
   2  -7 -19   22.00    9.10
   2  -7 -19    3.10    8.00
   2  -7 -19   15.90    7.60
  -2   7  18   -0.90    9.00
  -2   7  18   30.50    8.20
   2   7 -18   23.90    6.60
   2   7 -18   18.90    4.90
  -2   7  18    9.20    9.00
   2  -7 -18    8.40    7.70
   2  -7 -18   13.20    7.50
   2  -7 -18    3.20    7.90
   2  -7 -18   20.80    9.00
   2  -7 -18   18.90    9.20
   2   7 -17   19.60    6.30
  -2   7  17  -12.90    8.30
  -2   7  17    7.30    9.40
  -2   7  17   12.50    7.60
   2   7 -17   16.90    4.70
  -2   7  17  -12.30    8.70
   2  -7 -17    8.50    7.00
   2  -7 -17    7.60    7.50
   2  -7 -17   -0.70    8.00
   2  -7 -17   16.50    8.60
  -2   7  16   71.49   11.40
  -2   7  16   81.89   11.80
  -2   7  16   99.09   12.90
   2   7 -16   90.89   11.20
  -2   7  16  108.29   13.60
   2   7 -16   94.59    9.90
   2  -7 -16   68.39    9.90
   2  -7 -16   83.19   10.90
   2  -7 -16  103.39   14.20
   2  -7 -16  118.39   18.30
   2  -7 -16   77.39   10.50
  -2   7  15    2.70   10.60
  -2   7  15    4.90    7.10
   2   7 -15    7.00    4.60
   2   7 -15    5.70    4.60
   2   7 -15   -2.60    5.70
   2   7 -15    9.00    4.50
  -2  -7  15   10.00    4.50
   2  -7 -15    5.60    6.10
   2  -7 -15  -10.40    6.80
   2  -7 -15    6.20    7.70
   2  -7 -15    9.60    9.00
  -2  -7  15   11.00    4.00
  -2   7  14   43.10    8.90
  -2   7  14   36.60   10.50
   2   7 -14   44.70    6.20
   2   7 -14   51.19    7.60
  -2   7  14   27.40    9.90
   2   7 -14   41.90    7.30
   2  -7 -14   63.69    9.50
   2  -7 -14   33.50    7.60
  -2  -7  14   53.19    6.20
   2  -7 -14   42.10    9.70
   2  -7 -14   42.50    8.60
   2  -7 -14   37.10    9.10
  -2   7  13    4.20    6.90
   2   7 -13    3.70    5.30
  -2   7  13  -14.50   12.20
  -2   7  13  -13.80    8.10
   2   7 -13    8.50    4.60
   2   7 -13   -4.90    6.40
  -2  -7  13    9.10    4.10
   2  -7 -13    8.10    6.40
   2  -7 -13    1.60    6.30
  -2  -7  13    2.10    4.70
   2  -7 -13    3.60    6.30
   2  -7 -13   -9.90    7.20
   2  -7 -13    5.30    7.20
   2   7 -12   24.50    5.00
  -2   7  12    3.10    9.00
   2   7 -12   16.50    6.70
  -2   7  12   16.50    8.10
  -2   7  12   26.10    7.00
   2   7 -12   16.20    7.00
   2   7 -12   17.80    5.40
  -2  -7  12   20.80    4.60
   2  -7 -12   20.40    6.60
   2  -7 -12    9.70    7.10
  -2  -7  12   12.40    5.10
   2  -7 -12   19.40    6.60
   2  -7 -12   18.30    8.20
   2  -7 -12   22.50    6.10
  -2   7  11  257.17   23.90
  -2   7  11  284.17   23.40
   2   7 -11  298.37   21.70
  -2   7  11  310.57   24.50
   2   7 -11  267.17   22.00
  -2  -7  11  255.27   21.60
  -2  -7  11  268.27   21.30
   2  -7 -11  306.47   23.90
   2  -7 -11  291.97   23.50
   2  -7 -11  275.67   23.70
   2   7 -10  141.29   14.20
  -2   7  10  116.39   16.00
  -2   7  10  132.39   15.40
  -2   7  10  111.19   13.80
  -2   7  10  149.49   14.80
   2   7 -10  108.99   12.40
   2   7 -10  125.29   12.70
   2   7 -10  135.49   12.30
   2  -7 -10  127.39   15.10
   2  -7 -10  123.89   14.10
  -2  -7  10  128.09   11.90
   2  -7 -10  153.68   15.00
   2  -7 -10  134.49   14.50
   2  -7 -10  113.39   13.50
  -2  -7  10  111.49   12.20
  -2   7   9  409.36   32.90
   2   7  -9  397.26   31.50
  -2   7   9  435.06   33.30
  -2   7   9  460.85   32.60
  -2   7   9  373.66   32.50
   2   7  -9  446.16   31.70
  -2  -7   9  407.56   31.30
   2  -7  -9  448.56   32.80
   2  -7  -9  435.26   32.30
   2  -7  -9  432.66   32.50
  -2  -7   9  423.26   31.00
   2  -7  -9  403.16   32.40
   2   7  -8  334.27   26.00
   2   7  -8  366.46   26.90
  -2   7   8  325.77   28.40
  -2   7   8  318.67   27.40
  -2   7   8  336.57   27.80
  -2   7   8  339.57   26.90
   2   7  -8  356.56   26.10
   2  -7  -8  349.77   26.80
  -2  -7   8  325.67   25.70
   2  -7  -8  352.36   27.20
  -2  -7   8  337.37   25.40
   2  -7  -8  336.37   26.80
   2  -7  -8  311.67   26.40
   2   7  -7   55.99    7.20
   2   7  -7   69.39    7.60
  -2   7   7   53.39    8.20
   2   7  -7   63.49    7.30
  -2   7   7   49.20    7.90
   2   7  -7   57.99    8.50
  -2   7   7   65.39   10.40
   2  -7  -7   46.10    7.50
   2  -7  -7   51.09    7.90
   2  -7  -7   39.30    7.80
  -2  -7   7   64.39    7.80
  -2  -7   7   63.59    6.90
  -2  -7   7   65.59    6.70
  -2  -7   7   53.99    7.00
   2  -7  -7   61.99    8.00
   2  -7  -7   38.60    8.50
   2   7  -6  148.09   14.50
   2   7  -6  170.68   14.70
   2   7  -6  175.98   16.20
  -2   7   6  161.18   14.90
   2   7  -6  160.08   14.60
  -2   7   6  128.79   15.20
  -2  -7   6  176.38   13.70
   2  -7  -6  117.29   16.10
  -2  -7   6  171.88   17.30
   2  -7  -6  166.88   15.20
  -2  -7   6  161.18   13.80
  -2  -7   6  168.38   14.50
   2  -7  -6  153.88   15.50
  -2   7   5  155.98   15.40
  -2   7   5  152.28   16.40
   2   7  -5  171.88   15.70
   2   7  -5  206.78   16.10
   2   7  -5  177.08   15.50
   2   7  -5  189.98   17.20
  -2  -7   5  203.68   15.30
   2  -7  -5  165.38   16.40
   2  -7  -5  152.78   17.00
  -2  -7   5  197.28   15.70
   2  -7  -5  165.98   16.10
   2  -7  -5  194.08   16.20
   2   7  -4   -3.10    4.50
  -2   7   4  -10.50    4.80
   2   7  -4   -4.60    4.80
  -2   7   4   -3.90    4.50
  -2  -7   4   -1.80    4.80
  -2  -7   4   -9.60    4.40
  -2  -7   4   -2.00    4.10
  -2  -7   4   -5.80    4.60
   2  -7  -4  -13.80    5.00
   2  -7  -4   -5.20    4.90
  -2   7   3   38.80    8.50
   2   7  -3   52.79    7.40
  -2   7   3   56.29    7.40
   2   7  -3   64.89    7.30
   2   7  -3   48.00    8.30
  -2   7   3   53.19    8.40
  -2   7   3   46.00    8.60
   2   7  -3   59.49    7.80
   2   7  -3   50.59    6.50
   2  -7  -3   44.40    7.70
   2  -7  -3   54.39    7.50
  -2  -7   3   56.49    6.90
  -2  -7   3   68.19    8.70
  -2  -7   3   52.89    7.00
  -2  -7   3   61.09    7.20
   2  -7  -3   67.69    7.60
   2  -7  -3   56.29    7.40
   2   7  -2    8.40    6.10
   2   7  -2   10.10    7.00
  -2   7   2   28.60    5.80
  -2   7   2   13.60    7.00
  -2   7   2   24.50    5.90
   2   7  -2   14.60    5.90
   2   7  -2   19.80    4.90
   2   7  -2   21.40    5.70
  -2   7   2   14.70    7.30
  -2  -7   2   20.40    5.70
   2  -7  -2   25.00    5.60
  -2  -7   2   22.00    5.60
  -2  -7   2   14.30    5.50
  -2  -7   2   26.00    5.00
   2  -7  -2   20.90    5.80
  -2  -7   2   33.00    5.40
   2  -7  -2   17.20    6.30
   2  -7  -2   29.10    5.60
   2  -7  -2   20.20    6.10
  -2   7   1  227.78   18.80
   2   7  -1  184.98   17.70
   2   7  -1  214.38   19.30
  -2   7   1  222.68   19.20
  -2   7   1  201.38   17.80
   2   7  -1  184.88   16.90
  -2   7   1  181.48   17.80
   2   7  -1  176.08   17.90
   2   7  -1  224.18   18.40
   2  -7  -1  226.38   17.50
   2  -7  -1  201.58   18.10
  -2  -7   1  217.08   17.80
  -2  -7   1  238.58   17.70
  -2  -7   1  217.58   18.00
   2  -7  -1  224.08   17.70
   2  -7  -1  221.98   18.00
  -2  -7   1  229.48   17.60
  -2  -7   1  217.78   17.80
  -2   7   0  163.48   15.00
  -2   7   0  143.39   14.00
   2   7   0  135.39   14.90
   2   7   0  135.99   13.20
   2   7   0  138.89   15.80
  -2   7   0  155.98   15.60
  -2   7   0  140.49   14.00
   2   7   0  132.59   14.10
   2   7   0  123.89   14.30
   2  -7   0  166.48   13.50
  -2  -7   0  144.59   14.10
   2  -7   0  159.28   13.80
  -2  -7   0  166.48   14.20
  -2  -7   0  168.08   13.90
   2  -7   0  143.29   14.10
  -2  -7   0  156.18   14.20
  -2  -7   0  142.59   14.30
   2  -7   0  141.69   14.20
  -2   7  -1  368.16   30.80
   2   7   1  399.16   32.00
  -2   7  -1  382.76   31.00
   2   7   1  415.36   31.70
  -2   7  -1  460.35   31.90
  -2   7  -1  461.35   31.40
  -2  -7  -1  383.76   31.10
   2  -7   1  427.86   31.00
  -2  -7  -1  412.16   30.90
   2  -7   1  428.26   30.80
  -2  -7  -1  399.36   31.10
   2  -7   1  447.46   31.10
  -2  -7  -1  409.46   31.20
  -2  -7  -1  390.36   31.10
   2   7   2  -13.10    6.80
   2   7   2   -3.20    5.10
   2   7   2   -4.10    5.90
  -2   7  -2    1.90    5.50
  -2   7  -2    9.50    5.00
  -2   7  -2    2.80    6.30
   2   7   2  -13.40    6.40
  -2  -7  -2   -0.40    5.10
  -2  -7  -2   -5.30    5.60
  -2  -7  -2  -11.70    5.50
   2  -7   2    4.70    5.00
  -2  -7  -2   10.00    5.80
  -2  -7  -2    2.30    5.00
  -2   7  -3  219.68   18.80
   2   7   3  224.68   20.30
   2   7   3  201.58   19.90
   2   7   3  219.18   21.00
  -2   7  -3  273.67   20.30
   2   7   3  200.98   19.00
  -2   7  -3  229.18   18.90
  -2  -7  -3  214.68   19.70
  -2  -7  -3  218.48   19.20
   2  -7   3  252.87   18.90
  -2  -7  -3  244.48   19.90
   2  -7   3  264.17   19.00
  -2  -7  -3  208.28   19.70
   2  -7   3  266.57   18.40
  -2   7  -4 2120.29  157.68
   2   7   4 2294.47  158.28
   2  -7   4 2289.67  157.28
  -2  -7  -4 2232.48  157.98
   2  -7   4 2184.18  157.48
  -2  -7  -4 2185.88  157.88
   2  -7   4 2379.06  158.18
   2  -7   4 2241.28  157.18
  -2  -7  -4 2231.88  157.78
  -2  -7  -4 2296.07  157.88
  -2   7  -5   29.00    5.40
   2   7   5   20.40    8.00
   2   7   5   11.60    6.60
  -2   7  -5   32.00    6.00
  -2   7  -5   33.40    6.00
   2   7   5   12.90    6.70
  -2   7  -5   26.20    7.00
   2  -7   5   28.60    4.80
   2  -7   5   31.90    4.60
  -2  -7  -5   19.90    6.70
   2  -7   5   33.50    5.60
   2  -7   5   26.20    5.40
   2   7   6  147.49   17.40
   2   7   6  181.68   16.80
   2   7   6  155.28   16.50
   2   7   6  136.49   17.40
  -2   7  -6  185.98   15.20
   2  -7   6  192.28   15.00
  -2  -7  -6  155.48   16.40
  -2  -7  -6  180.08   17.00
  -2  -7  -6  156.68   16.50
   2  -7   6  203.78   14.90
  -2  -7  -6  164.68   16.00
   2   7   7   35.60    7.40
   2   7   7   13.10    7.50
  -2   7  -7   43.60    6.50
   2   7   7   29.80    6.90
  -2   7  -7   33.00    7.40
  -2   7  -7   46.50    6.30
   2   7   7   25.80    7.40
   2   7   7   26.20    7.70
  -2  -7  -7   29.20    6.80
   2  -7   7   31.00    5.60
  -2  -7  -7   30.00    7.40
   2  -7   7   32.30    5.40
  -2  -7  -7   21.80    6.10
  -2  -7  -7   31.80    6.40
  -2  -7  -7   33.00    7.00
  -2   7  -8   10.00    5.80
   2   7   8    2.50    6.40
  -2   7  -8    9.10    5.10
   2   7   8    6.40    6.00
   2   7   8   -2.60    6.60
  -2   7  -8    1.60    6.30
   2   7   8   -6.20    7.00
   2   7   8   -3.10    7.00
  -2  -7  -8    1.70    6.10
  -2  -7  -8    4.80    5.60
  -2  -7  -8    8.50    6.50
   2  -7   8    8.60    4.70
  -2  -7  -8    7.90    6.40
  -2  -7  -8    8.60    5.70
   2  -7   8    5.10    4.40
   2   7   9  217.88   20.40
   2   7   9  236.28   20.00
  -2   7  -9  237.28   17.90
   2   7   9  181.58   19.90
  -2   7  -9  242.08   19.50
   2   7   9  232.28   20.50
   2   7   9  189.68   19.20
  -2  -7  -9  219.28   19.80
  -2  -7  -9  241.98   20.40
   2  -7   9  215.88   17.60
  -2  -7  -9  224.68   19.70
   2  -7   9  210.68   17.60
  -2  -7  -9  223.48   20.30
   2   7  10   60.99    8.90
   2   7  10   65.39   10.10
   2   7  10   51.49    9.70
   2   7  10   73.89    9.90
  -2   7 -10   72.79    9.00
   2   7  10   91.09   12.40
  -2   7 -10   74.79   10.30
  -2   7 -10   77.19    9.20
  -2  -7 -10   75.29    9.90
  -2  -7 -10   63.19    8.40
  -2  -7 -10   66.09    9.00
   2  -7  10   57.59    8.60
  -2  -7 -10   81.39   10.10
   2  -7  10   65.09    8.90
  -2  -7 -10   73.19    9.10
  -2   7 -11   11.60    5.60
   2   7  11  -10.30    8.80
  -2   7 -11    6.20    6.10
   2   7  11   10.20    6.60
  -2   7 -11   17.20    4.90
   2   7  11   11.20    7.50
  -2   7 -11   12.60    5.20
   2   7  11   -8.70    7.80
   2   7  11   12.60    7.30
   2  -7  11    9.30    4.60
  -2  -7 -11    3.10    6.30
  -2  -7 -11   12.60    7.30
   2  -7  11    8.40    4.30
  -2  -7 -11    6.40    6.60
  -2  -7 -11    4.30    9.80
  -2  -7 -11   11.00    6.10
  -2   7 -12   94.49   11.50
   2   7  12   93.59   11.10
  -2   7 -12   91.19   10.20
   2   7  12   71.59   10.00
   2   7  12   68.39   11.20
  -2   7 -12   57.89    9.10
   2   7  12   72.29   11.00
   2   7  12   65.09   15.40
   2  -7  12   87.89    9.30
  -2  -7 -12   84.89   10.30
   2  -7  12  101.69    8.90
  -2  -7 -12   77.99   10.40
  -2  -7 -12   77.39    9.70
  -2  -7 -12   76.29   10.30
   2   7  13  155.38   23.20
   2   7  13  188.38   19.80
  -2   7 -13  177.18   15.70
  -2   7 -13  205.58   16.30
   2   7  13  210.28   19.20
   2   7  13  189.98   18.90
   2   7  13  163.58   19.20
  -2   7 -13  212.88   17.00
  -2  -7 -13  199.58   19.00
  -2  -7 -13  184.98   22.00
   2  -7  13  215.38   15.60
  -2  -7 -13  203.78   18.70
  -2   7 -14    7.20    5.90
   2   7  14  -14.90    8.20
   2   7  14    3.50    7.60
  -2   7 -14    6.70    4.60
   2   7  14    7.70    7.60
   2   7  14    6.80    7.40
   2   7  14  -13.60    8.10
  -2  -7 -14   -7.00    7.00
  -2  -7 -14   -3.70    7.50
  -2  -7 -14    3.00    5.90
  -2  -7 -14   13.40    8.40
  -2  -7 -14   -3.40    6.60
   2   7  15  373.66   31.60
   2   7  15  425.86   31.90
  -2   7 -15  431.16   30.30
   2   7  15  413.86   32.20
[truncated: 4,391,542 more chars]
